# Supplementary material for: Local flux coordination and global gene expression regulation in metabolic modeling
Source: Nat Commun. 2023 Sep 14;14:5700. doi: 10.1038/s41467-023-41392-6 (PMC10502109; doi:10.1038/s41467-023-41392-6)
Supplement: Supplementary file 5 — Dataset 1 [file 41467_2023_41392_MOESM5_ESM.xlsx]

## Sheet: Sheet1
Supplementary Table 1
The annotation of reconstruction decoupled metabolic models. The reconstructed models can be found in Data availability
E. Coli	iAF1260 model	Reconstruction decoupled model
Reactions	2382	2231
Metabolites	1668	1436
Sparse linear basis	0	766
Coupled reactoin	927	0
#Coupled cluster	NA	2
E. Coli	iMM1515 model	Reconstruction decoupled model
Reactions	2712	2748
Metabolites	1877	1626
Sparse linear basis	0	1104
Coupled reactoin	1068	0
#Coupled cluster	NA	2
S. cerevisiae	iND 750 model	Reconstruction decoupled model
Reactions	1266	1297
Metabolites	1059	989
Sparse linear basis	0	426
Coupled reactoin	395	0
#Coupled cluster	NA	3
S. cerevisiae	iMM904 model	Reconstruction decoupled model
Reactions	1577	1596
Metabolites	1226	1139
Sparse linear basis	0	558
Coupled reactoin	539	0
#Coupled cluster	NA	2
B. Subtilis	iYO844 model	Reconstruction decoupled model
Reactions	1250	1288
Metabolites	990	935
Sparse linear basis	0	322
Coupled reactoin	284	0
#Coupled cluster	NA	2
