# Supplementary material for: Local flux coordination and global gene expression regulation in metabolic modeling
Source: Nat Commun. 2023 Sep 14;14:5700. doi: 10.1038/s41467-023-41392-6 (PMC10502109; doi:10.1038/s41467-023-41392-6)
Supplement: Supplementary file 6 — Dataset 2 [file 41467_2023_41392_MOESM6_ESM.xlsx]

## Sheet: Annotation
Supplementary Table 2. Nutrient uptake reactions for three model microorganisms under six growth conditions
sheet2:	exchange reactions of E.coli on four growgh condition
sheet3:	exchange reactions of E.coli on six mutant strains
sheet3:	exchange reactions of S. cerevisiae
sheet4:	exchange reactions of B.subtilis
sheet5:	Decrem specifically identified mitochondral non-zero fluxes reactions

## Sheet: E.coli iAF1260 
Nutrient uptake under four growth condition
Nutrient uptake under the condition of glucose carbon and aerobic respiration.	Nutrient up for xylcose carbon and aerobic respiration	Nutrient uptake for glucose carbon and anaerobic respiration	Nutrient uptake for xylcose carbon anaerobic respiration
uptake reactions	uptake reactions	uptake reactions	uptake reactions
GLCtex	XYLtex	GLCtex	XYLtex
CLtex	CLtex	CLtex	CLtex
NH4tex	NH4tex	NH4tex	NH4tex
Ktex	Ktex	Ktex	Ktex
NAtex	NAtex	NAtex	NAtex
SO4tex	SO4tex	SO4tex	SO4tex
CA2tex	CA2tex	CA2tex	CA2tex
PItex	PItex	PItex	PItex
FE2tex	FE2tex	FE2tex	FE2tex
MG2tex	MG2tex	MG2tex	MG2tex
THMtex	THMtex	THMtex	THMtex
O2tex	O2tex	CO2tex	CO2tex
CO2tex	CO2tex	H2tex	H2tex
H2tex	H2tex	H2Otex	H2Otex
H2Otex	H2Otex	Htex	Htex
Htex	Htex	N2Otex	N2Otex
N2Otex	N2Otex	NO2tex	NO2tex
NO2tex	NO2tex	NOtex	NOtex
NOtex	NOtex	NH3tex	NH3tex
NH3tex	NH3tex
secretion reactions	secretion reactions	secretion reactions	secretion reactions
ACtex	ACtex	SUCCtex	SUCCtex
		ETOHtex	ETOHtex
		FORtex	FORtex

## Sheet: E.coli iML1515
Nutrient uptake under the glucose carbon source for mutant strains.
nutrient uptake reactions	general IO reactions	secretion reactions
GLCtex_copy1	H2tex	ETOHtex
GLCtex_copy2	H2Otex	ACtex
CLtex	Htex	LACtex
NH4tex	N2Otex	SUCCtex
Ktex	NO2tex	FORtex
NAtex	NOtex
SO4tex	NH3tex
CA2tex
PItex
FE2tex
MG2tex
MNtex
CUtex
COBALT2tex

## Sheet: S. cerevisiae iMM904
Nutrient uptake under the glucose carbon source.
nutrient uptake reactions	amino acid input reactions
GLCtex	ALAtex
CLtex	ARGtex
NH4tex	ASPtex
Ktex	GLUtex
NAtex	ILEtex
SO4tex	LEUtex
CA2tex	LYStex
PItex	PHEtex
FE2tex	PROtex
MG2tex	SERtex
MNtex	THRtex
CUtex	TYRtex
VALtex	GLYtex
THMtex	HIStex
	METtex

## Sheet: B. subtilis iYO844
Nutrient uptake under the glucose carbon source.
nutrient uptake reactions	secretion reactions
GLCt2	ACTNabc1
NAt3_1	CITt2r
PIt2r	SUCCt2r
Kt2r	ACt2r
MGt5
CAt4
FE2abc
SO4t2
NO2t2r
NO3t2
NH4t

## Sheet: Decrem mitochondral flux
Decrem specifically identified mitochondral non-zero fluxes reactions
'2 Dehydro 3 deoxy D arabino heptonate7 phohsphate mitochondrial transport via diffusion'
'3 4 hydroxyphenyl pyruvate mitochondrial transport via proton symport'
'Acetaldehyde mitochondrial diffusion'
'Acetyl CoA hydrolase mitochondrial irreversible '
'Acetate transport mitochondrial'
'L alanine transaminase mitochondrial'
'Alcohol dehydrogenase reverse rxn acetaldehyde ethanol mitochondrial'
'Citrate transport mitochondrial'
'Carnitine O aceyltransferase mitochondrial'
'2 deoxy D arabino heptulosonate 7 phosphate synthetase mitochondrial'
'D lactate dehydrogenase cytosolicmitochondrial'
'L glutamate 5 semialdehyde dehydratase reversible mitochondrial'
'Glycine cleavage complex lipoamide mitochondrial'
'Glycine cleavage system lipoamide irreversible mitochondrial'
'Glycine hydroxymethyltransferase reversible mitochondrial'
'Glycine mitochondrial transport via proton symport'
'L Lactate dehydrogenase cytosolicmitochondrial'
'NH3 mitochondrial transport'
'Proline oxidase NAD mitochondrial'
'L proline transport mitochondrial'
'D1 pyrroline 5 carboxylate dehydrogenase mitochondrial'
'Serine mitochondrial transport via proton symport'
'Succinate transport mitochondrial'
'Succinate fumarate transport mitochondrial'
'Tyrosine transaminase irreversible mitochondrial '
'Tyrosine mitochondrial transport via proton symport',
Valine reversible mitochondrial transport via proton symport'
