# Supplementary material for: Local flux coordination and global gene expression regulation in metabolic modeling
Source: Nat Commun. 2023 Sep 14;14:5700. doi: 10.1038/s41467-023-41392-6 (PMC10502109; doi:10.1038/s41467-023-41392-6)
Supplement: Supplementary file 7 — Dataset 3 [file 41467_2023_41392_MOESM7_ESM.xlsx]

## Sheet: Annotation
Supplementary Table 3. The 13C MFA fluxes for three model microorganisms under six growth conditions.
sheet2:	The 13C MFA flux of E. coli under four growth conditions
sheet3:	The 13C MFA flux of E. coli under six mutant strains
sheet4:	The 13C MFA flux of S. cerevisiae under minmal mops conditions
sheet5:	The 13C MFA flux of B. subtilis under minmal mops conditions
sheet6:	The 13C MFA flux of E. coli under 28 mutant strains for FVA

## Sheet: E. coli iAF1260 experiment flux
The 13C MFA flux of E. coli under four growth conditions
13C MFA reactions	Glucose carbon and aerobic respiration	Xylcose carbon and aerobic respiration	Glucose carbon and anaerobic respiration	Xylcose carbon anaerobic respiration
R_GLCptspp	100		99.9999
R_PGI	74.1995	-19.0434	89.255	-0.770746
R_PFK	84.1663	52.1023	91.4263	64.7488
R_FBA	84.1663	52.1023	91.4263	64.7488
R_TPI	84.1663	52.1023	91.4263	64.7488
R_GAPD	172.075	140.344	183.319	161.866
R_PGK	172.075	140.344	183.319	161.866
R_ENO	159.226	128.712	176.678	159.095
R_PGM	159.226	128.712	176.678	159.095
R_PYK	29.0507	87.5346	45.4652	124.642
R_G6PDH2r	24.2716	16.5846	7.86734	-2.8312e-07
R_GND	23.995	14.6262	7.5824	2.26299e-08
R_RPE	10.5642	-28.3696	2.51723	-34.3265
R_RPI	13.4308	42.9958	5.06517	34.3265
R_TKT1	10.5642	71.6304	2.51723	65.6615
R_TKT2	-3.86446	-34.4129	-0.424551	-32.443
R_TKT1	-6.69977	-37.2175	-2.09268	-33.2185
R_TALA	-6.69977	-37.2175	-2.09268	-33.2185
R_TALA	6.69977	37.2175	2.09268	33.2185
R_EDD	0.276656	1.95848	0.284943	-3.0575e-07
R_EDA	0.276656	1.95848	0.284943	-3.0575e-07
R_XYLI1		100		99.988
R_XYLK2		100		99.988
R_PDH	111.88	85.0155	5.60818	16.9698
R_CS	26.6317	34.4976	5.36018	2.39849
R_ACONTb	26.6317	34.4976	5.36018	2.39849
R_ACONTa	26.6317	34.4976	5.36018	2.39849
R_ICDHyr	26.512	33.8787	5.17414	2.39849
R_AKGDH	17.7814	25.3341	0.103212	0.116984
R_SUCOAS	14.4418	22.0712	-1.89046	-0.777791
R_FRD2	17.9012	25.9531	-14.6864	-11.5817
R_FRD3	17.9012	25.9531	-14.6864	-11.5817
R_FUM	21.023	28.987	-12.9104	-10.7968
R_MDH	19.4418	15.4537	-12.7244	-26.1756
R_ICL	0.119733	0.61896	0.186046	9.99947e-11
R_MALS	0.119733	0.61896	0.186046	9.99947e-11
R_ME2	1.70085	14.1523	2.22629e-12	15.3788
R_PPC	25.6602	35.2194	27.627	32.8005
R_PPCK	1.586	2.3721e-14
R_ACKr	60.5878	29.0606	53.5103	60.4136
R_ACALD			60.8426	66.4308
R_ALCD2x			60.8426	66.4308
R_FHL			3.55005	18.0471
R_PFL			128.702	118.022
R_GLUSy	50.3002	49.1598	29.3231	13.0989
R_GLNS	5.67012	5.60222	3.25968	1.46364
R_GLU5K	1.41536	1.3694	0.83407	0.376206
R_ P5CR	1.41536	1.3694	0.83407	0.376206
R_G5SD	1.41536	1.3694	0.83407	0.376206
R_ARGSL	2.41417	2.34623	1.37344	0.606948
R_ASNS1	2.41417	2.34623	1.37344	0.606948
R_ASPTA	14.3519	14.0672	8.45572	3.83562
R_ASNS2	1.9599	1.96925	1.18047	0.535485
R_ALATA_L	4.19035	4.16186	2.61811	1.05053
R_GLUDy	8.31856	7.898	4.54442	2.00351
R_PGCD	8.31856	7.898	4.54442	2.00351
R_GHMT2r	4.24978	3.92834	2.12874	0.909192
R_GLYCL	0.617027	0.363848	0.0169834	0.00171592
R_THRAi	0.0792037	0.0429999	-4.87805e-10	0.0257478
R_CYSS	1.63697	1.60263	0.960298	0.440607
R_SERAT	1.63697	1.60263	0.960298	0.440607
R_SDPDS	2.45007	2.3867	1.45861	0.642085
R_DAPDC	2.45007	2.3867	1.45861	0.642085
R_DAPE	2.45007	2.3867	1.45861	0.642085
R_THRS	3.97071	3.83182	2.3251	1.08502
R_HSK	3.97071	3.83182	2.3251	1.08502
R_HSDy	3.97071	3.83182	2.3251	1.08502
R_ASAD	3.97071	3.83182	2.3251	1.08502
R_ASPK	3.97071	3.83182	2.3251	1.08502
R_VALTA	2.64513	2.56954	1.54736	0.692976
R_LEUTAi	3.021	2.96467	1.79212	0.830353
R_ILETA	1.83171	1.77386	1.07956	0.492595
R_PHETA1	1.23171	1.21749	0.721196	0.339342
R_TYRTA	1.13967	1.13618	0.682998	0.319575
R_ DHQTi	0.463934	0.450877	0.263935	0.116638
R_DDPA	0.463934	0.450877	0.263935	0.116638
R_HISTD	0.707616	0.687701	0.402567	0.177902
R_MTHFD	0.88952	0.876219	0.53507	0.252691
R_MTHFR2	0.707616	0.687701	0.250941	0.177896
R_NADTRHD	47.9135	35.5293	51.817	13.2459
R_FADRx			-14.6864	-11.5817
R_XYLtex		100		99.988
R_Actex	64.639	33.0095	55.8441	61.4611
FORtex			125	99.9751
ETOHtex			60.8426	66.4308
SUCCtex			14.9757	11.6987
CO2tex	171.802	151.269	2.3723	23.7597
H2tex			3.55005	18.0471
O2tex	157.76	139.165
NH4tex	54.592	53.7174	32.1316	14.351
SO4tex	1.63697	1.60263	0.960298	0.440607
R_Ec_biomass_iAF1260_core_59p81M	8.42601	6.83661	4.87846	2.0028
R_PGI	87.6637	8.74318	64.3023	1.82516
R_FBP	73.0577	40.3134	34.5376	16.5478
R_FBA	73.4196	31.144	33.4667	19.6327
R_TPI	18.3415	22.4618	247.335	218.506
R_PGK	1000	1000	17.2142	1e-08
R_GAPD	1000	1000	17.2142	1e-08
R_ENO	1000	137.835	9.58453	348.627
R_PGM	1000	137.835	9.58453	348.627
R_PYK	5.23146e-09	73.9725	1.64464e-11	20.9785
R_RPE	97.7628	1000	83.6523	81.8437
R_RPI	1.4121e-11	1000	1.08726e-11	78.9954
R_TKT1	93.8917	79.6889	83.653	49.9048
R_TKT2	6.40169	7.36037	3.83004	21.6696
R_TKT1	2.31096	65.0982	0.282555	560.95
R_TALA	2.74198e-10	42.0048	18.6836	23.3944
R_TALA	78.2619	64.6514	3.73006	559.932
R_ACONTb	28.2452	22.0109	4.23184	8.0956
R_ACONTa	28.2452	22.0109	4.23184	8.0956
R_SUCOAS	19.0025	10.2243	10.8737	19.9031
R_FRD3	1000	2.23958e-14	1e-08	9.99965e-11
R_FRD2	1000	2.23958e-14	1e-08	9.99965e-11
R_FUM	854.739	357.422	200.128	21.5338
R_MDH	448.756	240.39	4.74509	12.261
R_ICL	2.72288	0.499804	0.055016	0.0321329
R_ACKr	56.8818	23.8434	0.503178	24.9224
R_ACALD			2.77837	22.4151
R_ALCD2x			6.0939	0.0403603
R_PFL			32.1554	140.471
R_GHMT2r	3.82676	2.26105	3.53592	1.21575
R_GLYCL	0.00765248	0.0795894	0.0060931	2.4062e-06
R_NADTRHD	30.6751	12.7002	2.94299	20.0919
R_FADRx			14.5095	11.4797

## Sheet: E. coli iML1515 experiment flux
	mutant
pathway	reactions	pgi	zwf	gnd	rpe	tktA	tktB
glycolysis	GLCptspp	100	100	100	100	100	100
glycolysis	PGI	0	99	99	92	78	86
glycolysis	PFK	34	93	93	92	79	88
glycolysis	FBA	34	93	93	92	79	88
glycolysis	TPI	34	93	93	92	79	88
glycolysis	PGK	120	181	182	181	171	175
glycolysis	GAPD	120	181	182	181	171	175
glycolysis	ENO	109	171	173	173	164	165
glycolysis	PGM	109	171	173	173	164	165
glycolysis	PYK	5	68	67	70	48	40
glycolysis	PDH	122	156	149	153	147	120
PPP	G6PDH2r	98	0	0	7	21	13
PPP	GND	61	0	0	7	8	13
PPP	RPE	35	-5	-5	0	2	3
PPP	RPI	26	5	5	7	6	10
PPP	TKT1	19	-1	-1	1	2	3
PPP	TALA	19	-1	-1	1	2	3
PPP	TKT2	16	-4	-4	-1	0	0
TCA	CS	67	103	108	111	129	92
TCA	ACONTa	67	103	108	111	129	92
TCA	ACONTb	67	103	108	111	129	92
TCA	ICDHyr	41	76	93	94	129	92
TCA	AKGDH	33	68	85	87	123	84
TCA	SUCOAS	33	68	85	87	123	84
TCA	FRD2	58	95	101	105	123	84
TCA	FRD3	58	95	101	105	123	84
TCA	FUM	58	95	101	105	123	84
TCA	MDH	81	115	117	122	123	84
TCA	PPC	0	0	3	0	14	21
TCA	ICL	25	27	16	17	0	0
TCA	MALS	25	27	16	17	0	0
glucose uptake	NA	5.04	5.16	4.11	6.32	7.57	5.95

## Sheet: Yeast iMM904 experiment flux
The 13C MFA flux of S. cerevisiae under minmal mops conditions
Reaction name	flux
HEX1	724.453
PGI	492.888
PFK26	617.202
ENO	1269.68
PGM	1269.68
PGK	1269.68
GAPD	1269.68
PYK	1280.46
TKT2	-60.993
TKT1	-66.8234
TALA	-66.8234
PYRDC	1162.09
ALCD2x	662.316
ACS	504.216
PC	160.999
PPCK	19.4901
PDHm	5.656
CSm	515.076
ACONTm	466.61
SUCD1m	431.777
SUCD2_u6m	431.777
SUCFUMtm	215.888
PYRt2m	127.475
CITtbm	51.4823
CITtcm	51.4823
CITtam	51.4823
CO2t	2247.35
TRPS1	18.0256
CYSTS	2.84
GHMT2r	8.9165
THRA	7.0012
ASPTA	27.4137
HSDxi	17.8421
ASPK	17.8421
THRS	16.492
METS_1	1.35
AGTi	4.3213
ALATA_L	4.3213
ILETA	4.08
ACHBSm	12.0101
VALTA	5.2401
KARA2im	6.7701
DHAD2m	6.7701
ASAD	27.4805
P5CR	4.24
G5SADs	4.24
G5SD	4.24
GLU5K	4.24
ORNTA	5.81
OCBT	5.81
ARGSS	5.81
ARGSL	5.81
HCITSm	7.35
HICITDm	7.35
AASAD1	7.35
OXAGm	7.35
CHORS	5.8301
PSCVT	5.8301
SHKK	5.8301
SHK3Dr	5.8301
DHQTi	5.8301
DDPA	5.8301
DHQS	5.8301
CHORM	5.8301
PPND	2.58
PPND2	2.58
PPNDH	3.2501
ALAt2r	8.1301
ARGt2r	5.81
ASPt2r	9.5701
CYSt2r	2.84
GLUt2r	17.4304
GLYt2r	7.8502
HISt2r	1.87
ILEt2r	4.08
LEUt2r	6.7701
LYSt2r	7.35
METt2r	1.35
PHEt2r	3.2501
PROt2r	4.24
SERt2r	6.2701
THRt2r	5.41
TYRt2r	2.58
VALt2r	5.2401

## Sheet: B. subtilis iYO844 flux
The 13C MFA flux of B. subtilis under minmal mops conditions
Reaction name	flux
HEX1	100
PGI	63
PFK	80
FBA	80
TPI	80
GAPD	166
PGK	166
PGM	166
ENO	144
PYK	135
G6PDH2r	35
PGL	35
GND	35
RPI	35
TKT2	6
RPE	6
TKT1	11
TALA	11
PDH	69
CS	26
ACONT	26
ICDHyr	26
SSALy	14
ABTA	14
FUM	14
SUCD1	14
MDH	14
PC	33
PPCK	0
MALDDH	0
ACLS	29
ACLDC	0

## Sheet: E.coli experimental flux
pathway	reactions	galM	glk	pgm	pgi	pfkA_2	pfkB	fbp	fbaB	gapC	gpmA	gpmB	pykA	pykF	ppsA	zwf	pgl	gnd	rpe	rpiA	rpiB	tktA	tktB	talA	talB	WT, 0.1h-1	WT, 0.4h-1	WT, 0.5h-1	WT, 0.7h-1
glycolysis	GLCptspp	100	100	100	100	100	100	100	100	100	100	100	100	100	100	100	100	100	100	100	100	100	100	100	100	100	100	100	100
glycolysis	PGI	64	87	78	0	84	52	85	73	63	83	88	74	47	68	99	78	99	92	67	51	78	86	85	86	62	63	83	56
glycolysis	PFK	81	89	86	34	87	77	87	83	80	86	90	84	75	82	93	86	93	92	69	79	79	88	87	88	80	79	87	80
glycolysis	FBA	81	89	86	34	87	77	87	83	80	86	90	84	75	82	93	86	93	92	69	79	79	88	87	88	80	79	87	80
glycolysis	TPI	81	89	86	34	87	77	87	83	80	86	90	84	75	82	93	86	93	92	69	79	79	88	87	88	80	79	87	80
glycolysis	PGK	168	177	173	120	173	163	173	169	168	172	178	170	161	170	181	173	182	181	157	169	171	175	174	175	167	165	173	170
glycolysis	GAPD	168	177	173	120	173	163	173	169	168	172	178	170	161	170	181	173	182	181	157	169	171	175	174	175	167	165	173	170
glycolysis	ENO	159	167	164	109	162	153	162	159	158	161	169	160	150	160	171	162	173	173	148	162	164	165	163	165	157	153	162	162
glycolysis	PGM	159	167	164	109	162	153	162	159	158	161	169	160	150	160	171	162	173	173	148	162	164	165	163	165	157	153	162	162
glycolysis	PYK	55	51	50	5	43	49	57	45	54	41	55	51	46	35	68	51	67	70	45	52	48	40	39	41	53	25	34	43
glycolysis	PDH	141	132	130	122	120	130	142	123	144	118	137	129	132	114	156	131	149	153	145	138	147	120	117	121	136	101	112	127
PPP	G6PDH2r	35	12	21	98	14	47	14	25	36	16	11	24	52	31	0	20	0	7	31	48	21	13	13	13	36	36	15	42
PPP	GND	35	12	21	61	14	47	14	25	36	16	11	24	52	31	0	20	0	7	12	48	8	13	13	13	36	36	15	42
PPP	RPE	18	3	8	35	3	25	3	11	19	5	3	10	29	15	-5	8	-5	0	3	28	2	3	3	3	19	18	4	24
PPP	RPI	17	9	12	26	11	21	11	14	17	11	9	14	23	16	5	12	5	7	9	20	6	10	10	10	18	18	11	18
PPP	TKT1	10	3	6	19	3	14	3	7	11	4	3	7	16	9	-1	6	-1	1	3	15	2	3	3	3	11	11	4	13
PPP	TALA	10	3	6	19	3	14	3	7	11	4	3	7	16	9	-1	6	-1	1	3	15	2	3	3	3	11	11	4	13
PPP	TKT2	7	0	3	16	0	11	0	4	8	1	0	4	13	6	-4	3	-4	-1	0	13	0	0	0	0	8	7	0	11
TCA	CS	87	98	93	67	82	76	82	80	85	80	104	83	73	87	103	88	108	111	99	110	129	92	86	91	82	70	72	89
TCA	ACONTa	87	98	93	67	82	76	82	80	85	80	104	83	73	87	103	88	108	111	99	110	129	92	86	91	82	70	72	89
TCA	ACONTb	87	98	93	67	82	76	82	80	85	80	104	83	73	87	103	88	108	111	99	110	129	92	86	91	82	70	72	89
TCA	ICDHyr	61	91	82	41	73	51	52	67	54	73	96	65	43	87	76	73	93	94	79	101	129	92	83	89	56	70	72	89
TCA	AKGDH	53	83	74	33	64	43	43	58	46	64	89	57	34	79	68	65	85	87	72	95	123	84	75	81	48	60	63	83
TCA	SUCOAS	53	83	74	33	64	43	43	58	46	64	89	57	34	79	68	65	85	87	72	95	123	84	75	81	48	60	63	83
TCA	FRD2	79	91	85	58	73	68	73	71	77	72	97	74	64	79	95	80	101	105	92	104	123	84	77	83	74	60	63	83
TCA	FRD3	79	91	85	58	73	68	73	71	77	72	97	74	64	79	95	80	101	105	92	104	123	84	77	83	74	60	63	83
TCA	FUM	79	91	85	58	73	68	73	71	77	72	97	74	64	79	95	80	101	105	92	104	123	84	77	83	74	60	63	83
TCA	MDH	100	98	96	81	81	90	95	85	98	79	105	92	87	79	115	94	117	122	111	112	123	84	79	85	96	60	63	83
TCA	PPC	0	13	10	0	15	0	1	10	0	16	11	5	0	21	0	7	3	0	0	7	14	21	20	20	0	25	24	17
TCA	ICL	26	7	11	25	8	25	30	13	31	7	8	18	30	0	27	15	16	17	20	8	0	0	2	2	26	0	0	0
TCA	MALS	26	7	11	25	8	25	30	13	31	7	8	18	30	0	27	15	16	17	20	8	0	0	2	2	26	0	0	0
Glucose uptake	NA	5.76	6.46	6.12	5.04	2.94	3.84	4.1	2.4	6.14	4.81	5.05	5.03	4.85	4.11	5.16	7.09	4.11	6.32	6.21	6.99	7.57	5.95	5.91	6.81	0.31	7.88	8.95	10.83
