# Supplementary material for: Local flux coordination and global gene expression regulation in metabolic modeling
Source: Nat Commun. 2023 Sep 14;14:5700. doi: 10.1038/s41467-023-41392-6 (PMC10502109; doi:10.1038/s41467-023-41392-6)
Supplement: Supplementary file 8 — Dataset 4 [file 41467_2023_41392_MOESM8_ESM.xlsx]

## Sheet: Annotation
Supplementary Table 4. The dataset used to predict the fluxes and growth rates for the 38 Yeast deletion strains.
sheet2:	38 mutants of Yeast for gene perturbation analysis
sheet3:	experimental 13C fluxes of internal reactions for each of 38 strains
sheet4:	experimental 13C fluxes of output reactions for Yeast metabolic model in each of 38 strains
sheet5:	experimental 13C fluxes of input reactions for Yeast metabolic models in each of 38 strains
sheet6:	experimental growth rate for each of 38 strains

## Sheet: 38 mutants of Yeast
38 knockout strans of Yeast BY4741
Gene name	adh3	ald5	ald6	cox5A	ctp1	dal7	fum1	gnd2	gcv2	gly1	gpd1	icl1	idp1	idp2	lsc1	mae1	mdh1	mdh2	mdh3	mls1	oac1	pck1	pda1	pgm1	pgm2	rpe1	sdh1	ser33	sfc1	sol1	sol2	sol3	sol4	tal1	YGR043C	zwf1
Gene ID	YMR083W	YER073W	YPL061W	YNL052W	YBR291C	YIR031C	YPL262W	YGR256W	YMR189W	YEL046C	YDL022W	YER065C	YDL066W	YLR174W	YOR142W	YKL029C	YKL085W	YOL126C	YDL078C	YNL117W	YKL120W	YKR097W	YER178W	YKL127W	YMR105C	YJL121C	YKL148C	YIL074C	YJR095W	YNR034W	YCRX13W	YHR163W	YGR248W	YLR354C	YGR043C	YNL241C

## Sheet: 13C fluxes
Reaction name	widetype	ADH3	ALD5	ALD6	COX5A	CTP1	DAL7	FUM1	GND2	GCV2	GLY1	GPD1	ICL1	IDP1	IDP2	LSC1	MAE1	MDH1	MDH2	MDH3	MLS1	OAC1	PCK1	PDA1	PGM1	PGM2	RPE1	SDH1	SER33	SFC1	SOL1	SOL2	SOL3	SOL4	TAL1	YGR043C	ZWF1	HO
ABTA	4	0.509252	1.31827	0.133157	0.442217	0.49187	0.3816	0.39081	0.365881	1.11692	0.477759	0.438887	0.12282	0.42415	0.233496	0.383169	0.860772	0.33	0.972883	0.849598	0.38009	0.346947	0.400095	2.06698	1.07044	1.20851	1.19752	0.400095	0.269676	0.631652	0.307677	0.435037	1.25129	0.387032	0.515903	0.29075	3.57106	0.602002
ACS	3	0.529802	0.587035	0.196266	0.365516	0.545866	0.495306	0.299694	0.481513	0.53278	0.45269	0.51412	0.550121	0.532289	0.531608	0.792918	0.5835	0.412284	0.514421	0.575658	0.619895	0.725261	0.418215	2.50113	0.542517	0.604255	0.208909	0.418215	0.468095	0.482437	0.525958	0.572697	0.508725	0.546732	0.516976	0.532619	0.228472	0.578543
ALDD2y	8	1.1298	1.38703	0.226266	0.565516	1.34587	1.29531	1.09969	1.48151	0.73278	1.15269	0.91412	1.55012	1.33229	1.13161	1.89292	1.1835	1.11228	1.11442	1.27566	1.2199	1.32526	1.11821	3.20113	1.24252	1.50426	0.508909	1.11821	0.868095	1.08244	1.42596	1.4727	1.10873	1.44673	1.21698	1.33262	0.728472	1.37854
BIOMASS_SC4_bal	2.4	0.3716	0.4126	0.1387	0.256	0.37	0.35	0.2097	0.338	0.3745	0.318	0.34	0.386	0.372	0.356	0.423	0.411	0.29	0.36	0.405	0.4	0.29	0.293	0.17	0.37	0.41	0.1316	0.293	0.33	0.339	0.37	0.402	0.3557	0.3843	0.361	0.3745	0.16	0.405
CSm	6	0.880642	1.73009	0.270189	0.698717	0.859476	0.727279	0.60078	0.703246	1.49002	0.794811	0.807629	0.508303	0.797833	0.613574	0.803517	1.26879	0.618642	1.33397	1.25224	0.808496	0.687206	0.69328	2.23397	1.45918	1.64391	1.36211	0.69328	0.597042	0.969529	0.675948	0.836356	1.60971	0.769882	0.879228	0.663697	3.8005	1.00794
ENO	172	24.0781	27.5962	8.07443	20.9922	22.4447	24.6316	14.8592	26.7861	27.8425	22.7602	28.1367	26.6502	23.9582	22.7619	31.3238	21.221	17.1373	21.3564	25.058	32.1906	19.5648	22.7844	14.2103	24.5956	27.7425	6.46158	22.7844	25.0638	22.3384	25.2667	26.4448	20.1393	27.6819	19.8177	27.9164	11.2624	28.8379
FBA	91	12.6674	14.5869	4.39901	12.0286	11.8909	13.1142	8.21191	14.1392	14.9603	11.9982	14.9525	14.1553	12.6573	12.2052	16.8256	11.4185	9.17094	11.2604	13.2526	16.8375	10.4007	12.1171	7.94044	13.5406	14.7492	3.40595	12.1171	13.7289	11.9095	13.3359	13.8882	10.6319	14.7338	10.4935	14.895	6.11351	15.2215
FUM	1	0.209252	1.03827	0.0531571	0.262217	0.0729778	0.1016	0.000223824	0.105881	1.11692	0.137759	0.00888722	0.12282	0.0441501	0.0334964	0.00316931	0.480772	3.49768e-21	0.272883	0.349598	8.99027e-05	0.0569467	9.45961e-05	0.810306	0.680439	0.918506	0.797521	9.45961e-05	-0.000323911	0.221652	0.0876767	0.105037	1.06129	0.0470324	0.215903	0.0207497	3.51106	0.102002
G3PD1ir	10	1.4061	1.50467	0.598749	3.13445	1.41326	1.5999	1.6077	1.50376	1.89809	1.20074	1.90103	1.60619	1.41769	1.50085	2.38517	1.5893	1.09871	1.10656	1.49328	1.39731	1.30004	1.40742	1.58047	2.30054	1.6007	0.306114	1.40742	2.48148	1.30024	1.39509	1.40433	0.906335	1.69857	0.90815	1.79748	0.800041	1.71969
G3PT	10	1.4061	1.50467	0.598749	3.13445	1.41326	1.5999	1.6077	1.50376	1.89809	1.20074	1.90103	1.60619	1.41769	1.50085	2.38517	1.5893	1.09871	1.10656	1.49328	1.39731	1.30004	1.40742	1.58047	2.30054	1.6007	0.306114	1.40742	2.48148	1.30024	1.39509	1.40433	0.906335	1.69857	0.90815	1.79748	0.800041	1.71969
G6PDH2r	11	1.76969	1.24098	0.112451	1.11779	1.54509	1.24519	0.878215	1.24141	0.791766	1.01789	1.63675	1.20589	1.49939	0.841119	1.67701	1.38265	0.704743	1.10708	1.56956	1.16246	1.22144	0.914449	0.322759	0.766178	1.00523	0.351247	0.914449	1.43394	0.650841	1.27804	1.63742	0.610836	1.09201	0.501141	1.09671	0.0792484	1.78147
GAPD	172	24.0781	27.5962	8.07443	20.9922	22.4447	24.6316	14.8592	26.7861	27.8425	22.7602	28.1367	26.6502	23.9582	22.7619	31.3238	21.221	17.1373	21.3564	25.058	32.1906	19.5648	22.7844	14.2103	24.5956	27.7425	6.46158	22.7844	25.0638	22.3384	25.2667	26.4448	20.1393	27.6819	19.8177	27.9164	11.2624	28.8379
GHMT2r	1	0.155025	0.167912	0.0591189	0.125203	0.150423	0.135653	0.17088	0.135226	0.148195	0.130595	0.121169	0.147514	0.131522	0.145707	0.162486	0.151564	0.134178	0.157027	0.162822	0.157402	0.112753	0.119256	0.120742	0.158269	0.166211	0.064682	0.119256	0.127067	0.137952	0.142846	0.154704	0.157808	0.149498	0.13562	0.152536	0.0783506	0.166096
GND	11	1.76969	1.24098	0.112451	1.11779	1.54509	1.24519	0.878215	1.24141	0.791766	1.01789	1.63675	1.20589	1.49939	0.841119	1.67701	1.38265	0.704743	1.10708	1.56956	1.16246	1.22144	0.914449	0.322759	0.766178	1.00523	0.351247	0.914449	1.43394	0.650841	1.27804	1.63742	0.610836	1.09201	0.501141	1.09671	0.0792484	1.78147
HEX1	100	14.0939	15.9278	4.7432	12.9795	13.2433	14.3029	8.97826	15.3126	16.063	13.0509	16.3705	15.4253	14.0016	13.3754	18.3282	12.7956	10.0545	12.4442	14.6801	18.1179	11.4625	13.0831	8.42063	14.6843	16.0796	3.89793	13.0831	14.9411	12.8865	14.5888	15.3375	11.6421	15.9585	11.4816	16.0989	6.49858	16.7311
ICDHxm	4	0.880642	1.73009	0.270189	0.698717	0.859476	0.727279	0.60078	0.703246	1.49002	0.794811	0.807629	0.508303	0.797833	0.613574	0.803517	1.26879	0.618642	1.33397	1.25224	0.778496	0.637206	0.69328	2.23397	1.45918	1.64391	1.36211	0.69328	0.597042	0.969529	0.675948	0.836356	1.60971	0.769882	0.879228	0.663697	3.7305	1.00794
MDH	1	0.0967997	0.220844	0.0395737	0.0379871	0.070121	0.0556657	4.5298e-05	0.0664442	0.310646	0.0538706	0.00885608	0.0619435	0.0441434	0.0334117	0.00316931	0.480772	3.23641e-21	0.138715	0.196109	4.90124e-05	0.0569462	9.35657e-05	0.486866	0.341268	0.446835	0.507357	9.35657e-05	-0.000323911	0.113397	0.0481193	0.0605791	0.489154	0.0470321	0.0971702	0.0207497	2.35138	0.102002
ME1m	0	0.112453	0.81743	0.0135834	0.22423	0.00285683	0.0459342	0.000178526	0.0394366	0.806276	0.0838884	3.1144e-05	0.0608762	6.7122e-06	8.47072e-05	-9.51593e-22	5.51957e-21	2.02074e-21	0.134168	0.153489	4.08903e-05	4.85255e-07	1.03035e-06	0.0234396	0.319172	0.471671	0.280164	1.03035e-06	1.48231e-21	0.108255	0.0395574	0.044458	0.572139	2.58192e-07	0.118733	1.56089e-21	1.05968	-5.0822e-21
OAAt2m	5	1.5116	1.61785	0.368655	0.768029	1.10777	0.742766	0.741792	0.688127	1.48496	0.787714	0.935421	0.657794	0.833713	0.611329	0.811719	1.74871	0.755631	1.21694	1.16685	0.808463	1.03504	0.931264	2.15036	1.56484	3.21097	0.900254	0.931264	1.05907	1.26919	0.649191	0.804066	1.6005	0.750343	0.782899	0.649105	1.86239	1.0161
OAAt2m	0	0.727757	0.108599	0.13804	0.107299	0.318414	0.0711533	0.141057	0.0513251	0.305587	0.0467741	0.136647	0.211435	0.0800233	0.0311671	0.0113711	0.960693	0.136988	0.0216831	0.110724	1.59841e-05	0.404784	0.238078	0.403253	0.446925	2.0139	0.0455033	0.238078	0.461703	0.413061	0.0213627	0.0282893	0.479946	0.0274931	0.000840784	0.00615763	0.413268	0.110168
PC	9	1.77099	2.06021	0.414343	1.00288	1.28407	1.3838	0.881026	1.71813	1.67872	1.37069	1.56274	1.20334	1.86627	1.14542	2.2655	1.67393	1.00461	1.67663	1.59476	4.40773	1.27526	1.08452	1.9713	1.65644	2.38987	1.19593	1.08452	1.18712	1.30768	1.50421	1.63285	2.59466	1.34613	2.17747	1.22554	1.68443	1.44772
PDHm	6	0.941044	1.79714	0.292702	0.74034	0.902394	0.78387	0.634562	0.758178	1.55087	0.846488	0.863333	0.571023	0.858329	0.671825	0.680057	1.33555	0.665761	1.39251	1.3178	0.837566	0.423021	0.740866	0	1.51962	1.71096	1.38396	0.740866	0.650644	1.02462	0.736065	0.901692	1.66757	0.832328	0.937947	0.724548	3.82571	1.07378
PFK	91	12.6674	14.5869	4.39901	12.0286	11.8909	13.1142	8.21191	14.1392	14.9603	11.9982	14.9525	14.1553	12.6573	12.2052	16.8256	11.4185	9.17094	11.2604	13.2526	16.8375	10.4007	12.1171	7.94044	13.5406	14.7492	3.40595	12.1171	13.7289	11.9095	13.3359	13.8882	10.6319	14.7338	10.4935	14.895	6.11351	15.2215
PGCD	1	0.190301	0.208842	0.069165	0.130737	0.189654	0.176813	0.108426	0.17485	0.191855	0.160755	0.179373	0.196223	0.187779	0.184627	0.216703	0.211154	0.145701	0.1843	0.204755	0.204403	0.148262	0.149757	0.0836279	0.18907	0.211146	0.0693758	0.149757	0.168738	0.169288	0.187149	0.202461	0.181931	0.192427	0.184678	0.189645	0.0833187	0.206327
PGI	85	11.6104	13.8958	4.36973	11.3681	10.9833	12.3993	7.69579	13.4233	14.5561	11.4247	13.9768	13.4789	11.7809	11.7647	15.8471	10.6323	8.79685	10.6415	12.3399	16.196	9.68229	11.6043	7.78115	13.1538	14.2167	3.21753	11.6043	12.8818	11.5876	12.606	12.9294	10.3424	14.1327	10.2789	14.2875	6.11352	14.1678
PGK	172	24.0781	27.5962	8.07443	20.9922	22.4447	24.6316	14.8592	26.7861	27.8425	22.7602	28.1367	26.6502	23.9582	22.7619	31.3238	21.221	17.1373	21.3564	25.058	32.1906	19.5648	22.7844	14.2103	24.5956	27.7425	6.46158	22.7844	25.0638	22.3384	25.2667	26.4448	20.1393	27.6819	19.8177	27.9164	11.2624	28.8379
PGL	11	1.76969	1.24098	0.112451	1.11779	1.54509	1.24519	0.878215	1.24141	0.791766	1.01789	1.63675	1.20589	1.49939	0.841119	1.67701	1.38265	0.704743	1.10708	1.56956	1.16246	1.22144	0.914449	0.322759	0.766178	1.00523	0.351247	0.914449	1.43394	0.650841	1.27804	1.63742	0.610836	1.09201	0.501141	1.09671	0.0792484	1.78147
PGM	172	24.0781	27.5962	8.07443	20.9922	22.4447	24.6316	14.8592	26.7861	27.8425	22.7602	28.1367	26.6502	23.9582	22.7619	31.3238	21.221	17.1373	21.3564	25.058	32.1906	19.5648	22.7844	14.2103	24.5956	27.7425	6.46158	22.7844	25.0638	22.3384	25.2667	26.4448	20.1393	27.6819	19.8177	27.9164	11.2624	28.8379
PPCK	0	0.49129	0.000823439	0	8.307e-05	0	0.248613	0.000104859	0.630611	0.000659961	0.206028	0.284593	0.242154	0.61452	0.0691429	0.902802	0.339854	2.73659e-05	0	-1.35525e-20	3.067	0.257647	0	0	0.0306702	0.625678	0.14621	0	0.151533	0	0.384096	0.32106	0.997864	0.111529	0.911717	0.0839664	0.0222539	0.000369938
PSP_L	1	0.190301	0.208842	0.069165	0.130737	0.189654	0.176813	0.108426	0.17485	0.191855	0.160755	0.179373	0.196223	0.187779	0.184627	0.216703	0.211154	0.145701	0.1843	0.204755	0.204403	0.148262	0.149757	0.0836279	0.18907	0.211146	0.0693758	0.149757	0.168738	0.169288	0.187149	0.202461	0.181931	0.192427	0.184678	0.189645	0.0833187	0.206327
PYK	171	24.3542	27.3582	7.99437	20.8439	22.2302	24.6782	14.7378	27.2211	27.6265	22.7822	28.2195	26.6689	24.357	22.6208	31.9821	21.3233	16.9696	21.1478	24.8238	35.0263	19.6545	22.6147	14.1124	24.4095	28.1275	6.52797	22.6147	25.0247	22.1422	25.4368	26.5331	20.931	27.5711	20.52	27.7837	11.1921	28.6036
PYRDC	149	20.7653	23.2621	6.96259	18.6705	19.0938	21.6684	12.6696	23.9264	24.3098	19.8396	24.8412	24.0322	20.6578	19.8554	27.94	17.2761	14.528	17.2483	21.0008	28.7577	17.1912	20.0072	11.6653	20.5744	23.4072	3.83583	20.0072	22.3529	19.0191	22.2845	23.0121	16.3429	24.4059	16.5535	24.8806	6.32982	25.0104
PYRt2m	12	1.63708	1.87614	0.577323	1.07487	1.69192	1.48999	1.09155	1.45306	1.55661	1.45277	1.67082	1.34936	1.67198	1.50193	1.5947	2.22397	1.29397	2.04457	2.04028	1.70389	1.05491	1.37921	0.339123	2.04782	2.19074	1.45703	1.37921	1.36297	1.65172	1.49769	1.73075	1.87597	1.66557	1.61043	1.53616	3.11305	1.95739
RPE	3	0.582227	0.405168	0.0346508	0.367301	0.507367	0.407917	0.288402	0.406833	0.256214	0.332745	0.537982	0.393998	0.492079	0.272542	0.55032	0.45245	0.228951	0.361574	0.514867	0.378859	0.401151	0.298759	0.104139	0.247452	0.326217	0.113941	0.298759	0.471215	0.209966	0.41841	0.537517	0.196239	0.356096	0.159548	0.357866	0.0231222	0.585443
SSALy	4	0.509252	1.31827	0.133157	0.442217	0.49187	0.3816	0.39081	0.365881	1.11692	0.477759	0.438887	0.12282	0.42415	0.233496	0.383169	0.860772	0.33	0.972883	0.849598	0.38009	0.346947	0.400095	2.06698	1.07044	1.20851	1.19752	0.400095	0.269676	0.631652	0.307677	0.435037	1.25129	0.387032	0.515903	0.29075	3.57106	0.602002
SUCD1m	1	0.209252	1.03827	0.0531571	0.262217	0.0729778	0.1016	0.10029	0.105881	1.11692	0.137759	0.00888722	0.12282	0.0441501	0.0334964	0.00316931	0.480772	-5.02491e-21	0.272883	0.349598	8.99027e-05	0.0569467	9.45961e-05	0.810306	0.680439	0.918506	0.797521	9.45961e-05	-0.000323911	0.221652	0.0876767	0.105037	1.06129	0.0470324	0.215903	0.0207497	3.52106	0.102002
TALA	3	0.582227	0.405168	0.0346508	0.367301	0.507367	0.407917	0.288402	0.406833	0.256214	0.332745	0.537982	0.393998	0.492079	0.272542	0.55032	0.45245	0.228951	0.361574	0.514867	0.378859	0.401151	0.298759	0.104139	0.247452	0.326217	0.113941	0.298759	0.471215	0.209966	0.41841	0.537517	0.196239	0.356096	0.159548	0.357866	0.0231222	0.585443
TKT1	3	0.582227	0.405168	0.0346508	0.367301	0.507367	0.407917	0.288402	0.406833	0.256214	0.332745	0.537982	0.393998	0.492079	0.272542	0.55032	0.45245	0.228951	0.361574	0.514867	0.378859	0.401151	0.298759	0.104139	0.247452	0.326217	0.113941	0.298759	0.471215	0.209966	0.41841	0.537517	0.196239	0.356096	0.159548	0.357866	0.0231222	0.585443
TKT2	3	0.474736	0.285873	-0.00537076	0.293217	0.400263	0.306934	0.227716	0.309083	0.147963	0.240805	0.43771	0.282362	0.384349	0.167979	0.428119	0.333729	0.145142	0.257361	0.397854	0.262622	0.317232	0.213978	0.0551462	0.139436	0.206322	0.0744702	0.213978	0.375915	0.111964	0.31149	0.421262	0.0932386	0.245013	0.054975	0.249621	-0.0231319	0.468219
TPI	91	12.6674	14.5869	4.39901	12.0286	11.8909	13.1142	8.21191	14.1392	14.9603	11.9982	14.9525	14.1553	12.6573	12.2052	16.8256	11.4185	9.17094	11.2604	13.2526	16.8375	10.4007	12.1171	7.94044	13.5406	14.7492	3.40595	12.1171	13.7289	11.9095	13.3359	13.8882	10.6319	14.7338	10.4935	14.895	6.11351	15.2215

## Sheet: external fluxes
Reaction name	widetype	ADH3	ALD5	ALD6	COX5A	CTP1	DAL7	FUM1	GND2	GCV2	GLY1	GPD1	ICL1	IDP1	IDP2	LSC1	MAE1	MDH1	MDH2	MDH3	MLS1	OAC1	PCK1	PDA1	PGM1	PGM2	RPE1	SDH1	SER33	SFC1	SOL1	SOL2	SOL3	SOL4	TAL1	YGR043C	ZWF1	HO
CO2t		24.3704	28.9	7.6	21.4	22.3	24.3	14.7	26.6	29.4	22.5	27.9	26.2	23.7	21.8	30.9	21.5	16.4	21.2	25.3	31.3	19.3	22.2	14.6	24.8	28.4	7.6	22.2	24.9	21.7	24.9	26.3	21.1	26.9	18.9	27.2	17.2	28.8
ALCD2x	141	19.6355	21.9	6.7	18.1	17.7	20.4	11.6	22.4	23.6	18.7	23.9	22.5	19.3	18.7	26	16.1	13.4	16.1	19.7	27.54	15.9	18.8	8.5	19.3	21.9	3.3	18.9	21.5	17.9	20.9	21.5	15.2	23	15.3	23.5	5.6	23.6
O2t		-2.91279	-5.2	-0.8	-1	-2.9	-2.4	-1.7	-2.5	-4.1	-2.7	-2.3	-2.1	-2.8	-2.1	-2.5	-4.1	-2.2	-4.2	-4	-2.71	-2	-2.22	-4.9	-4.1	-5.2	-4.1	-2.2	-1.4	-3.1	-2.5	-3	-5.1	-2.6	-3.2	-2.2	-11	-3.3
SUCCt2r	3	0.3	0.3	0.1	0.2	0.4	0.3	0.3	0.3	0	0.3	0.4	0	0.4	0.2	0.4	0.4	0.3	0.7	0.5	0.38	0.3	0.4	1.3	0.4	0.3	0.4	0.4	0.3	0.4	0.2	0.3	0.2	0.3	0.3	0.3	0.1	0.5
ACt2r	5	0.6	0.8	0	0.2	0.8	0.8	0.8	1	0.2	0.7	0.4	1	0.8	0.6	1.1	0.6	0.7	0.6	0.7	0.6	0.6	0.7	0.7	0.7	0.9	0.3	0.7	0.4	0.6	0.9	0.9	0.6	0.9	0.7	0.8	0.5	0.8
GLYCt	10	1.4061	1.5	0.6	3.1	1.4	1.6	1.6	1.5	1.9	1.2	1.9	1.6	1.4	1.5	2.4	1.6	1.1	1.1	1.5	1.4	1.3	1.4	1.6	2.3	1.6	0.3	1.4	2.5	1.3	1.4	1.4	0.9	1.7	0.9	1.8	0.8	1.7
HEX1	100	14.0939	15.9278	4.7432	12.9795	13.2433	14.3029	8.97826	15.3126	16.063	13.0509	16.3705	15.4253	14.0016	13.3754	18.3282	12.7956	10.0545	12.4442	14.6801	18.1179	11.4625	13.0831	8.42063	14.6843	16.0796	3.89793	13.0831	14.9411	12.8865	14.5888	15.3375	11.6421	15.9585	11.4816	16.0989	6.49858	16.7311

## Sheet: nutrient
nutrients	nutrient uptake reactions
GLUCOSE	GLCt1
NH4	NH4t
SO4	SO4ti
K	Kt2r
PO4	PIt2r
NA	NAt3_1
Inositol	INSTt2
thiamine	THRt2r
Strain auxotrophies	specific nutrent uptake reactions
MATa	LYSt2r
his3Δ1	HISt2r
leu2Δ0	LEUt2r
met15Δ0	METt2r
ura3Δ0	URAt2

## Sheet: growth rate
Strains	widetype	ADH3	ALD5	ALD6	COX5A	CTP1	DAL7	FUM1	GND2	GCV2	GLY1	GPD1	ICL1	IDP1	IDP2	LSC1	MAE1	MDH1	MDH2	MDH3	MLS1	OAC1	PCK1	PDA1	PGM1	PGM2	RPE1	SDH1	SER33	SFC1	SOL1	SOL2	SOL3	SOL4	TAL1	YGR043C	ZWF1	HO
Growth rate	1	0.47	0.92	0.34	0.63	0.91	0.94	0.52	0.83	0.92	0.79	1	1	0.92	0.86	1.05	1.01	0.72	0.89	1	1	0.71	1	0.41	0.82	0.9	0.33	0.72	0.92	0.84	0.91	0.99	0.71	0.95	0.89	0.92	0.38	0.9
