# Supplementary material for: Local flux coordination and global gene expression regulation in metabolic modeling
Source: Nat Commun. 2023 Sep 14;14:5700. doi: 10.1038/s41467-023-41392-6 (PMC10502109; doi:10.1038/s41467-023-41392-6)
Supplement: Supplementary file 9 — Dataset 5 [file 41467_2023_41392_MOESM9_ESM.xlsx]

## Sheet: Annotations
Supplementary Table 5. The correlation statistic between the experimental and predicted metabolic fluxes and growth rates for the 38 Yeast deletion strains.
sheet1:	PCA analysis derived flux variances by six methods vs the measured growth rates accroding 38 strains
sheet2:	Average correlation between the experimental and predicted fluxes among the 38 strains
sheet3:	Correlation statistic between the experimental and predicted fluxes for each of 38 strians

## Sheet: PC vs growth rate
	Decrem	pDecrem	REPPS	pFBA	FBA	Relatch	13C MFA
the correlation of PC1 and growht rate	0.7894	0.5865	0.6513	0.2636	0.5348	0.5276	0.851
the correlation of PC2 and growht rate	0.7086	0.703	-0.0579	0.6265	0.3626	0.4584	0.501

## Sheet: flux correlation statistic
average correlation between predicted and experimental fluxes	Decrem	pFBA	FBA	Relatch	REPPS	p value
IND750_Spearman	0.72	0.615	0.607368	0.555789	0.461842	5.5243e-20
IND750_Pearman	0.762632	0.732632	0.681316	0.707632	0.595526	4.2076e-07
IMM904_Spearman	0.7819	0.764922	0.656477	0.749671	0.644805	4.3469e-06
IMM904_Pearman	0.935869	0.747518	0.925447	0.91524	0.840721	8.2581e-06
n=38, group=4, one-way ANOVA test for each subplot, p = 4.35E-06 for Pearson correlation and 8.26E-06 for Spearman correlation for iMM904 model respectively, and p = 5.52E-20 for Pearson correlation and 4.21E-07 for Spearman correlation for iDN750 model respectively

## Sheet:  strains correlation statistic
Metabolic model	Type	Strain	Method	Correlation
IMM904	Spearman	widetype	pFBA	0.784609
IMM904	Spearman	ADH3	pFBA	0.766441
IMM904	Spearman	ALD5	pFBA	0.840181
IMM904	Spearman	ALD6	pFBA	0.644296
IMM904	Spearman	COX5A	pFBA	0.774664
IMM904	Spearman	CTP1	pFBA	0.790885
IMM904	Spearman	DAL7	pFBA	0.778565
IMM904	Spearman	FUM1	pFBA	0.770621
IMM904	Spearman	GND2	pFBA	0.775209
IMM904	Spearman	GCV2	pFBA	0.807102
IMM904	Spearman	GLY1	pFBA	0.78686
IMM904	Spearman	GPD1	pFBA	0.776482
IMM904	Spearman	ICL1	pFBA	0.763136
IMM904	Spearman	IDP1	pFBA	0.782998
IMM904	Spearman	IDP2	pFBA	0.781308
IMM904	Spearman	LSC1	pFBA	0.725357
IMM904	Spearman	MAE1	pFBA	0.800095
IMM904	Spearman	MDH1	pFBA	0.788068
IMM904	Spearman	MDH2	pFBA	0.847411
IMM904	Spearman	MDH3	pFBA	0.795308
IMM904	Spearman	MLS1	pFBA	0.763744
IMM904	Spearman	OAC1	pFBA	0.731478
IMM904	Spearman	PCK1	pFBA	0.776904
IMM904	Spearman	PDA1	pFBA	0.689685
IMM904	Spearman	PGM1	pFBA	0.815768
IMM904	Spearman	PGM2	pFBA	0.834083
IMM904	Spearman	RPE1	pFBA	0.702685
IMM904	Spearman	SDH1	pFBA	0.780097
IMM904	Spearman	SER33	pFBA	0.765719
IMM904	Spearman	SFC1	pFBA	0.82013
IMM904	Spearman	SOL1	pFBA	0.787323
IMM904	Spearman	SOL2	pFBA	0.787025
IMM904	Spearman	SOL3	pFBA	0.84138
IMM904	Spearman	SOL4	pFBA	0.780535
IMM904	Spearman	TAL1	pFBA	0.82107
IMM904	Spearman	YGR043C	pFBA	0.777971
IMM904	Spearman	ZWF1	pFBA	0.572451
IMM904	Spearman	HO	pFBA	0.790723
IMM904	Pearson	widetype	pFBA	0.74803
IMM904	Pearson	ADH3	pFBA	0.743939
IMM904	Pearson	ALD5	pFBA	0.739455
IMM904	Pearson	ALD6	pFBA	0.748516
IMM904	Pearson	COX5A	pFBA	0.722739
IMM904	Pearson	CTP1	pFBA	0.746936
IMM904	Pearson	DAL7	pFBA	0.749571
IMM904	Pearson	FUM1	pFBA	0.736859
IMM904	Pearson	GND2	pFBA	0.747479
IMM904	Pearson	GCV2	pFBA	0.737684
IMM904	Pearson	GLY1	pFBA	0.759164
IMM904	Pearson	GPD1	pFBA	0.740103
IMM904	Pearson	ICL1	pFBA	0.743807
IMM904	Pearson	IDP1	pFBA	0.740697
IMM904	Pearson	IDP2	pFBA	0.758517
IMM904	Pearson	LSC1	pFBA	0.719447
IMM904	Pearson	MAE1	pFBA	0.761747
IMM904	Pearson	MDH1	pFBA	0.757541
IMM904	Pearson	MDH2	pFBA	0.760108
IMM904	Pearson	MDH3	pFBA	0.75237
IMM904	Pearson	MLS1	pFBA	0.728864
IMM904	Pearson	OAC1	pFBA	0.734376
IMM904	Pearson	PCK1	pFBA	0.750044
IMM904	Pearson	PDA1	pFBA	0.584231
IMM904	Pearson	PGM1	pFBA	0.747961
IMM904	Pearson	PGM2	pFBA	0.758375
IMM904	Pearson	RPE1	pFBA	0.644079
IMM904	Pearson	SDH1	pFBA	0.750863
IMM904	Pearson	SER33	pFBA	0.731088
IMM904	Pearson	SFC1	pFBA	0.76599
IMM904	Pearson	SOL1	pFBA	0.747635
IMM904	Pearson	SOL2	pFBA	0.747557
IMM904	Pearson	SOL3	pFBA	0.752219
IMM904	Pearson	SOL4	pFBA	0.750197
IMM904	Pearson	TAL1	pFBA	0.767298
IMM904	Pearson	YGR043C	pFBA	0.746777
IMM904	Pearson	ZWF1	pFBA	0.628578
IMM904	Pearson	HO	pFBA	0.744672
IMM904	Spearman	widetype	FBA	0.535917
IMM904	Spearman	ADH3	FBA	0.657084
IMM904	Spearman	ALD5	FBA	0.61512
IMM904	Spearman	ALD6	FBA	0.716402
IMM904	Spearman	COX5A	FBA	0.676162
IMM904	Spearman	CTP1	FBA	0.630604
IMM904	Spearman	DAL7	FBA	0.729456
IMM904	Spearman	FUM1	FBA	0.665112
IMM904	Spearman	GND2	FBA	0.68187
IMM904	Spearman	GCV2	FBA	0.645389
IMM904	Spearman	GLY1	FBA	0.641929
IMM904	Spearman	GPD1	FBA	0.677499
IMM904	Spearman	ICL1	FBA	0.688739
IMM904	Spearman	IDP1	FBA	0.73498
IMM904	Spearman	IDP2	FBA	0.646324
IMM904	Spearman	LSC1	FBA	0.58463
IMM904	Spearman	MAE1	FBA	0.593269
IMM904	Spearman	MDH1	FBA	0.642346
IMM904	Spearman	MDH2	FBA	0.695356
IMM904	Spearman	MDH3	FBA	0.65587
IMM904	Spearman	MLS1	FBA	0.731021
IMM904	Spearman	OAC1	FBA	0.634696
IMM904	Spearman	PCK1	FBA	0.568127
IMM904	Spearman	PDA1	FBA	0.735757
IMM904	Spearman	PGM1	FBA	0.667448
IMM904	Spearman	PGM2	FBA	0.626511
IMM904	Spearman	RPE1	FBA	0.629327
IMM904	Spearman	SDH1	FBA	0.616748
IMM904	Spearman	SER33	FBA	0.649713
IMM904	Spearman	SFC1	FBA	0.667589
IMM904	Spearman	SOL1	FBA	0.677939
IMM904	Spearman	SOL2	FBA	0.655503
IMM904	Spearman	SOL3	FBA	0.749928
IMM904	Spearman	SOL4	FBA	0.705338
IMM904	Spearman	TAL1	FBA	0.703717
IMM904	Spearman	YGR043C	FBA	0.690424
IMM904	Spearman	ZWF1	FBA	0.622622
IMM904	Spearman	HO	FBA	0.527681
IMM904	Pearson	widetype	FBA	0.911834
IMM904	Pearson	ADH3	FBA	0.933685
IMM904	Pearson	ALD5	FBA	0.929073
IMM904	Pearson	ALD6	FBA	0.955015
IMM904	Pearson	COX5A	FBA	0.923243
IMM904	Pearson	CTP1	FBA	0.914264
IMM904	Pearson	DAL7	FBA	0.930654
IMM904	Pearson	FUM1	FBA	0.913439
IMM904	Pearson	GND2	FBA	0.932552
IMM904	Pearson	GCV2	FBA	0.92343
IMM904	Pearson	GLY1	FBA	0.941649
IMM904	Pearson	GPD1	FBA	0.916878
IMM904	Pearson	ICL1	FBA	0.926506
IMM904	Pearson	IDP1	FBA	0.913531
IMM904	Pearson	IDP2	FBA	0.932392
IMM904	Pearson	LSC1	FBA	0.90529
IMM904	Pearson	MAE1	FBA	0.929296
IMM904	Pearson	MDH1	FBA	0.929796
IMM904	Pearson	MDH2	FBA	0.927674
IMM904	Pearson	MDH3	FBA	0.92482
IMM904	Pearson	MLS1	FBA	0.912379
IMM904	Pearson	OAC1	FBA	0.929811
IMM904	Pearson	PCK1	FBA	0.924971
IMM904	Pearson	PDA1	FBA	0.845297
IMM904	Pearson	PGM1	FBA	0.921604
IMM904	Pearson	PGM2	FBA	0.939909
IMM904	Pearson	RPE1	FBA	0.788569
IMM904	Pearson	SDH1	FBA	0.91939
IMM904	Pearson	SER33	FBA	0.91287
IMM904	Pearson	SFC1	FBA	0.925924
IMM904	Pearson	SOL1	FBA	0.930373
IMM904	Pearson	SOL2	FBA	0.929757
IMM904	Pearson	SOL3	FBA	0.930227
IMM904	Pearson	SOL4	FBA	0.915193
IMM904	Pearson	TAL1	FBA	0.942361
IMM904	Pearson	YGR043C	FBA	0.928268
IMM904	Pearson	ZWF1	FBA	0.742185
IMM904	Pearson	HO	FBA	0.913167
IMM904	Spearman	widetype	Relatch	0.781473
IMM904	Spearman	ADH3	Relatch	0.743564
IMM904	Spearman	ALD5	Relatch	0.791275
IMM904	Spearman	ALD6	Relatch	0.593984
IMM904	Spearman	COX5A	Relatch	0.775095
IMM904	Spearman	CTP1	Relatch	0.738498
IMM904	Spearman	DAL7	Relatch	0.742257
IMM904	Spearman	FUM1	Relatch	0.656174
IMM904	Spearman	GND2	Relatch	0.735188
IMM904	Spearman	GCV2	Relatch	0.818839
IMM904	Spearman	GLY1	Relatch	0.770457
IMM904	Spearman	GPD1	Relatch	0.760549
IMM904	Spearman	ICL1	Relatch	0.749528
IMM904	Spearman	IDP1	Relatch	0.735893
IMM904	Spearman	IDP2	Relatch	0.749813
IMM904	Spearman	LSC1	Relatch	0.712968
IMM904	Spearman	MAE1	Relatch	0.780157
IMM904	Spearman	MDH1	Relatch	0.714
IMM904	Spearman	MDH2	Relatch	0.811079
IMM904	Spearman	MDH3	Relatch	0.792163
IMM904	Spearman	MLS1	Relatch	0.639466
IMM904	Spearman	OAC1	Relatch	0.756976
IMM904	Spearman	PCK1	Relatch	0.735098
IMM904	Spearman	PDA1	Relatch	0.508979
IMM904	Spearman	PGM1	Relatch	0.755398
IMM904	Spearman	PGM2	Relatch	0.76657
IMM904	Spearman	RPE1	Relatch	0.522244
IMM904	Spearman	SDH1	Relatch	0.742739
IMM904	Spearman	SER33	Relatch	0.76272
IMM904	Spearman	SFC1	Relatch	0.805928
IMM904	Spearman	SOL1	Relatch	0.745357
IMM904	Spearman	SOL2	Relatch	0.787355
IMM904	Spearman	SOL3	Relatch	0.749014
IMM904	Spearman	SOL4	Relatch	0.745494
IMM904	Spearman	TAL1	Relatch	0.75493
IMM904	Spearman	YGR043C	Relatch	0.793769
IMM904	Spearman	ZWF1	Relatch	0.46994
IMM904	Spearman	HO	Relatch	0.768617
IMM904	Pearson	widetype	Relatch	0.926847
IMM904	Pearson	ADH3	Relatch	0.938725
IMM904	Pearson	ALD5	Relatch	0.935498
IMM904	Pearson	ALD6	Relatch	0.933145
IMM904	Pearson	COX5A	Relatch	0.925408
IMM904	Pearson	CTP1	Relatch	0.928927
IMM904	Pearson	DAL7	Relatch	0.939799
IMM904	Pearson	FUM1	Relatch	0.924905
IMM904	Pearson	GND2	Relatch	0.940433
IMM904	Pearson	GCV2	Relatch	0.939166
IMM904	Pearson	GLY1	Relatch	0.948633
IMM904	Pearson	GPD1	Relatch	0.923916
IMM904	Pearson	ICL1	Relatch	0.940041
IMM904	Pearson	IDP1	Relatch	0.921911
IMM904	Pearson	IDP2	Relatch	0.93938
IMM904	Pearson	LSC1	Relatch	0.911281
IMM904	Pearson	MAE1	Relatch	0.937634
IMM904	Pearson	MDH1	Relatch	0.937941
IMM904	Pearson	MDH2	Relatch	0.936855
IMM904	Pearson	MDH3	Relatch	0.936847
IMM904	Pearson	MLS1	Relatch	0.915399
IMM904	Pearson	OAC1	Relatch	0.933984
IMM904	Pearson	PCK1	Relatch	0.935747
IMM904	Pearson	PDA1	Relatch	0.800186
IMM904	Pearson	PGM1	Relatch	0.929851
IMM904	Pearson	PGM2	Relatch	0.947091
IMM904	Pearson	RPE1	Relatch	0.759865
IMM904	Pearson	SDH1	Relatch	0.935046
IMM904	Pearson	SER33	Relatch	0.920318
IMM904	Pearson	SFC1	Relatch	0.946119
IMM904	Pearson	SOL1	Relatch	0.936847
IMM904	Pearson	SOL2	Relatch	0.935434
IMM904	Pearson	SOL3	Relatch	0.937575
IMM904	Pearson	SOL4	Relatch	0.932001
IMM904	Pearson	TAL1	Relatch	0.949562
IMM904	Pearson	YGR043C	Relatch	0.934819
IMM904	Pearson	ZWF1	Relatch	0.667631
IMM904	Pearson	HO	Relatch	0.925267
IMM904	Spearman	widetype	REPPS	0.745572
IMM904	Spearman	ADH3	REPPS	0.687095
IMM904	Spearman	ALD5	REPPS	0.555833
IMM904	Spearman	ALD6	REPPS	0.592968
IMM904	Spearman	COX5A	REPPS	0.736115
IMM904	Spearman	CTP1	REPPS	0.705139
IMM904	Spearman	DAL7	REPPS	0.642763
IMM904	Spearman	FUM1	REPPS	0.714405
IMM904	Spearman	GND2	REPPS	0.604654
IMM904	Spearman	GCV2	REPPS	0.561832
IMM904	Spearman	GLY1	REPPS	0.646846
IMM904	Spearman	GPD1	REPPS	0.666365
IMM904	Spearman	ICL1	REPPS	0.655274
IMM904	Spearman	IDP1	REPPS	0.647926
IMM904	Spearman	IDP2	REPPS	0.693412
IMM904	Spearman	LSC1	REPPS	0.622166
IMM904	Spearman	MAE1	REPPS	0.683292
IMM904	Spearman	MDH1	REPPS	0.654808
IMM904	Spearman	MDH2	REPPS	0.634432
IMM904	Spearman	MDH3	REPPS	0.679601
IMM904	Spearman	MLS1	REPPS	0.576331
IMM904	Spearman	OAC1	REPPS	0.691357
IMM904	Spearman	PCK1	REPPS	0.677886
IMM904	Spearman	PDA1	REPPS	0.526749
IMM904	Spearman	PGM1	REPPS	0.553386
IMM904	Spearman	PGM2	REPPS	0.508044
IMM904	Spearman	RPE1	REPPS	0.514842
IMM904	Spearman	SDH1	REPPS	0.659864
IMM904	Spearman	SER33	REPPS	0.678209
IMM904	Spearman	SFC1	REPPS	0.635311
IMM904	Spearman	SOL1	REPPS	0.62176
IMM904	Spearman	SOL2	REPPS	0.666127
IMM904	Spearman	SOL3	REPPS	0.491875
IMM904	Spearman	SOL4	REPPS	0.628925
IMM904	Spearman	TAL1	REPPS	0.551961
IMM904	Spearman	YGR043C	REPPS	0.630027
IMM904	Spearman	ZWF1	REPPS	0.44438
IMM904	Spearman	HO	REPPS	0.691147
IMM904	Pearson	widetype	REPPS	0.889522
IMM904	Pearson	ADH3	REPPS	0.860802
IMM904	Pearson	ALD5	REPPS	0.811609
IMM904	Pearson	ALD6	REPPS	0.814666
IMM904	Pearson	COX5A	REPPS	0.862576
IMM904	Pearson	CTP1	REPPS	0.858094
IMM904	Pearson	DAL7	REPPS	0.851008
IMM904	Pearson	FUM1	REPPS	0.826803
IMM904	Pearson	GND2	REPPS	0.85028
IMM904	Pearson	GCV2	REPPS	0.808106
IMM904	Pearson	GLY1	REPPS	0.845408
IMM904	Pearson	GPD1	REPPS	0.849726
IMM904	Pearson	ICL1	REPPS	0.865945
IMM904	Pearson	IDP1	REPPS	0.841858
IMM904	Pearson	IDP2	REPPS	0.854732
IMM904	Pearson	LSC1	REPPS	0.836545
IMM904	Pearson	MAE1	REPPS	0.839335
IMM904	Pearson	MDH1	REPPS	0.810731
IMM904	Pearson	MDH2	REPPS	0.820483
IMM904	Pearson	MDH3	REPPS	0.836492
IMM904	Pearson	MLS1	REPPS	0.817395
IMM904	Pearson	OAC1	REPPS	0.846197
IMM904	Pearson	PCK1	REPPS	0.844377
IMM904	Pearson	PDA1	REPPS	0.641953
IMM904	Pearson	PGM1	REPPS	0.790439
IMM904	Pearson	PGM2	REPPS	0.803915
IMM904	Pearson	RPE1	REPPS	0.667975
IMM904	Pearson	SDH1	REPPS	0.839584
IMM904	Pearson	SER33	REPPS	0.845353
IMM904	Pearson	SFC1	REPPS	0.825308
IMM904	Pearson	SOL1	REPPS	0.852957
IMM904	Pearson	SOL2	REPPS	0.855009
IMM904	Pearson	SOL3	REPPS	0.734696
IMM904	Pearson	SOL4	REPPS	0.841903
IMM904	Pearson	TAL1	REPPS	0.785161
IMM904	Pearson	YGR043C	REPPS	0.849814
IMM904	Pearson	ZWF1	REPPS	0.41829
IMM904	Pearson	HO	REPPS	0.852395
IMM904	Spearman	widetype	Decrem	0.816867
IMM904	Spearman	ADH3	Decrem	0.830396
IMM904	Spearman	ALD5	Decrem	0.743303
IMM904	Spearman	ALD6	Decrem	0.697635
IMM904	Spearman	COX5A	Decrem	0.845584
IMM904	Spearman	CTP1	Decrem	0.803961
IMM904	Spearman	DAL7	Decrem	0.81262
IMM904	Spearman	FUM1	Decrem	0.77664
IMM904	Spearman	GND2	Decrem	0.777777
IMM904	Spearman	GCV2	Decrem	0.773761
IMM904	Spearman	GLY1	Decrem	0.776102
IMM904	Spearman	GPD1	Decrem	0.84372
IMM904	Spearman	ICL1	Decrem	0.80444
IMM904	Spearman	IDP1	Decrem	0.821998
IMM904	Spearman	IDP2	Decrem	0.801298
IMM904	Spearman	LSC1	Decrem	0.770764
IMM904	Spearman	MAE1	Decrem	0.823064
IMM904	Spearman	MDH1	Decrem	0.737313
IMM904	Spearman	MDH2	Decrem	0.750504
IMM904	Spearman	MDH3	Decrem	0.821433
IMM904	Spearman	MLS1	Decrem	0.777698
IMM904	Spearman	OAC1	Decrem	0.805628
IMM904	Spearman	PCK1	Decrem	0.782952
IMM904	Spearman	PDA1	Decrem	0.540945
IMM904	Spearman	PGM1	Decrem	0.715902
IMM904	Spearman	PGM2	Decrem	0.70495
IMM904	Spearman	RPE1	Decrem	0.523137
IMM904	Spearman	SDH1	Decrem	0.796168
IMM904	Spearman	SER33	Decrem	0.845034
IMM904	Spearman	SFC1	Decrem	0.770993
IMM904	Spearman	SOL1	Decrem	0.799009
IMM904	Spearman	SOL2	Decrem	0.813656
IMM904	Spearman	SOL3	Decrem	0.62036
IMM904	Spearman	SOL4	Decrem	0.780848
IMM904	Spearman	TAL1	Decrem	0.689667
IMM904	Spearman	YGR043C	Decrem	0.786738
IMM904	Spearman	ZWF1	Decrem	0.499629
IMM904	Spearman	HO	Decrem	0.840617
IMM904	Pearson	widetype	Decrem	0.929206
IMM904	Pearson	ADH3	Decrem	0.93744
IMM904	Pearson	ALD5	Decrem	0.930535
IMM904	Pearson	ALD6	Decrem	0.9574
IMM904	Pearson	COX5A	Decrem	0.920194
IMM904	Pearson	CTP1	Decrem	0.929184
IMM904	Pearson	DAL7	Decrem	0.939093
IMM904	Pearson	FUM1	Decrem	0.86089
IMM904	Pearson	GND2	Decrem	0.941885
IMM904	Pearson	GCV2	Decrem	0.939509
IMM904	Pearson	GLY1	Decrem	0.949211
IMM904	Pearson	GPD1	Decrem	0.919104
IMM904	Pearson	ICL1	Decrem	0.944429
IMM904	Pearson	IDP1	Decrem	0.921478
IMM904	Pearson	IDP2	Decrem	0.941254
IMM904	Pearson	LSC1	Decrem	0.9117
IMM904	Pearson	MAE1	Decrem	0.936614
IMM904	Pearson	MDH1	Decrem	0.879213
IMM904	Pearson	MDH2	Decrem	0.933126
IMM904	Pearson	MDH3	Decrem	0.936616
IMM904	Pearson	MLS1	Decrem	0.916858
IMM904	Pearson	OAC1	Decrem	0.936927
IMM904	Pearson	PCK1	Decrem	0.936851
IMM904	Pearson	PDA1	Decrem	0.78728
IMM904	Pearson	PGM1	Decrem	0.928046
IMM904	Pearson	PGM2	Decrem	0.947126
IMM904	Pearson	RPE1	Decrem	0.849986
IMM904	Pearson	SDH1	Decrem	0.93661
IMM904	Pearson	SER33	Decrem	0.915943
IMM904	Pearson	SFC1	Decrem	0.947342
IMM904	Pearson	SOL1	Decrem	0.937871
IMM904	Pearson	SOL2	Decrem	0.938328
IMM904	Pearson	SOL3	Decrem	0.939318
IMM904	Pearson	SOL4	Decrem	0.934233
IMM904	Pearson	TAL1	Decrem	0.952021
IMM904	Pearson	YGR043C	Decrem	0.935128
IMM904	Pearson	ZWF1	Decrem	0.693305
IMM904	Pearson	HO	Decrem	0.925019
IDN750	Spearman	widetype	pFBA	0.61
IDN750	Spearman	ADH3	pFBA	0.63
IDN750	Spearman	ALD5	pFBA	0.59
IDN750	Spearman	ALD6	pFBA	0.61
IDN750	Spearman	COX5A	pFBA	0.62
IDN750	Spearman	CTP1	pFBA	0.66
IDN750	Spearman	DAL7	pFBA	0.52
IDN750	Spearman	FUM1	pFBA	0.61
IDN750	Spearman	GND2	pFBA	0.59
IDN750	Spearman	GCV2	pFBA	0.64
IDN750	Spearman	GLY1	pFBA	0.63
IDN750	Spearman	GPD1	pFBA	0.6
IDN750	Spearman	ICL1	pFBA	0.63
IDN750	Spearman	IDP1	pFBA	0.58
IDN750	Spearman	IDP2	pFBA	0.62
IDN750	Spearman	LSC1	pFBA	0.58
IDN750	Spearman	MAE1	pFBA	0.61
IDN750	Spearman	MDH1	pFBA	0.63
IDN750	Spearman	MDH2	pFBA	0.65
IDN750	Spearman	MDH3	pFBA	0.6
IDN750	Spearman	MLS1	pFBA	0.48
IDN750	Spearman	OAC1	pFBA	0.57
IDN750	Spearman	PCK1	pFBA	0.64
IDN750	Spearman	PDA1	pFBA	0.71
IDN750	Spearman	PGM1	pFBA	0.57
IDN750	Spearman	PGM2	pFBA	0.64
IDN750	Spearman	RPE1	pFBA	0.7
IDN750	Spearman	SDH1	pFBA	0.66
IDN750	Spearman	SER33	pFBA	0.52
IDN750	Spearman	SFC1	pFBA	0.66
IDN750	Spearman	SOL1	pFBA	0.58
IDN750	Spearman	SOL2	pFBA	0.58
IDN750	Spearman	SOL3	pFBA	0.67
IDN750	Spearman	SOL4	pFBA	0.64
IDN750	Spearman	TAL1	pFBA	0.67
IDN750	Spearman	YGR043C	pFBA	0.58
IDN750	Spearman	ZWF1	pFBA	0.71
IDN750	Spearman	HO	pFBA	0.58
IDN750	Pearson	widetype	pFBA	0.74
IDN750	Pearson	ADH3	pFBA	0.75
IDN750	Pearson	ALD5	pFBA	0.76
IDN750	Pearson	ALD6	pFBA	0.8
IDN750	Pearson	COX5A	pFBA	0.74
IDN750	Pearson	CTP1	pFBA	0.75
IDN750	Pearson	DAL7	pFBA	0.75
IDN750	Pearson	FUM1	pFBA	0.75
IDN750	Pearson	GND2	pFBA	0.75
IDN750	Pearson	GCV2	pFBA	0.76
IDN750	Pearson	GLY1	pFBA	0.77
IDN750	Pearson	GPD1	pFBA	0.74
IDN750	Pearson	ICL1	pFBA	0.75
IDN750	Pearson	IDP1	pFBA	0.74
IDN750	Pearson	IDP2	pFBA	0.76
IDN750	Pearson	LSC1	pFBA	0.73
IDN750	Pearson	MAE1	pFBA	0.76
IDN750	Pearson	MDH1	pFBA	0.76
IDN750	Pearson	MDH2	pFBA	0.76
IDN750	Pearson	MDH3	pFBA	0.76
IDN750	Pearson	MLS1	pFBA	0.73
IDN750	Pearson	OAC1	pFBA	0.75
IDN750	Pearson	PCK1	pFBA	0.76
IDN750	Pearson	PDA1	pFBA	0.62
IDN750	Pearson	PGM1	pFBA	0.76
IDN750	Pearson	PGM2	pFBA	0.76
IDN750	Pearson	RPE1	pFBA	0.73
IDN750	Pearson	SDH1	pFBA	0.75
IDN750	Pearson	SER33	pFBA	0.74
IDN750	Pearson	SFC1	pFBA	0.77
IDN750	Pearson	SOL1	pFBA	0.75
IDN750	Pearson	SOL2	pFBA	0.75
IDN750	Pearson	SOL3	pFBA	0.76
IDN750	Pearson	SOL4	pFBA	0.75
IDN750	Pearson	TAL1	pFBA	0.77
IDN750	Pearson	YGR043C	pFBA	0.76
IDN750	Pearson	ZWF1	pFBA	0.49
IDN750	Pearson	HO	pFBA	0.74
IDN750	Spearman	widetype	FBA	0.58
IDN750	Spearman	ADH3	FBA	0.56
IDN750	Spearman	ALD5	FBA	0.66
IDN750	Spearman	ALD6	FBA	0.72
IDN750	Spearman	COX5A	FBA	0.56
IDN750	Spearman	CTP1	FBA	0.56
IDN750	Spearman	DAL7	FBA	0.61
IDN750	Spearman	FUM1	FBA	0.59
IDN750	Spearman	GND2	FBA	0.62
IDN750	Spearman	GCV2	FBA	0.67
IDN750	Spearman	GLY1	FBA	0.61
IDN750	Spearman	GPD1	FBA	0.57
IDN750	Spearman	ICL1	FBA	0.55
IDN750	Spearman	IDP1	FBA	0.54
IDN750	Spearman	IDP2	FBA	0.59
IDN750	Spearman	LSC1	FBA	0.61
IDN750	Spearman	MAE1	FBA	0.64
IDN750	Spearman	MDH1	FBA	0.62
IDN750	Spearman	MDH2	FBA	0.64
IDN750	Spearman	MDH3	FBA	0.59
IDN750	Spearman	MLS1	FBA	0.58
IDN750	Spearman	OAC1	FBA	0.6
IDN750	Spearman	PCK1	FBA	0.59
IDN750	Spearman	PDA1	FBA	0.76
IDN750	Spearman	PGM1	FBA	0.67
IDN750	Spearman	PGM2	FBA	0.69
IDN750	Spearman	RPE1	FBA	0.26
IDN750	Spearman	SDH1	FBA	0.61
IDN750	Spearman	SER33	FBA	0.57
IDN750	Spearman	SFC1	FBA	0.64
IDN750	Spearman	SOL1	FBA	0.57
IDN750	Spearman	SOL2	FBA	0.53
IDN750	Spearman	SOL3	FBA	0.7
IDN750	Spearman	SOL4	FBA	0.61
IDN750	Spearman	TAL1	FBA	0.68
IDN750	Spearman	YGR043C	FBA	0.58
IDN750	Spearman	ZWF1	FBA	0.75
IDN750	Spearman	HO	FBA	0.6
IDN750	Pearson	widetype	FBA	0.69
IDN750	Pearson	ADH3	FBA	0.71
IDN750	Pearson	ALD5	FBA	0.71
IDN750	Pearson	ALD6	FBA	0.81
IDN750	Pearson	COX5A	FBA	0.66
IDN750	Pearson	CTP1	FBA	0.69
IDN750	Pearson	DAL7	FBA	0.7
IDN750	Pearson	FUM1	FBA	0.68
IDN750	Pearson	GND2	FBA	0.7
IDN750	Pearson	GCV2	FBA	0.72
IDN750	Pearson	GLY1	FBA	0.72
IDN750	Pearson	GPD1	FBA	0.66
IDN750	Pearson	ICL1	FBA	0.66
IDN750	Pearson	IDP1	FBA	0.65
IDN750	Pearson	IDP2	FBA	0.7
IDN750	Pearson	LSC1	FBA	0.64
IDN750	Pearson	MAE1	FBA	0.72
IDN750	Pearson	MDH1	FBA	0.7
IDN750	Pearson	MDH2	FBA	0.68
IDN750	Pearson	MDH3	FBA	0.71
IDN750	Pearson	MLS1	FBA	0.65
IDN750	Pearson	OAC1	FBA	0.7
IDN750	Pearson	PCK1	FBA	0.7
IDN750	Pearson	PDA1	FBA	0.71
IDN750	Pearson	PGM1	FBA	0.72
IDN750	Pearson	PGM2	FBA	0.71
IDN750	Pearson	RPE1	FBA	0.18
IDN750	Pearson	SDH1	FBA	0.7
IDN750	Pearson	SER33	FBA	0.65
IDN750	Pearson	SFC1	FBA	0.72
IDN750	Pearson	SOL1	FBA	0.66
IDN750	Pearson	SOL2	FBA	0.67
IDN750	Pearson	SOL3	FBA	0.75
IDN750	Pearson	SOL4	FBA	0.67
IDN750	Pearson	TAL1	FBA	0.7
IDN750	Pearson	YGR043C	FBA	0.69
IDN750	Pearson	ZWF1	FBA	0.71
IDN750	Pearson	HO	FBA	0.69
IDN750	Spearman	widetype	Relatch	0.58
IDN750	Spearman	ADH3	Relatch	0.58
IDN750	Spearman	ALD5	Relatch	0.62
IDN750	Spearman	ALD6	Relatch	0.61
IDN750	Spearman	COX5A	Relatch	0.58
IDN750	Spearman	CTP1	Relatch	0.6
IDN750	Spearman	DAL7	Relatch	0.53
IDN750	Spearman	FUM1	Relatch	0.53
IDN750	Spearman	GND2	Relatch	0.51
IDN750	Spearman	GCV2	Relatch	0.62
IDN750	Spearman	GLY1	Relatch	0.52
IDN750	Spearman	GPD1	Relatch	0.54
IDN750	Spearman	ICL1	Relatch	0.47
IDN750	Spearman	IDP1	Relatch	0.54
IDN750	Spearman	IDP2	Relatch	0.49
IDN750	Spearman	LSC1	Relatch	0.55
IDN750	Spearman	MAE1	Relatch	0.62
IDN750	Spearman	MDH1	Relatch	0.54
IDN750	Spearman	MDH2	Relatch	0.6
IDN750	Spearman	MDH3	Relatch	0.59
IDN750	Spearman	MLS1	Relatch	0.45
IDN750	Spearman	OAC1	Relatch	0.54
IDN750	Spearman	PCK1	Relatch	0.54
IDN750	Spearman	PDA1	Relatch	0.71
IDN750	Spearman	PGM1	Relatch	0.65
IDN750	Spearman	PGM2	Relatch	0.6
IDN750	Spearman	RPE1	Relatch	0.42
IDN750	Spearman	SDH1	Relatch	0.56
IDN750	Spearman	SER33	Relatch	0.53
IDN750	Spearman	SFC1	Relatch	0.57
IDN750	Spearman	SOL1	Relatch	0.5
IDN750	Spearman	SOL2	Relatch	0.53
IDN750	Spearman	SOL3	Relatch	0.61
IDN750	Spearman	SOL4	Relatch	0.53
IDN750	Spearman	TAL1	Relatch	0.51
IDN750	Spearman	YGR043C	Relatch	0.52
IDN750	Spearman	ZWF1	Relatch	0.6
IDN750	Spearman	HO	Relatch	0.53
IDN750	Pearson	widetype	Relatch	0.71
IDN750	Pearson	ADH3	Relatch	0.71
IDN750	Pearson	ALD5	Relatch	0.74
IDN750	Pearson	ALD6	Relatch	0.86
IDN750	Pearson	COX5A	Relatch	0.71
IDN750	Pearson	CTP1	Relatch	0.71
IDN750	Pearson	DAL7	Relatch	0.71
IDN750	Pearson	FUM1	Relatch	0.7
IDN750	Pearson	GND2	Relatch	0.71
IDN750	Pearson	GCV2	Relatch	0.75
IDN750	Pearson	GLY1	Relatch	0.73
IDN750	Pearson	GPD1	Relatch	0.69
IDN750	Pearson	ICL1	Relatch	0.71
IDN750	Pearson	IDP1	Relatch	0.69
IDN750	Pearson	IDP2	Relatch	0.71
IDN750	Pearson	LSC1	Relatch	0.68
IDN750	Pearson	MAE1	Relatch	0.73
IDN750	Pearson	MDH1	Relatch	0.72
IDN750	Pearson	MDH2	Relatch	0.73
IDN750	Pearson	MDH3	Relatch	0.73
IDN750	Pearson	MLS1	Relatch	0.68
IDN750	Pearson	OAC1	Relatch	0.72
IDN750	Pearson	PCK1	Relatch	0.71
IDN750	Pearson	PDA1	Relatch	0.73
IDN750	Pearson	PGM1	Relatch	0.74
IDN750	Pearson	PGM2	Relatch	0.75
IDN750	Pearson	RPE1	Relatch	0.29
IDN750	Pearson	SDH1	Relatch	0.71
IDN750	Pearson	SER33	Relatch	0.69
IDN750	Pearson	SFC1	Relatch	0.74
IDN750	Pearson	SOL1	Relatch	0.71
IDN750	Pearson	SOL2	Relatch	0.71
IDN750	Pearson	SOL3	Relatch	0.71
IDN750	Pearson	SOL4	Relatch	0.7
IDN750	Pearson	TAL1	Relatch	0.74
IDN750	Pearson	YGR043C	Relatch	0.71
IDN750	Pearson	ZWF1	Relatch	0.72
IDN750	Pearson	HO	Relatch	0.7
IDN750	Spearman	widetype	REPPS	0.46
IDN750	Spearman	ADH3	REPPS	0.45
IDN750	Spearman	ALD5	REPPS	0.51
IDN750	Spearman	ALD6	REPPS	0.52
IDN750	Spearman	COX5A	REPPS	0.5
IDN750	Spearman	CTP1	REPPS	0.47
IDN750	Spearman	DAL7	REPPS	0.43
IDN750	Spearman	FUM1	REPPS	0.55
IDN750	Spearman	GND2	REPPS	0.42
IDN750	Spearman	GCV2	REPPS	0.56
IDN750	Spearman	GLY1	REPPS	0.44
IDN750	Spearman	GPD1	REPPS	0.42
IDN750	Spearman	ICL1	REPPS	0.38
IDN750	Spearman	IDP1	REPPS	0.41
IDN750	Spearman	IDP2	REPPS	0.4
IDN750	Spearman	LSC1	REPPS	0.37
IDN750	Spearman	MAE1	REPPS	0.5
IDN750	Spearman	MDH1	REPPS	0.47
IDN750	Spearman	MDH2	REPPS	0.49
IDN750	Spearman	MDH3	REPPS	0.47
IDN750	Spearman	MLS1	REPPS	0.34
IDN750	Spearman	OAC1	REPPS	0.45
IDN750	Spearman	PCK1	REPPS	0.46
IDN750	Spearman	PDA1	REPPS	0.62
IDN750	Spearman	PGM1	REPPS	0.52
IDN750	Spearman	PGM2	REPPS	0.49
IDN750	Spearman	RPE1	REPPS	0.54
IDN750	Spearman	SDH1	REPPS	0.46
IDN750	Spearman	SER33	REPPS	0.44
IDN750	Spearman	SFC1	REPPS	0.47
IDN750	Spearman	SOL1	REPPS	0.4
IDN750	Spearman	SOL2	REPPS	0.41
IDN750	Spearman	SOL3	REPPS	0.53
IDN750	Spearman	SOL4	REPPS	0.42
IDN750	Spearman	TAL1	REPPS	0.42
IDN750	Spearman	YGR043C	REPPS	0.42
IDN750	Spearman	ZWF1	REPPS	0.5
IDN750	Spearman	HO	REPPS	0.44
IDN750	Pearson	widetype	REPPS	0.57
IDN750	Pearson	ADH3	REPPS	0.58
IDN750	Pearson	ALD5	REPPS	0.62
IDN750	Pearson	ALD6	REPPS	0.78
IDN750	Pearson	COX5A	REPPS	0.59
IDN750	Pearson	CTP1	REPPS	0.6
IDN750	Pearson	DAL7	REPPS	0.59
IDN750	Pearson	FUM1	REPPS	0.63
IDN750	Pearson	GND2	REPPS	0.57
IDN750	Pearson	GCV2	REPPS	0.63
IDN750	Pearson	GLY1	REPPS	0.62
IDN750	Pearson	GPD1	REPPS	0.54
IDN750	Pearson	ICL1	REPPS	0.56
IDN750	Pearson	IDP1	REPPS	0.55
IDN750	Pearson	IDP2	REPPS	0.59
IDN750	Pearson	LSC1	REPPS	0.5
IDN750	Pearson	MAE1	REPPS	0.63
IDN750	Pearson	MDH1	REPPS	0.63
IDN750	Pearson	MDH2	REPPS	0.63
IDN750	Pearson	MDH3	REPPS	0.61
IDN750	Pearson	MLS1	REPPS	0.51
IDN750	Pearson	OAC1	REPPS	0.61
IDN750	Pearson	PCK1	REPPS	0.6
IDN750	Pearson	PDA1	REPPS	0.65
IDN750	Pearson	PGM1	REPPS	0.63
IDN750	Pearson	PGM2	REPPS	0.62
IDN750	Pearson	RPE1	REPPS	0.6
IDN750	Pearson	SDH1	REPPS	0.6
IDN750	Pearson	SER33	REPPS	0.55
IDN750	Pearson	SFC1	REPPS	0.63
IDN750	Pearson	SOL1	REPPS	0.57
IDN750	Pearson	SOL2	REPPS	0.57
IDN750	Pearson	SOL3	REPPS	0.67
IDN750	Pearson	SOL4	REPPS	0.56
IDN750	Pearson	TAL1	REPPS	0.64
IDN750	Pearson	YGR043C	REPPS	0.56
IDN750	Pearson	ZWF1	REPPS	0.48
IDN750	Pearson	HO	REPPS	0.56
IDN750	Spearman	widetype	Decrem	0.74
IDN750	Spearman	ADH3	Decrem	0.7
IDN750	Spearman	ALD5	Decrem	0.82
IDN750	Spearman	ALD6	Decrem	0.76
IDN750	Spearman	COX5A	Decrem	0.72
IDN750	Spearman	CTP1	Decrem	0.72
IDN750	Spearman	DAL7	Decrem	0.71
IDN750	Spearman	FUM1	Decrem	0.72
IDN750	Spearman	GND2	Decrem	0.73
IDN750	Spearman	GCV2	Decrem	0.78
IDN750	Spearman	GLY1	Decrem	0.74
IDN750	Spearman	GPD1	Decrem	0.72
IDN750	Spearman	ICL1	Decrem	0.72
IDN750	Spearman	IDP1	Decrem	0.71
IDN750	Spearman	IDP2	Decrem	0.72
IDN750	Spearman	LSC1	Decrem	0.68
IDN750	Spearman	MAE1	Decrem	0.75
IDN750	Spearman	MDH1	Decrem	0.74
IDN750	Spearman	MDH2	Decrem	0.81
IDN750	Spearman	MDH3	Decrem	0.75
IDN750	Spearman	MLS1	Decrem	0.7
IDN750	Spearman	OAC1	Decrem	0.68
IDN750	Spearman	PCK1	Decrem	0.72
IDN750	Spearman	PDA1	Decrem	0.59
IDN750	Spearman	PGM1	Decrem	0.8
IDN750	Spearman	PGM2	Decrem	0.78
IDN750	Spearman	RPE1	Decrem	0.31
IDN750	Spearman	SDH1	Decrem	0.73
IDN750	Spearman	SER33	Decrem	0.7
IDN750	Spearman	SFC1	Decrem	0.77
IDN750	Spearman	SOL1	Decrem	0.71
IDN750	Spearman	SOL2	Decrem	0.71
IDN750	Spearman	SOL3	Decrem	0.81
IDN750	Spearman	SOL4	Decrem	0.73
IDN750	Spearman	TAL1	Decrem	0.76
IDN750	Spearman	YGR043C	Decrem	0.71
IDN750	Spearman	ZWF1	Decrem	0.67
IDN750	Spearman	HO	Decrem	0.74
IDN750	Pearson	widetype	Decrem	0.77
IDN750	Pearson	ADH3	Decrem	0.78
IDN750	Pearson	ALD5	Decrem	0.79
IDN750	Pearson	ALD6	Decrem	0.84
IDN750	Pearson	COX5A	Decrem	0.76
IDN750	Pearson	CTP1	Decrem	0.77
IDN750	Pearson	DAL7	Decrem	0.78
IDN750	Pearson	FUM1	Decrem	0.77
IDN750	Pearson	GND2	Decrem	0.78
IDN750	Pearson	GCV2	Decrem	0.79
IDN750	Pearson	GLY1	Decrem	0.79
IDN750	Pearson	GPD1	Decrem	0.76
IDN750	Pearson	ICL1	Decrem	0.77
IDN750	Pearson	IDP1	Decrem	0.76
IDN750	Pearson	IDP2	Decrem	0.78
IDN750	Pearson	LSC1	Decrem	0.74
IDN750	Pearson	MAE1	Decrem	0.79
IDN750	Pearson	MDH1	Decrem	0.78
IDN750	Pearson	MDH2	Decrem	0.79
IDN750	Pearson	MDH3	Decrem	0.79
IDN750	Pearson	MLS1	Decrem	0.76
IDN750	Pearson	OAC1	Decrem	0.77
IDN750	Pearson	PCK1	Decrem	0.78
IDN750	Pearson	PDA1	Decrem	0.64
IDN750	Pearson	PGM1	Decrem	0.79
IDN750	Pearson	PGM2	Decrem	0.8
IDN750	Pearson	RPE1	Decrem	0.34
IDN750	Pearson	SDH1	Decrem	0.78
IDN750	Pearson	SER33	Decrem	0.76
IDN750	Pearson	SFC1	Decrem	0.8
IDN750	Pearson	SOL1	Decrem	0.77
IDN750	Pearson	SOL2	Decrem	0.77
IDN750	Pearson	SOL3	Decrem	0.8
IDN750	Pearson	SOL4	Decrem	0.77
IDN750	Pearson	TAL1	Decrem	0.8
IDN750	Pearson	YGR043C	Decrem	0.77
IDN750	Pearson	ZWF1	Decrem	0.73
IDN750	Pearson	HO	Decrem	0.77
