# Supplementary material for: Local flux coordination and global gene expression regulation in metabolic modeling
Source: Nat Commun. 2023 Sep 14;14:5700. doi: 10.1038/s41467-023-41392-6 (PMC10502109; doi:10.1038/s41467-023-41392-6)
Supplement: Supplementary file 10 — Dataset 6 [file 41467_2023_41392_MOESM10_ESM.xlsx]

## Sheet: Annotation
Supplementary Table 6. The datasets used to build the global regulation model.
sheet1:	85 genes expression of 27 E.coli mutants in central metabolism
sheet2:	45 metabolites concentration of 27 E.coli mutants for TFs-metabolites regulation construction
sheet3:	13C measured fluxes of 27 E.coli mutant strains in central metabolism
sheet4:	two groups of candinate regulator metabolites for global and local regulation
sheet5:	identified 23 regulator metabolites and corresponding 32 target genes
sheet6:	reconstructed 5 key kinetic reactions depending only on metabolites concentration
sheet7:	literature reported enzyme-metabolites relationships
sheet8:	literature reported TFs-metabolites relationships
sheet9:	literature reported gene-metabolites relationships

## Sheet: gene expression
Sample ID	KO01	KO02	KO03	KO04	KO05	KO06	KO07	KO08	KO09	KO10	KO11	KO12	KO13	KO14	KO15	KO16	KO17	KO18	KO19	KO20	KO21	KO22	KO23	KO24	GR01	GR02	GR03	GR04
	galM	glk	pgm	pgi	pfkA_2	pfkB	fbp	fbaB	gapC	gpmA	gpmB	pykA	pykF	ppsA	zwf	pgl	gnd	rpe	rpiA	rpiB	tktA	tktB	talA	talB	WT, 0.1h-1	WT, 0.4h-1	WT, 0.5h-1	WT, 0.7h-1
galM	41463.6	4.97309e+07	6.14725e+07	4.65398e+07	5.60555e+07	4.74518e+07	3.79709e+07	5.23674e+07	5.22568e+07	4.66647e+07	3.47579e+07	4.01365e+07	4.59999e+07	4.7405e+07	4.90284e+07	4.52282e+07	6.10239e+07	2.93756e+07	3.95455e+07	5.54239e+07	5.54208e+07	4.76906e+07	4.40517e+07	4.73081e+07	4.29421e+07	5.33004e+07	6.00015e+07	5.5011e+07
glk	3.57087e+07	18917.7	4.78681e+07	2.88672e+07	4.25447e+07	3.33213e+07	2.91581e+07	3.4437e+07	3.95888e+07	3.23872e+07	3.34774e+07	3.2905e+07	2.76179e+07	3.12886e+07	3.89568e+07	3.80815e+07	4.60158e+07	3.75483e+07	3.04605e+07	3.39521e+07	3.4358e+07	3.6069e+07	3.38912e+07	2.76787e+07	3.77377e+07	3.93343e+07	5.04839e+07	3.12126e+07
pgm	8.62425e+07	8.97012e+07	179159	8.90894e+07	1.29633e+08	9.10346e+07	7.69901e+07	1.05286e+08	9.50863e+07	7.63721e+07	7.24274e+07	7.91162e+07	8.23507e+07	8.62965e+07	8.52658e+07	9.15763e+07	9.66806e+07	1.4255e+08	1.14881e+08	8.52683e+07	9.90181e+07	8.82955e+07	8.63812e+07	8.97318e+07	9.97197e+07	9.44167e+07	1.22066e+08	1.1269e+08
pgi	1.23897e+08	8.50302e+07	1.25182e+08	7.96367e-23	1.38653e+08	1.07127e+08	9.05664e+07	1.48869e+08	1.13952e+08	1.03241e+08	1.12424e+08	1.09323e+08	1.03139e+08	1.17723e+08	1.23016e+08	1.17686e+08	1.62423e+08	9.95955e+07	1.01158e+08	1.06633e+08	1.07582e+08	1.13958e+08	1.00952e+08	9.26995e+07	1.14276e+08	1.24663e+08	2.10378e+08	2.10739e+08
pfkA	2.48638e+07	3.03882e+07	2.61794e+07	3.77421e+07	174617	3.14117e+07	2.44105e+07	2.52923e+07	2.2695e+07	2.61439e+07	1.93371e+07	2.24495e+07	2.1861e+07	2.51574e+07	2.52762e+07	2.60325e+07	3.25183e+07	4.28167e+07	3.20111e+07	2.85916e+07	3.37405e+07	2.79002e+07	2.23605e+07	2.54399e+07	2.74363e+07	3.94513e+07	4.8988e+07	4.57249e+07
pfkB	4.36574e+07	1.80599e+07	7.4268e+07	5.39065e+07	6.94657e+08	16683.6	6.00072e+07	4.47891e+07	1.22589e+07	3.66525e+07	4.62306e+07	5.29927e+07	5.51814e+07	4.45908e+07	4.55216e+07	2.38825e+07	4.04974e+07	8.6818e+07	6.01812e+07	3.68911e+07	5.18916e+07	4.14689e+07	3.63053e+07	4.85909e+07	4.85228e+07	4.41248e+07	7.05356e+07	5.60547e+07
fbp	4.56401e+07	5.19455e+07	5.86347e+07	7.33694e+07	4.64944e+07	4.53494e+07	25036.3	4.34624e+07	5.85073e+07	4.87938e+07	4.32729e+07	4.69912e+07	4.7102e+07	4.86885e+07	4.15119e+07	5.77872e+07	5.68786e+07	3.52707e+07	4.32109e+07	5.38575e+07	4.33991e+07	5.86292e+07	4.60353e+07	4.32829e+07	5.90127e+07	7.53613e+07	6.94287e+07	7.11718e+07
fbaA	1.70276e+08	1.5767e+08	2.5441e+08	2.86299e+08	1.76329e+08	1.92291e+08	1.84123e+08	1.94151e+08	1.52549e+08	1.81268e+08	1.58521e+08	1.78231e+08	1.46928e+08	1.86776e+08	1.69991e+08	1.89096e+08	1.60677e+08	1.48225e+08	1.66303e+08	1.47015e+08	1.96924e+08	1.54759e+08	1.68175e+08	1.97891e+08	1.53608e+08	2.42197e+08	3.32045e+08	3.86511e+08
fbaB	1.89204e+08	1.79998e+08	5.23108e+08	2.48975e+08	3.08879e+08	2.77922e+08	2.45044e+08	31588.8	1.25582e+08	2.86185e+08	2.23056e+08	2.36395e+08	2.19197e+08	1.90898e+08	2.29565e+08	1.44606e+08	2.51208e+08	4.27034e+08	1.61066e+08	1.7271e+08	3.13219e+08	2.07661e+08	1.59781e+08	2.02068e+08	2.93778e+08	1.89882e+08	1.39306e+08	9.04751e+07
tpiA	7.28075e+07	6.27585e+07	1.10564e+08	1.15793e+08	9.52859e+07	7.42767e+07	6.32194e+07	8.50193e+07	7.30751e+07	7.76227e+07	7.03987e+07	7.58863e+07	8.21191e+07	6.8801e+07	7.03362e+07	9.09588e+07	7.75483e+07	9.54129e+07	8.69349e+07	7.09205e+07	6.49072e+07	8.54803e+07	7.94049e+07	5.94965e+07	7.70016e+07	1.13554e+08	1.47823e+08	1.25991e+08
gapA	4.74887e+08	4.4661e+08	5.856e+08	5.47669e+08	5.36577e+08	4.96067e+08	4.44144e+08	5.17177e+08	4.03452e+08	4.62371e+08	4.68686e+08	4.98351e+08	4.30994e+08	4.59633e+08	4.32026e+08	6.17931e+08	3.19001e+08	5.65129e+08	3.63801e+08	4.2661e+08	3.83662e+08	4.40903e+08	5.02734e+08	4.87691e+08	3.26575e+08	7.83173e+08	1.22187e+09	1.37154e+09
gapC_2	8.97008e+07	1.31155e+08	6.86468e+07	4.01465e+07	8.72343e+07	1.06855e+08	9.21531e+07	8.15813e+07	7.43137e-23	8.2487e+07	7.91072e+07	8.89561e+07	9.86989e+07	9.27716e+07	7.93613e+07	8.24563e+07	8.97856e+07	5.34951e+07	9.63147e+07	9.33646e+07	1.1626e+08	1.02288e+08	1.09446e+08	8.76098e+07	1.2208e+08	3.94551e+07	1.85237e+07	3.3469e+07
gapC_1	3.42754e+07	2.6611e+07	4.80962e+07	5.38613e+07	4.96142e+07	4.16829e+07	3.36846e+07	4.71817e+07	9.75126e+07	3.79421e+07	4.01339e+07	4.24489e+07	3.90787e+07	3.57087e+07	3.52547e+07	4.63662e+07	2.66448e+07	3.54614e+07	3.50286e+07	3.39975e+07	5.46887e+07	3.9334e+07	4.31393e+07	3.74894e+07	7.9801e+07	2.29639e+07	2.51648e+07	4.55478e+07
pgk	2.14084e+08	1.46326e+08	2.57291e+08	2.82684e+08	2.19856e+08	1.83387e+08	1.72754e+08	2.13097e+08	2.05407e+08	2.08074e+08	2.42786e+08	2.28021e+08	2.14895e+08	1.94079e+08	2.53747e+08	2.06162e+08	2.28234e+08	2.71618e+08	1.95399e+08	1.97163e+08	1.36934e+08	2.20532e+08	2.02304e+08	1.70918e+08	2.20305e+08	2.21735e+08	4.11609e+08	3.99134e+08
gpmA	1.80393e+08	2.39173e+08	2.41014e+08	2.25003e+08	2.57583e+08	2.78553e+08	2.08223e+08	2.89652e+08	2.35485e+08	1.92911e-22	2.00738e+08	2.06026e+08	2.30144e+08	1.90032e+08	2.11759e+08	2.23821e+08	1.64385e+08	2.82462e+08	2.379e+08	1.96764e+08	2.53955e+08	2.25011e+08	2.46741e+08	2.09804e+08	2.9083e+08	2.20302e+08	2.70686e+08	2.82803e+08
gpmB	1.78652e+07	1.6509e+07	1.61833e+07	1.72414e+07	2.43094e+07	1.61476e+07	1.24138e+07	1.54517e+07	1.97369e+07	1.46466e+07	35120	1.71209e+07	1.87631e+07	1.79626e+07	1.8419e+07	2.47236e+07	1.31594e+07	9.86811e+06	1.70834e+07	1.88756e+07	1.31213e+07	2.14739e+07	1.88591e+07	1.2419e+07	1.76994e+07	2.08143e+07	2.19518e+07	1.70493e+07
eno	1.79747e+08	1.64201e+08	2.70069e+08	2.29119e+08	2.39357e+08	2.2803e+08	2.0143e+08	2.71597e+08	1.88e+08	2.3856e+08	2.32732e+08	2.19265e+08	2.11692e+08	1.73662e+08	2.45188e+08	1.85661e+08	1.75557e+08	2.6859e+08	1.55172e+08	1.80688e+08	2.29235e+08	1.93668e+08	1.97131e+08	1.8383e+08	2.57882e+08	3.10378e+08	5.80743e+08	6.46475e+08
pykA	7.56555e+07	8.63613e+07	9.08524e+07	6.89382e+07	1.45502e+08	9.35815e+07	7.66674e+07	9.77466e+07	1.04383e+08	8.0371e+07	7.51111e+07	178450	9.32497e+07	7.45899e+07	1.15752e+08	1.12168e+08	9.18025e+07	9.53685e+07	1.1429e+08	9.64577e+07	6.42866e+07	9.02113e+07	9.39353e+07	7.38667e+07	9.50285e+07	1.04603e+08	1.71582e+08	8.79593e+07
pykF	1.02294e+08	5.86419e+07	1.05256e+08	1.1996e+08	1.61088e+08	8.97327e+07	7.55514e+07	1.25553e+08	8.46522e+07	8.71008e+07	1.04252e+08	1.12968e+08	7.21853e-23	9.69474e+07	1.15378e+08	9.76914e+07	8.31376e+07	1.1599e+08	7.97169e+07	8.93771e+07	1.06137e+08	9.87869e+07	9.55001e+07	8.58649e+07	1.21619e+08	1.17649e+08	1.78872e+08	2.25272e+08
ppsA	2.23197e+08	2.38475e+08	2.31576e+08	2.01926e+08	1.97273e+08	2.31898e+08	2.11811e+08	2.00216e+08	1.98091e+08	2.08897e+08	2.20721e+08	2.04998e+08	2.55626e+08	135306	2.02162e+08	1.81441e+08	2.47532e+08	1.38039e+08	2.66618e+08	2.21765e+08	2.38428e+08	2.45354e+08	2.30499e+08	2.2708e+08	2.37849e+08	1.68851e+08	1.06919e+08	7.18304e+07
zwf	5.04952e+07	5.62009e+07	7.97077e+07	7.09951e+07	9.04429e+07	5.33425e+07	5.07306e+07	5.41335e+07	4.99267e+07	6.39464e+07	4.2964e+07	5.25384e+07	4.75704e+07	5.58868e+07	82439.6	5.54947e+07	5.86977e+07	4.12884e+07	4.28512e+07	4.7204e+07	4.43344e+07	5.06173e+07	5.16489e+07	5.06301e+07	5.72315e+07	6.3001e+07	8.64661e+07	1.05064e+08
pgl	3.85364e+07	2.78505e+07	7.74767e+07	7.60934e+07	1.14499e+08	5.22746e+07	4.14262e+07	7.11182e+07	3.49969e+07	5.13871e+07	4.24195e+07	4.49784e+07	4.64749e+07	3.71075e+07	6.7111e+07	29933	4.83239e+07	5.6015e+07	6.37586e+07	3.85508e+07	5.46095e+07	3.60339e+07	2.96197e+07	4.30992e+07	6.69224e+07	4.60903e+07	7.03519e+07	5.9107e+07
gnd	1.15124e+08	1.20463e+08	1.58454e+08	2.11512e+08	1.26716e+08	1.41798e+08	1.47652e+08	1.32263e+08	1.24931e+08	1.76498e+08	1.40547e+08	1.40679e+08	1.29465e+08	1.12373e+08	1.20598e+08	1.25093e+08	90664.3	1.39964e+08	1.43528e+08	1.13445e+08	1.35103e+08	1.25373e+08	1.12552e+08	1.31475e+08	1.2525e+08	2.17497e+08	3.35144e+08	4.33869e+08
rpe	3.16532e+07	4.62707e+07	5.13519e+07	4.51407e+07	4.97506e+07	4.20868e+07	4.19718e+07	4.08565e+07	3.32631e+07	4.56492e+07	3.88645e+07	4.11241e+07	4.01272e+07	3.315e+07	4.2026e+07	4.28656e+07	3.17759e+07	42235.4	3.15271e+07	3.85202e+07	3.57424e+07	3.65539e+07	3.94376e+07	3.65471e+07	3.49036e+07	4.721e+07	5.25216e+07	6.05284e+07
rpiA	3.88153e+07	4.12294e+07	4.17411e+07	6.03088e+07	4.97623e+07	3.97439e+07	3.6916e+07	4.25261e+07	3.87394e+07	5.10745e+07	4.27102e+07	4.5483e+07	4.45883e+07	4.13215e+07	4.20271e+07	4.67627e+07	2.96223e+07	4.33424e+07	48073.3	3.98184e+07	3.36811e+07	4.34516e+07	3.74287e+07	3.71452e+07	3.69306e+07	4.59354e+07	6.72749e+07	6.78407e+07
rpiB	9.5e+06	1.40604e+07	8.35252e+06	1.31197e+07	4.87781e+07	1.13709e+07	2.62094e+07	8.41134e+06	1.12464e+07	1.43083e+07	8.09658e+06	7.90819e+06	1.13523e+07	9.87653e+06	1.10262e+07	1.5083e+07	1.23293e+07	1.91242e+07	1.81374e+09	1.25631e+06	7.12869e+06	9.40177e+06	1.03901e+07	1.70731e+07	8.19897e+06	1.8975e+07	9.45594e+06	5.26673e+06
tktA	1.06223e+08	1.09813e+08	9.27546e+07	1.34726e+08	8.79323e+07	9.90821e+07	8.48699e+07	8.89292e+07	1.06797e+08	1.18574e+08	1.30331e+08	1.20709e+08	1.02768e+08	1.04037e+08	1.07003e+08	1.21988e+08	1.15423e+08	6.81728e+07	1.23879e+08	1.22022e+08	324365	1.18244e+08	1.13436e+08	8.63257e+07	7.21829e+07	1.7171e+08	2.45533e+08	2.37573e+08
tktB	5.71601e+07	5.50258e+07	2.19748e+08	1.19775e+08	1.17667e+08	1.10214e+08	9.75e+07	1.26878e+08	3.79216e+07	1.01179e+08	5.77364e+07	7.40029e+07	7.92841e+07	6.36189e+07	7.83641e+07	5.17457e+07	8.1324e+07	9.57016e+07	5.01765e+07	5.55339e+07	1.34825e+08	64100.7	2.07931e+08	7.82488e+07	1.21008e+08	5.88612e+07	7.78688e+07	6.62408e+07
talA	6.3649e+07	7.27102e+07	2.25849e+08	1.17183e+08	1.17779e+08	1.17814e+08	1.09966e+08	1.26506e+08	4.08143e+07	1.26318e+08	7.431e+07	8.58949e+07	7.75339e+07	6.6733e+07	8.44234e+07	5.23281e+07	1.01739e+08	1.1847e+08	6.85671e+07	5.77785e+07	1.57154e+08	5.86497e+07	189621	7.59741e+07	1.44154e+08	6.12062e+07	8.04088e+07	7.44458e+07
talB	1.35946e+08	1.17209e+08	1.78112e+08	2.35648e+08	1.31667e+08	1.28362e+08	1.11703e+08	1.16217e+08	1.5062e+08	1.96126e+08	1.40903e+08	1.50022e+08	1.35826e+08	1.39784e+08	1.37714e+08	2.39224e+08	1.43987e+08	8.54281e+07	1.15004e+08	1.6118e+08	1.12764e+08	1.50607e+08	1.49345e+08	45549.9	1.07433e+08	2.53403e+08	3.10986e+08	3.56088e+08
eda	3.26774e+07	2.36438e+07	2.44944e+07	4.33325e+07	3.29168e+07	2.54322e+07	2.18936e+07	3.01457e+07	3.37082e+07	3.5507e+07	3.13247e+07	2.83169e+07	2.94527e+07	3.21693e+07	3.98548e+07	5.10496e+07	3.69508e+07	1.10129e+07	3.7269e+07	3.03787e+07	2.58563e+07	3.20295e+07	2.78829e+07	2.70827e+07	2.33377e+07	3.48453e+07	6.00252e+07	7.22067e+07
edd	1.11418e+06	841506	869057	3.07336e+06	1.52103e+06	690668	758436	965080	1.31408e+06	778548	816396	812329	913827	975707	2.8854e+06	6.93777e+06	4.46423e+06	358526	1.17553e+06	992516	506349	1.04893e+06	874115	927329	593063	1.38566e+06	3.02754e+06	3.52497e+06
talC	3.12441e+06	2.76361e+06	2.70056e+06	1.59964e+06	3.46595e+06	2.87203e+06	2.44778e+06	2.57385e+06	2.66172e+06	3.05644e+06	2.83363e+06	2.59254e+06	2.48756e+06	2.79078e+06	3.15963e+06	2.54228e+06	2.58859e+06	6.62994e+06	3.38999e+06	2.77308e+06	2.53624e+06	2.65368e+06	2.70683e+06	2.70473e+06	3.7449e+06	2.24899e+06	2.07069e+06	1.68441e+06
aceE	2.2337e+08	2.29109e+08	2.2611e+08	1.49005e+08	1.71645e+08	2.23642e+08	2.63819e+08	1.99826e+08	1.9467e+08	2.46457e+08	2.15274e+08	2.09436e+08	2.23097e+08	2.20541e+08	2.11818e+08	2.08563e+08	1.81204e+08	8.58634e+07	1.46178e+08	2.27648e+08	1.51809e+08	2.06845e+08	2.23941e+08	2.4177e+08	1.83192e+08	3.06773e+08	5.13017e+08	6.1708e+08
aceF	1.17533e+08	1.34208e+08	1.03453e+08	6.40643e+07	8.61363e+07	1.20279e+08	1.04361e+08	9.78492e+07	1.06651e+08	1.32827e+08	9.66358e+07	9.35205e+07	9.7257e+07	1.17439e+08	1.12854e+08	1.02746e+08	9.09317e+07	6.24159e+07	9.30515e+07	9.46374e+07	9.97448e+07	9.70316e+07	9.88074e+07	1.24615e+08	9.60587e+07	1.10862e+08	1.9283e+08	2.05192e+08
lpdA	3.38868e+08	4.0665e+08	2.65825e+08	3.47603e+08	2.4135e+08	3.6865e+08	3.43573e+08	2.3212e+08	3.84348e+08	3.3062e+08	4.0818e+08	3.95618e+08	3.7995e+08	3.60683e+08	3.71718e+08	4.43501e+08	2.67306e+08	2.30035e+08	4.15283e+08	3.93974e+08	2.14445e+08	3.51131e+08	3.6413e+08	3.83552e+08	2.73229e+08	5.19488e+08	4.58717e+08	6.12951e+08
pckA	3.66121e+08	3.26328e+08	2.07026e+08	7.63616e+07	2.40261e+08	3.35606e+08	3.5607e+08	3.09978e+08	3.77026e+08	2.82511e+08	3.29938e+08	3.00616e+08	3.0293e+08	3.24749e+08	3.26686e+08	3.05751e+08	2.87311e+08	3.01029e+08	2.59472e+08	3.32444e+08	3.53956e+08	2.97578e+08	3.52131e+08	3.80858e+08	2.52074e+08	2.64123e+08	1.47734e+08	3.8428e+07
ppc	8.38199e+07	4.73891e+07	7.45649e+07	1.61316e+08	7.74277e+07	6.01522e+07	5.03606e+07	5.68729e+07	7.69079e+07	6.39837e+07	8.2129e+07	8.78998e+07	7.0765e+07	8.87199e+07	8.51941e+07	9.09281e+07	7.47104e+07	4.10296e+07	8.71274e+07	7.96111e+07	3.96178e+07	8.80986e+07	7.92376e+07	4.97671e+07	4.61936e+07	8.94768e+07	2.07986e+08	3.30366e+08
maeB	2.94815e+08	3.26458e+08	2.50129e+08	1.393e+08	1.67204e+08	2.60855e+08	3.34598e+08	2.55317e+08	3.59781e+08	2.56764e+08	3.31644e+08	2.84683e+08	2.80024e+08	2.76114e+08	2.82094e+08	2.40982e+08	2.9929e+08	1.94997e+08	2.5254e+08	3.35287e+08	2.16014e+08	2.73133e+08	2.02622e+08	3.10062e+08	2.81135e+08	2.47398e+08	1.8855e+08	1.21514e+08
sfcA	9.8496e+07	9.46014e+07	1.45551e+08	1.01307e+08	6.85441e+07	1.00526e+08	1.08643e+08	1.12143e+08	1.06158e+08	1.11129e+08	1.23861e+08	1.16377e+08	1.13593e+08	8.84602e+07	9.9043e+07	1.02699e+08	1.03994e+08	6.48482e+07	1.19502e+08	1.18889e+08	5.77429e+07	1.0256e+08	1.03652e+08	1.01786e+08	9.29115e+07	1.15914e+08	1.46547e+08	1.50837e+08
gltA	1.24927e+09	1.26716e+09	7.85481e+08	1.44581e+09	5.19466e+08	1.17832e+09	9.22689e+08	9.91163e+08	1.13897e+09	1.02516e+09	1.05264e+09	1.16104e+09	1.25775e+09	1.15918e+09	1.21598e+09	1.21944e+09	1.19999e+09	6.13224e+08	1.07528e+09	1.35466e+09	7.46321e+08	1.33259e+09	1.28599e+09	1.24897e+09	1.03067e+09	1.07761e+09	7.43312e+08	7.51658e+08
acnA	1.8662e+08	2.03649e+08	2.94905e+08	1.51996e+08	1.59571e+08	2.66487e+08	2.62453e+08	2.3477e+08	1.23757e+08	2.80732e+08	1.94737e+08	2.04043e+08	1.67164e+08	1.73103e+08	1.90285e+08	1.23159e+08	2.35997e+08	4.02683e+08	1.37e+08	1.64413e+08	2.20009e+08	1.58062e+08	1.57043e+08	2.27676e+08	2.2805e+08	1.59486e+08	1.07968e+08	7.524e+07
acnB	7.01603e+08	6.14664e+08	4.99821e+08	6.94015e+08	2.82579e+08	5.47484e+08	6.39325e+08	4.10296e+08	6.92889e+08	5.57144e+08	5.83602e+08	6.4118e+08	6.44158e+08	6.63591e+08	4.7634e+08	5.00651e+08	5.60029e+08	2.18981e+08	4.97699e+08	6.91087e+08	5.9953e+08	5.89705e+08	6.46538e+08	7.17954e+08	5.28415e+08	5.94305e+08	3.97514e+08	4.22864e+08
icdA	7.71635e+08	1.01358e+09	6.13822e+08	1.06695e+09	5.02241e+08	7.81533e+08	9.57474e+08	6.60214e+08	1.0928e+09	8.80302e+08	7.92843e+08	8.30731e+08	7.41962e+08	7.81038e+08	6.19447e+08	8.55752e+08	8.34514e+08	4.24235e+08	8.01914e+08	8.59905e+08	5.22137e+08	7.92924e+08	6.89621e+08	7.68777e+08	6.13629e+08	9.65061e+08	7.72469e+08	9.92905e+08
sucA	5.2211e+08	5.00995e+08	4.36516e+08	5.33025e+08	1.83227e+08	4.57601e+08	4.49348e+08	3.73214e+08	4.85563e+08	4.90038e+08	5.81941e+08	5.21103e+08	4.49992e+08	5.04408e+08	3.53258e+08	4.15082e+08	4.9601e+08	4.98853e+08	3.71452e+08	4.56261e+08	4.68323e+08	4.96127e+08	5.88958e+08	6.09805e+08	3.94039e+08	4.35619e+08	3.40659e+08	5.04645e+08
sucB	3.46895e+08	3.93395e+08	3.61162e+08	4.06757e+08	1.40745e+08	3.56317e+08	3.77749e+08	2.67357e+08	4.4153e+08	3.58238e+08	3.91474e+08	3.82083e+08	3.29977e+08	3.04686e+08	2.51638e+08	3.46259e+08	3.65083e+08	3.9075e+08	3.44863e+08	3.31483e+08	2.96967e+08	3.43702e+08	3.46971e+08	3.16338e+08	3.00555e+08	4.49476e+08	3.91624e+08	5.54742e+08
sucC	6.66447e+08	5.51524e+08	5.20299e+08	5.80202e+08	2.58267e+08	5.52592e+08	5.94372e+08	4.61784e+08	8.65211e+08	7.0459e+08	7.40364e+08	7.03104e+08	6.10953e+08	6.1659e+08	5.05821e+08	5.80663e+08	6.04927e+08	3.88724e+08	4.20704e+08	6.55104e+08	6.25658e+08	5.54549e+08	6.70853e+08	7.29725e+08	5.38622e+08	7.23421e+08	5.696e+08	5.80782e+08
sucD	2.40054e+08	3.82974e+08	2.33167e+08	2.36113e+08	9.51506e+07	3.36663e+08	2.98151e+08	2.11381e+08	2.84768e+08	2.99381e+08	3.04419e+08	2.70784e+08	2.21058e+08	2.13704e+08	1.89739e+08	2.51411e+08	2.4646e+08	1.57124e+08	2.22907e+08	2.62203e+08	2.26425e+08	2.46103e+08	2.41438e+08	2.75052e+08	2.06646e+08	2.6599e+08	2.09115e+08	1.57715e+08
fdrA	1.01042e+06	754412	1.0555e+06	371824	837230	740445	633746	1.00399e+06	639360	663283	652773	588326	861188	761778	978093	566708	913456	890355	913831	810255	882311	831474	825867	857878	918963	510516	510582	288431
sdhA	4.10437e+08	4.24902e+08	2.43091e+08	3.01007e+08	1.39414e+08	3.39383e+08	4.03372e+08	3.08259e+08	5.05322e+08	3.2317e+08	4.03647e+08	3.84674e+08	3.79088e+08	3.33078e+08	3.0068e+08	3.71131e+08	3.9471e+08	1.94106e+08	3.0157e+08	4.46904e+08	1.98215e+08	3.75755e+08	3.92024e+08	3.82385e+08	3.20271e+08	3.82233e+08	3.07868e+08	3.34748e+08
sdhB	2.364e+08	3.21002e+08	1.37129e+08	1.86601e+08	9.93088e+07	2.34804e+08	2.68733e+08	2.03455e+08	2.71816e+08	2.38189e+08	2.32121e+08	2.02695e+08	2.12589e+08	2.1583e+08	1.66226e+08	2.47934e+08	1.8102e+08	1.66611e+08	2.51898e+08	2.11468e+08	2.09851e+08	2.27889e+08	2.40724e+08	2.81376e+08	1.90661e+08	2.39649e+08	1.79085e+08	1.6461e+08
sdhC	4.74959e+08	3.64855e+08	1.80213e+08	3.05528e+08	1.40451e+08	2.94568e+08	3.68769e+08	3.37663e+08	6.10368e+08	3.48603e+08	4.91289e+08	4.26249e+08	4.01972e+08	4.14528e+08	3.63249e+08	4.38317e+08	4.37498e+08	1.33817e+08	3.14587e+08	4.71783e+08	2.40862e+08	4.4842e+08	4.50249e+08	3.76359e+08	3.71657e+08	4.09182e+08	3.56094e+08	3.55576e+08
sdhD	4.54489e+08	4.4506e+08	2.1615e+08	2.83351e+08	1.28492e+08	3.09307e+08	3.43288e+08	2.89808e+08	5.19672e+08	3.38121e+08	3.69649e+08	3.47559e+08	3.70305e+08	4.15788e+08	3.02185e+08	3.81285e+08	3.78936e+08	1.92215e+08	3.52705e+08	3.67467e+08	2.4767e+08	4.23891e+08	4.38194e+08	4.46064e+08	3.07679e+08	3.79634e+08	3.08662e+08	3.31632e+08
frdA	4.00021e+07	3.7215e+07	5.41466e+07	1.548e+07	3.41503e+07	4.09352e+07	4.42568e+07	4.5829e+07	3.44288e+07	3.77413e+07	4.29205e+07	3.47319e+07	3.63488e+07	3.69357e+07	3.75413e+07	2.7818e+07	3.02067e+07	8.6328e+07	2.6366e+07	3.65128e+07	5.6231e+07	3.76664e+07	4.23509e+07	4.53798e+07	4.60282e+07	2.78885e+07	3.20205e+07	1.49058e+07
frdB	2.57892e+07	2.13124e+07	2.31025e+07	9.34513e+06	1.71602e+07	2.17787e+07	2.08541e+07	2.50733e+07	2.43443e+07	2.16158e+07	2.26852e+07	1.81527e+07	2.11274e+07	2.55944e+07	2.23988e+07	1.37075e+07	2.3781e+07	5.69325e+07	2.22942e+07	2.12055e+07	3.25135e+07	2.43974e+07	2.13251e+07	2.50864e+07	3.044e+07	1.57039e+07	1.9418e+07	7.64241e+06
frdC	7.81965e+06	7.46962e+06	8.33435e+06	3.41355e+06	8.56448e+06	8.05979e+06	8.46152e+06	9.46858e+06	8.19514e+06	7.02101e+06	8.55474e+06	7.3301e+06	7.69889e+06	6.90562e+06	7.61616e+06	7.02982e+06	6.69395e+06	1.97664e+07	1.16288e+07	8.49016e+06	1.26733e+07	8.93046e+06	8.42105e+06	7.80124e+06	9.62194e+06	6.05329e+06	7.00147e+06	2.96298e+06
frdD	9.36646e+06	9.0192e+06	1.0306e+07	3.75218e+06	9.12411e+06	9.15731e+06	1.03264e+07	1.14067e+07	9.71827e+06	8.01133e+06	8.23023e+06	7.98224e+06	9.87745e+06	7.92042e+06	9.70444e+06	7.32217e+06	9.26087e+06	1.96728e+07	9.90348e+06	1.01713e+07	1.27766e+07	1.05657e+07	9.6192e+06	9.05297e+06	1.21008e+07	7.25032e+06	8.87408e+06	3.143e+06
fumA	3.67084e+08	3.10493e+08	2.30993e+08	1.40743e+08	2.31453e+08	2.69983e+08	2.6231e+08	2.23916e+08	2.98862e+08	2.92137e+08	3.60259e+08	2.89199e+08	3.14009e+08	3.45571e+08	2.93004e+08	3.30841e+08	2.99032e+08	2.88204e+08	2.89797e+08	3.26771e+08	3.03108e+08	3.43473e+08	3.77628e+08	3.82818e+08	2.27734e+08	3.16204e+08	1.64468e+08	1.46697e+08
fumB	1.72155e+06	1.25509e+06	1.15703e+06	987466	1.20254e+06	1.09384e+06	1.1238e+06	1.3282e+06	2.07574e+06	1.17303e+06	1.4867e+06	1.37705e+06	1.38156e+06	1.48267e+06	1.31306e+06	1.35626e+06	1.22628e+06	1.27669e+06	1.2034e+06	1.52923e+06	1.42518e+06	1.50537e+06	1.69535e+06	1.62602e+06	1.59425e+06	1.10177e+06	2.46196e+06	2.22595e+06
fumC	6.68179e+07	8.53689e+07	6.90252e+07	4.86004e+07	6.06371e+07	7.23325e+07	7.27898e+07	6.28608e+07	8.03838e+07	7.57358e+07	7.80628e+07	7.43643e+07	6.87498e+07	7.42743e+07	6.83637e+07	8.5513e+07	5.03331e+07	8.3684e+07	8.26244e+07	7.93152e+07	1.14641e+08	6.1562e+07	7.06291e+07	8.97816e+07	9.77512e+07	5.44586e+07	2.48061e+07	2.30253e+07
mdh	4.88899e+08	4.97723e+08	4.65596e+08	5.26455e+08	3.69753e+08	5.31984e+08	5.82278e+08	4.05929e+08	4.56552e+08	4.8998e+08	4.99563e+08	4.96013e+08	5.01548e+08	4.38287e+08	4.83691e+08	5.49889e+08	4.57629e+08	5.13605e+08	6.83458e+08	5.16287e+08	4.2364e+08	4.86884e+08	5.14463e+08	5.5105e+08	4.0854e+08	6.23655e+08	6.12144e+08	5.33524e+08
aceA	2.25924e+09	1.43048e+09	1.01316e+09	1.93795e+09	1.56071e+09	1.58913e+09	1.93724e+09	2.05177e+09	1.90404e+09	1.81889e+09	2.05046e+09	2.00786e+09	1.88879e+09	2.44492e+09	1.85275e+09	1.3103e+09	2.20143e+09	8.89808e+08	1.91283e+09	1.95438e+09	2.70192e+09	2.09108e+09	1.78121e+09	2.42831e+09	2.33233e+09	1.19574e+09	8.01945e+08	5.35329e+08
aceB	1.47239e+09	1.14648e+09	8.85344e+08	1.4649e+09	1.1474e+09	1.17939e+09	1.27845e+09	1.43912e+09	1.17964e+09	1.19925e+09	1.26376e+09	1.33349e+09	1.29415e+09	1.63109e+09	1.29865e+09	1.14736e+09	1.47642e+09	9.33826e+08	1.34792e+09	1.22508e+09	1.69082e+09	1.35949e+09	1.37066e+09	1.60562e+09	1.75921e+09	7.74698e+08	6.54971e+08	5.85394e+08
glcB	1.73244e+08	1.13505e+08	6.45058e+07	6.34684e+07	1.07615e+08	1.00855e+08	1.22381e+08	9.83181e+07	1.30812e+08	8.54993e+07	1.17148e+08	1.18196e+08	1.25095e+08	1.66984e+08	1.52969e+08	1.02473e+08	1.21839e+08	8.97575e+07	1.0183e+08	1.23305e+08	1.65967e+08	1.2241e+08	1.56547e+08	2.15768e+08	1.067e+08	8.54035e+07	5.02898e+07	2.59013e+07
acs	1.2038e+09	8.80754e+08	8.71797e+08	2.505e+08	8.88879e+08	9.70579e+08	1.26249e+09	8.71355e+08	7.54066e+08	7.30815e+08	1.16452e+09	9.97606e+08	9.62395e+08	9.95678e+08	1.1232e+09	6.65324e+08	1.07812e+09	2.10674e+09	8.74599e+08	9.77428e+08	1.29406e+09	9.68551e+08	9.43856e+08	1.23592e+09	1.18695e+09	5.36797e+08	1.00621e+08	5.03022e+07
prpC	7.42271e+07	6.03302e+07	1.09645e+08	1.4852e+07	1.40065e+08	6.40595e+07	7.25678e+07	6.55309e+07	5.64493e+07	7.33816e+07	6.35274e+07	6.8991e+07	6.77447e+07	8.70285e+07	9.20462e+07	4.39415e+07	8.3438e+07	1.49651e+06	5.42957e+07	6.44434e+07	6.12823e+07	6.27591e+07	6.02281e+07	8.01864e+07	3.64451e+07	3.05921e+07	354683	298161
ldhA	2.17886e+07	2.55752e+07	2.93849e+07	2.20727e+07	3.39025e+07	2.60203e+07	2.17674e+07	3.06423e+07	1.839e+07	2.1436e+07	1.73125e+07	2.03852e+07	1.96794e+07	1.96801e+07	2.21419e+07	2.8496e+07	2.81733e+07	3.85288e+07	2.14146e+07	2.41411e+07	2.57516e+07	2.23303e+07	2.18856e+07	2.21068e+07	2.21095e+07	2.37734e+07	2.81385e+07	2.52947e+07
dld	5.42192e+07	5.57856e+07	4.53791e+07	4.03526e+07	3.96654e+07	5.4116e+07	5.08509e+07	5.56025e+07	5.44334e+07	5.10561e+07	5.50075e+07	4.9679e+07	5.17144e+07	5.66426e+07	5.69749e+07	3.93876e+07	5.14928e+07	5.4477e+07	5.98345e+07	5.01665e+07	5.73405e+07	5.14489e+07	4.82106e+07	6.21321e+07	5.63673e+07	5.07527e+07	4.97623e+07	3.99027e+07
lldD	1.73306e+07	1.30823e+07	1.96262e+07	1.55188e+07	1.98995e+07	1.74177e+07	1.40053e+07	1.94278e+07	1.57902e+07	1.57235e+07	1.2258e+07	1.48089e+07	1.47421e+07	1.62571e+07	1.54629e+07	2.12541e+07	1.4283e+07	3.27549e+07	2.20912e+07	1.50707e+07	2.06591e+07	1.52559e+07	1.58702e+07	1.64384e+07	2.40944e+07	1.2414e+07	9.15364e+06	1.17017e+07
poxB	7.38366e+07	6.46016e+07	1.96287e+08	1.10457e+08	1.1009e+08	1.32147e+08	1.17374e+08	1.45641e+08	5.03153e+07	1.04281e+08	8.71961e+07	8.88645e+07	8.56734e+07	7.85118e+07	1.096e+08	5.10464e+07	9.54221e+07	1.23784e+08	8.69048e+07	6.84472e+07	1.41516e+08	7.30435e+07	7.28413e+07	1.14788e+08	1.79488e+08	5.16506e+07	5.82856e+07	6.31615e+07
pflA	1.74531e+07	2.20939e+07	2.20457e+07	3.12777e+07	2.97712e+07	2.14848e+07	2.46785e+07	2.36892e+07	1.83092e+07	1.95056e+07	1.76152e+07	2.04929e+07	2.07799e+07	1.82992e+07	1.663e+07	3.25579e+07	1.33759e+07	7.28945e+07	1.77574e+07	2.00512e+07	1.64241e+07	2.11569e+07	2.09854e+07	1.77098e+07	1.64524e+07	2.45844e+07	3.92614e+07	3.12075e+07
pflB	4.05141e+08	3.77227e+08	5.47337e+08	5.25591e+08	4.71101e+08	3.92385e+08	4.76623e+08	5.15095e+08	4.13676e+08	3.82733e+08	4.35303e+08	4.84865e+08	4.36411e+08	4.21489e+08	5.38715e+08	4.34515e+08	4.18525e+08	5.03472e+08	4.53811e+08	4.04761e+08	4.35232e+08	3.85472e+08	3.74233e+08	4.41883e+08	6.0196e+08	4.22164e+08	6.44188e+08	4.89268e+08
pflC	907902	1.08972e+06	1.07092e+06	798635	1.21748e+06	968444	982557	1.04315e+06	1.18376e+06	889507	822458	819254	730641	881545	1.18532e+06	985938	725439	1.65774e+06	1.3918e+06	1.018e+06	1.22646e+06	823941	999504	1.15821e+06	1.2275e+06	744226	782201	663135
pflD	1.08708e+06	1.1468e+06	935233	829873	1.17269e+06	1.04899e+06	1.06012e+06	1.28331e+06	1.44228e+06	820775	775074	833645	916823	928268	1.06848e+06	948323	854697	1.18167e+06	941028	1.0125e+06	1.45564e+06	966028	1.0735e+06	1.29039e+06	1.34069e+06	787471	771575	739561
adhE	1.7229e+08	1.18963e+08	1.85109e+08	2.39228e+08	1.96814e+08	1.45786e+08	1.77406e+08	2.24703e+08	1.46849e+08	1.53879e+08	1.68906e+08	1.70348e+08	1.50454e+08	1.64211e+08	2.39611e+08	1.4278e+08	1.47157e+08	3.73232e+08	1.86719e+08	1.39939e+08	2.05418e+08	1.57495e+08	1.51235e+08	1.9645e+08	2.33835e+08	1.65251e+08	2.8906e+08	3.52925e+08
pta	2.88127e+07	2.91879e+07	3.60399e+07	2.68924e+07	3.24288e+07	2.80794e+07	3.24445e+07	3.97576e+07	2.89733e+07	2.36636e+07	2.49009e+07	2.61092e+07	2.67206e+07	2.82576e+07	2.82649e+07	2.88195e+07	2.20674e+07	2.798e+07	2.68417e+07	2.77737e+07	2.62587e+07	2.6007e+07	2.54939e+07	3.04232e+07	2.94667e+07	2.9084e+07	4.06444e+07	3.26118e+07
ackA	8.70331e+07	7.479e+07	1.04745e+08	6.31719e+07	1.00355e+08	8.79221e+07	8.47112e+07	1.10459e+08	8.31682e+07	8.53569e+07	9.34967e+07	8.50487e+07	9.03812e+07	9.20654e+07	1.11329e+08	7.96579e+07	9.30784e+07	2.07385e+08	1.01535e+08	9.14043e+07	9.79521e+07	9.02559e+07	8.75458e+07	8.01635e+07	1.12734e+08	7.5595e+07	1.14776e+08	8.78527e+07
adk	1.74219e+08	1.29066e+08	1.02667e+08	1.8801e+08	9.19855e+07	1.21128e+08	1.49364e+08	1.5261e+08	1.90727e+08	1.46515e+08	1.99936e+08	1.62762e+08	1.77268e+08	1.81013e+08	1.58697e+08	1.88768e+08	1.93479e+08	5.6961e+07	1.82714e+08	2.28421e+08	6.86549e+07	1.92731e+08	1.66902e+08	1.22594e+08	1.45963e+08	2.33346e+08	4.06367e+08	4.51605e+08
udhA	9.19373e+07	7.99813e+07	6.69656e+07	6.07183e+07	4.01508e+07	7.33589e+07	7.46387e+07	7.12306e+07	1.03441e+08	7.98585e+07	9.43008e+07	8.59463e+07	8.61218e+07	8.59059e+07	7.16574e+07	9.21254e+07	8.98536e+07	5.95765e+07	1.24514e+08	1.09591e+08	6.10426e+07	9.45628e+07	9.67573e+07	8.9985e+07	6.98994e+07	8.19081e+07	7.70371e+07	5.54523e+07
pntA	2.19378e+08	1.98457e+08	1.54661e+08	2.16979e+08	1.32968e+08	1.69721e+08	2.06442e+08	1.91175e+08	2.31294e+08	2.05035e+08	2.23584e+08	2.09336e+08	2.01688e+08	2.04464e+08	2.30546e+08	1.82143e+08	2.14014e+08	1.11593e+08	1.823e+08	1.86921e+08	1.34526e+08	1.95878e+08	1.84e+08	1.91169e+08	1.44558e+08	3.39726e+08	4.81372e+08	7.54748e+08
pntB	7.47811e+07	1.10703e+08	7.68097e+07	9.91395e+07	6.29239e+07	8.77117e+07	1.01492e+08	8.7775e+07	8.36975e+07	9.11273e+07	8.81889e+07	8.96144e+07	9.45258e+07	7.04065e+07	9.07541e+07	7.11417e+07	6.00295e+07	4.49942e+07	9.63658e+07	8.64464e+07	6.93035e+07	7.70277e+07	7.76955e+07	9.18801e+07	5.82567e+07	1.25351e+08	2.02575e+08	2.83023e+08
ptsH	2.37317e+08	2.76264e+08	2.33959e+08	4.67339e+08	2.70588e+08	2.53616e+08	2.95386e+08	2.67727e+08	3.25922e+08	2.77647e+08	3.20915e+08	3.25486e+08	3.23734e+08	2.4951e+08	3.00458e+08	4.14024e+08	2.19722e+08	1.80423e+08	2.49303e+08	2.98698e+08	1.81098e+08	3.253e+08	2.65481e+08	2.17534e+08	2.28275e+08	4.6637e+08	7.12809e+08	6.8587e+08
ptsI	1.79161e+08	2.12376e+08	1.83573e+08	3.72897e+08	2.25583e+08	1.92563e+08	2.04542e+08	2.2493e+08	2.45969e+08	1.97546e+08	2.03596e+08	2.23598e+08	2.41712e+08	2.09934e+08	2.19758e+08	3.11515e+08	1.60045e+08	1.46909e+08	2.11352e+08	2.24614e+08	1.57167e+08	2.33025e+08	2.04235e+08	2.12788e+08	1.78825e+08	3.2778e+08	4.63683e+08	4.74972e+08
crr	1.02509e+08	1.18194e+08	1.38023e+08	1.5233e+08	1.40935e+08	1.27539e+08	1.32403e+08	1.3594e+08	1.04116e+08	1.26491e+08	1.18534e+08	1.19174e+08	1.23583e+08	1.11461e+08	1.28303e+08	1.22103e+08	1.0939e+08	1.8532e+08	1.67728e+08	1.17099e+08	1.75676e+08	1.47705e+08	1.13651e+08	1.16539e+08	1.17137e+08	1.27865e+08	1.57484e+08	1.32934e+08
ptsG	9.17961e+07	2.86769e+08	1.37144e+08	5.51636e+07	1.23907e+08	1.5941e+08	2.20595e+08	1.68098e+08	2.7263e+08	2.6118e+08	2.57661e+08	2.05369e+08	2.49563e+08	1.93102e+08	1.86601e+08	7.27246e+07	1.87146e+08	2.73646e+07	2.22828e+08	2.08479e+08	6.80381e+07	1.94427e+08	1.77906e+08	2.47229e+08	9.37765e+07	3.31713e+08	5.69742e+08	3.5962e+08

## Sheet: metabolite concentration
	galM	glk	pgm	pgi	pfkA_2	pfkB	fbp	fbaB	gapC	gpmA	gpmB	pykA	pykF	ppsA	zwf	pgl	gnd	rpe	rpiA	rpiB	tktA	tktB	talA	talB	WT, 0.1h-1	WT, 0.4h-1	WT, 0.5h-1	WT, 0.7h-1
Pyruvate	0	0.134557	0.25788	0	0	0.253951	0.153095	0.113393	0	0	0	0	0	0	0	0	0.269723	0.477568	0.222632	0.190586	0.253976	0.13017	0.258553	0.266003	0	0	0	0.268704
Succinate	0.111699	0.0589355	0.0548805	0.127393	0.107842	0.0686173	0.055246	0.0538917	0.080862	0	0.0910392	0.0893345	0.0933698	0.117244	0.0720847	0.0883476	0.0783116	0.0603561	0.0658161	0.0398475	0.0571512	0.0292039	0.0680855	0.0674079	0.0936938	0.0704545	0.0475257	0.201624
Citraconate	0.0290875	0.0205609	0.0173622	0.0178321	0.013709	0.0162912	0.0178402	0.0115792	0.0256695	0.0585997	0.0234175	0.0202721	0.0167485	0.0196296	0.0212254	0.00574764	0.0162702	0.017097	0.0153226	0.017057	0.00941094	0.00905311	0.00925091	0.0170299	0.0108176	0.010191	0.0124294	0.0324959
Malate	0.105559	0.0746306	0.075947	0	0.105311	0.16604	0.0927129	0.0833357	0	0	0.0695853	0.0523238	0.103375	0.224156	0	0.060699	0.116355	0.0846571	0.0932269	0.0334557	0.0700524	0.052939	0.129182	0.208331	0.34126	0.0698137	0.0609325	0.182498
Glutamate	3.26305	2.16575	0.766587	1.16496	1.59179	4.13456	3.50626	4.61145	2.83454	4.74842	8.73005	3.2165	2.50058	2.67567	2.7591	2.3826	5.18527	3.73031	3.76684	13.0821	6.89785	3.18106	4.01536	4.89682	2.37471	5.16574	5.15484	2.60584
Phosphoenolpyruvate	0.0785963	0.0275337	0.0188476	0	0.0129899	0.0615905	0.0664205	0.0394597	0	0	0.215295	0.230434	0.15855	0.0825069	0	0.0265826	0.102148	0.0266339	0.0574514	0.0692397	0	0.0175305	0.0827227	0.0781792	0.0180826	0.0694723	0.0476899	0.148913
Glucosamine 6-phosphate	0.627978	0.309921	0.212193	0	0.297351	0.374266	0.376507	0.377446	0.412871	0	0.737977	0.511156	0.464034	0.589962	0.410604	0.180881	0.776938	0.658003	0.413329	0.607809	0.41438	0.569003	0.694116	0.822568	0.422654	0.480078	0.616601	0.901075
Glucose 1-phosphate	0.0225497	0.012048	0.00735113	0	0.0760887	0.045612	0.0324109	0.0154914	0.0717529	0	0.0399844	0.0204198	0.0169123	0.0289987	0.163903	0.0894338	0.0640934	0.15663	0.072321	0.0667011	0.0798159	0.0364688	0.0876328	0.0700233	0.0768501	0.085777	0.131274	0.124442
Fructose 6-phosphate	0.0227547	0.0324819	0.0126956	0	0.213495	0.050167	0.0339097	0.065466	0.0192991	0	0.0544775	0.0505819	0.066598	0.0482085	0.0680052	0.0153076	0.0352744	0.635356	0.148541	0.211466	0.105389	0.0744767	0.0762188	0.0845832	0.0604624	0.0156008	0.0200308	0.032069
Glucose 6-phosphate	0.13756	0.0739722	0.048956	0.0879728	0.853177	0.192923	0.134714	0.240015	0.112913	0.181833	0.16353	0.179399	0.248426	0.160384	0.314874	0.111686	0.245205	0.808208	0.289228	0.29515	0.216071	0.11159	0.246436	0.229205	0.281439	0.127439	0.173957	0.0663509
Asp	0.192094	0.172761	0.093989	0.289207	0.154839	0.301711	0.243438	0.322403	0.44751	0.322915	0.238501	0.189619	0.204489	0.26588	0.36038	0.43351	0.23961	0.364299	0.202587	0.318366	0.37054	0.287907	0.363965	0.372429	0.167557	0.465648	0.348331	0.782351
galM	0.00162826	0.228261	0.280536	0.174048	0.137371	0.112238	0.0383544	0.120139	0.105618	0.0788891	0.0471846	0.0452546	0.042951	0.0331359	0.0826739	0.0609177	0.0386014	0.0551265	0.0613196	0.0604228	0.0533389	0.0359054	0.0549653	0.0452479	0.0165635	0.0182049	0.0255335	0.0423349
ADP	0.593445	0.327636	0.373555	0.237462	0.318544	0.669771	0.674425	0.703777	0.432937	0.553375	0.666485	0.307765	0.37636	0.719114	0.320591	0.245732	0.624061	0.272632	1.20812	0.922402	0.582333	0.369045	0.536939	0.513063	0.318539	0.233974	0.391332	0.965301
ATP	1.63423	0.601704	0.391941	0.199565	0.223996	1.55796	1.91587	1.68425	1.14646	1.82278	1.55084	0.483685	0.806997	1.6269	0.373818	0.291681	1.73255	0.780857	2.47809	1.76332	2.36224	1.25492	1.40487	1.67025	0.33178	0.277881	0.311971	0.828333
AMP	0.550588	0.611666	0.709419	0.417565	0.511982	1.05828	0.715553	0.761508	0.38031	0.543373	0.65228	0.366832	0.334364	0.740817	0.391996	0.400689	0.640879	0.22044	0.518406	0.783572	0.393183	0.521386	0.670063	0.67437	0.535415	0.431783	0.652868	1.45847
NADP	0.0932531	0.0562965	0.0671289	0.0264183	0.0369582	0.161594	0.164986	0.175683	0.0693815	0.140589	0.109216	0.0258247	0.0388294	0.103501	0.0654964	0.0521892	0.180725	0.104533	0.185174	0.155005	0.116911	0.0676281	0.1322	0.10535	0.0388954	0.0459568	0.0687704	0.134007
Nicotinamide hypoxanthine dinucleotide	0.137483	0.125672	0.115494	0.0945601	0.107634	0.233003	0.19344	0.224425	0.154113	0.16882	0.157535	0.0905349	0.122178	0.162605	0.140711	0.0886706	0.205872	0.141161	0.157004	0.171346	0.158323	0.145473	0.145723	0.14642	0.0906872	0.0865656	0.116539	0.186663
NAD	0.620367	0.518241	0.51223	0.683957	0.366404	0.941154	0.824236	0.928372	1.09749	0.791146	0.612258	0.358587	0.483955	0.605955	1.00878	0.302865	0.985364	0.672838	0.788288	0.869528	0.740046	0.557122	0.597697	0.624311	0.315635	0.296096	0.407751	1.37463
UDP-N-acetylglucosamine	0.146257	0.18274	0.216756	0.0133989	0.0448529	0.613762	0.627735	0.818245	0.32632	0.439566	0.0983434	0.0167937	0.0436448	0.186666	0.0719925	0.0207737	0.641054	0.258851	0.737634	0.546017	0.576314	0.424432	0.737644	0.570859	0.154137	0.0849908	0.132252	0.579903
cAMP	0.00821218	0.00774226	0.00904964	0.00192897	0.00223772	0.00920543	0.00829507	0.0108815	0.0072316	0.0111422	0.0079879	0.00489682	0	0.00445708	0.00394942	0.00354456	0.00839675	0.0130435	0.00575077	0.00923714	0.00770673	0.00643414	0.00775498	0.00753454	0.00165042	0.00403437	0.00581272	0.0192297
S-Adenosylmethionine	0.127366	0.0754837	0.0408886	0.0888035	0.0795271	0.0676274	0.0805186	0.0692272	0.146223	0.0396587	0.145022	0.147306	0.0840113	0.103923	0.156872	0.0796323	0.131149	0.116684	0.0287999	0.0897681	0.0702433	0.069801	0.0570675	0.0956604	0.0783202	0.121525	0.100124	0.293089
Glutathione	12.799	2.19321	0.159192	4.53893	4.3336	2.3153	6.52913	2.25396	10.86	0.0731312	22.0658	9.46931	6.31266	10.6908	0.228275	8.15296	18.4666	10.4998	2.71901	10.8942	15.042	11.66	10.9122	13.4771	15.4897	10.4891	9.1975	1.31354
Inosine	0.0183292	0.0518958	0.0910827	0.19879	0.0673489	0.0113733	0.0291206	0.0278802	0.0724146	0.0240416	0.0107042	0.024081	0	0.0290651	0	0.038866	0.0149935	0.0128841	0.0261884	0.027096	0.024697	0.0308918	0.0248965	0.0323132	0.0317955	0.0518808	0.0405669	0.113531
Adenosine	0.0469925	0.0713783	0.0547782	0.0762097	0.0520784	0.0884665	0.0667759	0.0632977	0.0725976	0.0466568	0.0492664	0.0600646	0.0351164	0.0739068	0.080771	0.0780598	0.061887	0.0217526	0.0416917	0.101473	0.0415503	0.0469484	0.06876	0.0431527	0.110163	0.0878712	0.0888627	0.0842241
Tyr	0.016376	0.0254459	0.0179335	0.284797	0.0457615	0.0250575	0.0211053	0.0276783	0.0231414	0.0387557	0.027396	0.0308783	0.0572413	0.031198	0.0385635	0.0472842	0.0229376	0.0619668	0.0201298	0.0292914	0.0442434	0.028535	0.0407714	0.0190164	0.0232653	0.0555761	0.0371297	0.0963278
Gly	0.0934069	0.137494	0.157568	0.496584	0.165158	0.208064	0.132329	0.249661	0.258904	0.366664	0.145223	0.120026	0.223294	0.212162	0.562384	0.345211	0.114603	0.104482	0.0894939	0.151572	0.253608	0.199818	0.267505	0.149774	0.172526	0.505787	0.20287	1.23644
1,4-Butanediamine	0.124461	0.0411121	0.0317967	0.199019	0.110232	0.0499129	0.0833009	0.0538532	0.14519	0.0534468	0.370542	0.0457773	0.0778625	0.135547	0.121102	0.151272	0.0971841	0.0997397	0.0541272	0.163508	0.120365	0.0631541	0.156745	0.14132	0.116372	0.138377	0.147674	0.28376
Ala	0.167562	0.227119	0.159305	0.422996	0.142578	0.329656	0.244055	0.388935	0.490276	0.373906	0.29975	0.188931	0.218987	0.237346	0.605614	0.367148	0.241802	0.283183	0.189446	0.303388	0.28684	0.216438	0.28715	0.210268	0.181462	0.475217	0.307966	0.958604
Ser	0.100397	0.115709	0.1204	0.416153	0.113959	0.176775	0.0849965	0.221559	0.276658	0.347695	0.13605	0.137925	0.331386	0.329882	0.506424	0.49829	0.112435	0.10016	0.0838505	0.199033	0.453847	0.293107	0.574576	0.218177	0.203732	0.702756	0.189818	0.751734
Pro	0.0829185	0.0937723	0.0551442	0.0745083	0.0424045	0.119211	0.10183	0.128243	0.0948235	0.158695	0.132102	0.0693192	0.0809932	0.092382	0.0822669	0.114292	0.107743	0.0404357	0.0947055	0.102195	0.142618	0.104912	0.12467	0.0821621	0.0628828	0.156053	0.0981638	0.108837
Val	0.132662	0.131272	0.0799061	0.0963766	0.146942	0.158968	0.141529	0.177533	0.13083	0.1546	0.208118	0.155116	0.226292	0.165903	0.212469	0.236279	0.147829	0.175175	0.169554	0.258113	0.205795	0.155795	0.190941	0.170865	0.10032	0.258185	0.223189	0.267143
2,4-Diaminobutyrate	0.0347601	0.0266586	0.00743314	0.0419968	0.029111	0.0234001	0.0333756	0.0254671	0.0444088	0.018521	0.0412692	0.0296159	0.0226979	0.0331881	0.0417949	0.0305124	0.0405931	0.0141954	0.0235177	0.0442049	0.0477392	0.0303102	0.0327156	0.0539356	0.0314712	0.0295461	0.00499335	0
Thr	0.0718376	0.112263	0.0870233	0.170564	0.0601361	0.117258	0.0888004	0.136608	0.1449	0.14613	0.115783	0.0849453	0.0997682	0.108783	0.230582	0.161744	0.0875313	0.0652552	0.0358715	0.0621736	0.115147	0.0924517	0.14296	0.126916	0.0704792	0.231821	0.174638	0.400737
Asn	0.0817794	0.0821208	0.0481623	0.0717761	0.0501676	0.103615	0.0939589	0.101817	0.164515	0.104579	0.110766	0.0757834	0.0487852	0.0839583	0.17857	0.132015	0.106921	0.206528	0.075654	0.13388	0.118119	0.0836946	0.109254	0.116572	0.0588815	0.162893	0.10091	0.22653
Ornithine	0.0883141	0.058166	0.0340826	0.0381277	0.0963535	0.0937928	0.0671952	0.0966127	0.035395	0.11519	0.13297	0.0593146	0.0912537	0.113943	0.0536434	0.155139	0.0755167	0.0638664	0.070429	0.131926	0.162731	0.112457	0.170032	0.112081	0.128173	0.194713	0.109772	0.0483721
Adenine	0.126438	0.0709573	0.0944462	0.210005	0.120184	0.0752596	0.0665771	0.0435724	0.138495	0.0835128	0.165542	0.117147	0.083782	0.163503	0.179547	0.141961	0.061325	0.00546184	0.0370092	0.0903221	0.026258	0.0511183	0.0569301	0.0405491	0.101708	0.175962	0.209146	0.227294
Hypoxanthine	0.181155	0.31095	0.413153	0.639177	0.356572	0.297326	0.301444	0.191049	0.369652	0.183992	0.0994588	0.215074	0.108527	0.228339	0.214856	0.197908	0.192209	0.0403434	0.184105	0.257182	0.159832	0.253625	0.257202	0.272701	0.192022	0.344792	0.226709	0.298279
Gln	0.318615	0.21143	0.0499221	0.248154	0.0919443	0.454711	0.439256	0.556745	0.597769	0.400712	1.35017	0.794209	0.335695	0.234793	1.58709	0.37072	0.75537	0.714631	0.603697	0.793615	0.488571	0.427704	0.472018	0.730674	0.15683	0.306979	0.403488	0.707991
Lys	0.315513	0.217442	0.134773	0.0911436	0.351011	0.272153	0.302356	0.30439	0.144903	0.267705	0.425165	0.291273	0.246314	0.295427	0.202945	0.376821	0.424153	1.49932	0.283891	0.404753	0.391721	0.282219	0.32472	0.271927	0.349635	0.3467	0.320129	0.180699
Met	0.0246525	0.0205663	0.0180563	0.0232126	0.0367847	0.0240741	0	0.0445029	0.0218609	0.0238734	0.0287938	0.0260144	0.0259045	0.0235352	0.0344285	0.0316841	0.0428339	0.0511518	0.0386467	0.0440531	0.0259979	0.0328303	0.031398	0.0366912	0.0163951	0.0628726	0.0714636	0.0848997
Guanine	0.0487153	0.068167	0.0918358	0.0914186	0.084619	0.0565395	0.053512	0.0489979	0.0870283	0.0570104	0.0271672	0.0377458	0.0217233	0.0656223	0.060777	0.0532121	0.0376913	0.0105817	0.0345733	0.0382714	0.0390773	0.0538643	0.0510438	0.0472112	0.0440974	0.0793176	0.0651941	0.114325
His	0.0385641	0.0379914	0.0266619	0.0636476	0.030465	0.0380918	0.0319088	0.0371601	0.0472918	0.0563558	0.0437008	0.0428807	0.058563	0.069817	0.13923	0.0703497	0.0352521	0.0463906	0.0337173	0.0682423	0.0960704	0.0710776	0.105261	0.0612729	0.046268	0.0925303	0.0342995	0.16785
Phe	0.0367482	0.0531142	0.0403642	0.125177	0.0597907	0.0499837	0.0439186	0.0484918	0.0314459	0.0603135	0.0431493	0.0470044	0.0843587	0.0527311	0.0655738	0.0665121	0.0409995	0.0466468	0.0361073	0.0469475	0.0667217	0.0479174	0.0613438	0.0460686	0.0447249	0.0648275	0.0444431	0.0563805
Arg	0.0866742	0.0539163	0.0309744	0.0418021	0.0224556	0.0645936	0.0653797	0.0642521	0.105948	0.0529647	0.0805731	0.0514973	0.037109	0.0781267	0.0280442	0.0516909	0.095884	0.136408	0.0720863	0.0748953	0.111118	0.0927669	0.0936844	0.0899851	0.0373474	0.0690332	0.0652048	0.146871
3-Phosphoglycerate	0.376941	0.100462	0.0724599	0	0.0442503	0.377455	0.339145	0.132951	0	0	0.734811	0.700792	0.551213	0.439858	0.174972	0.0892001	0.451814	0.138079	0.301332	0.409279	0.154311	0.141368	0.597379	0.440335	0.210451	0.236152	0.172701	0.788685

## Sheet: metabolic flux
	galM	glk	pgm	pgi	pfkA_2	pfkB	fbp	fbaB	gapC	gpmA	gpmB	pykA	pykF	ppsA	zwf	pgl	gnd	rpe	rpiA	rpiB	tktA	tktB	talA	talB	WT, 0.1h-1	WT, 0.4h-1	WT, 0.5h-1	WT, 0.7h-1
Glucose + PEP -> G6P + PYR	100	100	100	100	100	100	100	100	100	100	100	100	100	100	100	100	100	100	100	100	100	100	100	100	100	100	100	100
G6P <-> F6P	64.019	86.667	78.047	0	84.401	51.884	84.7	73.152	62.543	82.689	87.6	74.482	46.513	67.621	98.6	78.111	98.7	92.199	67.274	50.8	77.804	85.9	85.184	85.8	62.175	62.617	83.336	56.394
F6P -> F1,6P	81.073	88.856	85.816	33.999	87	76.628	87.1	83.384	80.448	86.396	89.6	83.927	74.604	82.207	92.833	85.537	93.366	91.599	69.374	78.533	79.304	88.2	87.495	88.1	80.158	79.472	86.712	79.938
F1,6P -> DHAP + G3P	81.073	88.856	85.816	33.999	87	76.628	87.1	83.384	80.448	86.396	89.6	83.927	74.604	82.207	92.833	85.537	93.366	91.599	69.374	78.533	79.304	88.2	87.495	88.1	80.158	79.472	86.712	79.938
DHAP -> G3P	81.073	88.856	85.816	33.999	87	76.628	87.1	83.384	80.448	86.396	89.6	83.927	74.604	82.207	92.833	85.537	93.366	91.599	69.374	78.533	79.304	88.2	87.495	88.1	80.158	79.472	86.712	79.938
G3P -> 3PG	168.473	176.756	173.316	119.999	172.9	163.228	173	169.484	167.648	172.196	178.2	170.227	160.904	169.507	180.733	172.537	182.066	181.099	157.274	169.333	170.704	175.3	173.795	175.1	167.058	164.772	172.712	169.908
3PG <-> PEP	158.673	167.356	163.616	109.099	161.9	152.728	162	158.684	157.748	161.196	169.3	159.727	150.304	159.607	171.433	162.337	173.266	172.899	147.974	162.133	164.104	165.3	163.195	165	156.858	153.372	161.712	162.118
PEP -> PYR	55.172	50.961	50.313	5.199	42.505	48.689	57.065	44.938	54.129	40.704	55.093	51.039	46.263	34.807	68.033	51.436	66.906	69.897	44.573	52.425	47.504	40.3	39.011	41.476	52.917	24.772	34.212	42.552
PYR -> AcCoA + CO2	140.525	131.561	130.314	122.255	119.905	129.996	142.088	122.839	143.803	118.004	136.793	129.339	131.824	114.407	156.053	130.54	148.707	152.898	144.799	137.937	146.7	119.7	117.227	120.676	135.973	101.272	111.612	126.508
G6P -> 6PG	34.581	11.933	20.553	98.4	13.999	46.616	13.7	25.248	35.957	15.711	11.1	23.918	51.887	30.879	0	20.389	0	6.601	31.326	48.1	21.196	12.6	13.216	12.7	36.325	35.683	15.064	42.456
6PG -> Ru5P + CO2	34.581	11.933	20.553	60.998	13.999	46.616	13.7	25.248	35.957	15.711	11.1	23.918	51.887	30.879	0	20.389	0	6.6	11.8	48.1	8.4	12.6	13.216	12.7	36.325	35.683	15.064	42.456
Ru5P -> X5P	17.754	2.888	8.468	34.799	3.399	25.444	3.2	11.032	18.605	4.507	2.6	10.245	28.891	15.286	-5.067	8.126	-4.733	0	2.8	28.233	2	3	3.111	3	18.683	17.655	4.176	24.104
Ru5P -> R5P	16.827	9.044	12.084	26.199	10.6	21.172	10.5	14.216	17.352	11.204	8.5	13.673	22.996	15.593	5.067	12.263	4.733	6.6	9	19.867	6.4	9.6	10.105	9.7	17.642	18.028	10.888	18.352
R5P + X5P <-> S7P + G3P	10.327	2.844	5.684	18.999	3.3	14.272	3.2	7.116	10.752	3.904	2.6	6.673	15.996	9.093	-1.133	5.563	-1.067	1.2	2.8	15.167	2	3	3.105	3	10.842	10.528	3.688	13.202
S7P + G3P <-> E4P + F6P	10.327	2.844	5.684	18.999	3.3	14.272	3.2	7.116	10.752	3.904	2.6	6.673	15.996	9.093	-1.133	5.563	-1.067	1.2	2.8	15.167	2	3	3.105	3	10.842	10.528	3.688	13.202
X5P + E4P <-> F6P + G3P	7.427	0.044	2.784	15.799	0.1	11.172	0	3.916	7.852	0.604	0	3.573	12.896	6.193	-3.933	2.563	-3.667	-1.2	0	13.067	0	0	0.005	0	7.842	7.128	0.488	10.902
AcCoA + OAA -> CIT	87.273	98.256	92.616	66.801	81.5	76.228	81.7	80.084	85.048	80.496	104.2	82.727	72.804	87.107	102.733	87.937	108.467	111.4	99.1	109.533	128.5	92.2	85.695	90.9	82.158	69.772	71.812	89.398
CIT -> ICT	87.273	98.256	92.616	66.801	81.5	76.228	81.7	80.084	85.048	80.496	104.2	82.727	72.804	87.107	102.733	87.937	108.467	111.4	99.1	109.533	128.5	92.2	85.695	90.9	82.158	69.772	71.812	89.398
ICT -> 2-KG + CO2	60.92	90.95	81.618	41.446	73.396	51.26	51.512	66.929	53.693	73.389	96.107	65.116	42.984	87.107	75.514	73.335	92.627	93.902	79.101	101.13	128.5	92.2	83.362	89.025	56.444	69.772	71.812	89.398
2-KG -> SUC + CO2	53.02	83.25	73.718	32.646	64.496	42.76	42.612	58.229	45.593	64.489	88.907	56.616	34.384	79.107	67.914	65.035	85.427	87.302	71.501	95.33	123.1	84.1	74.762	80.825	48.144	60.472	62.912	83.068
SUC -> FUM	79.373	90.556	84.716	58.001	72.6	67.728	72.8	71.384	76.948	71.596	97	74.227	64.204	79.107	95.133	79.637	101.267	104.8	91.5	103.733	123.1	84.1	77.095	82.7	73.858	60.472	62.912	83.068
FUM -> MAL	79.373	90.556	84.716	58.001	72.6	67.728	72.8	71.384	76.948	71.596	97	74.227	64.204	79.107	95.133	79.637	101.267	104.8	91.5	103.733	123.1	84.1	77.095	82.7	73.858	60.472	62.912	83.068
MAL <-> OAA	100.272	97.861	95.713	81.301	80.705	89.889	95.365	84.538	98.229	78.704	105.093	91.839	86.663	79.107	115.133	94.236	117.106	122.298	111.499	111.925	123.1	84.1	79.411	84.576	95.517	60.472	62.912	83.032
PEP + CO2 <-> OAA	0.001	12.995	9.802	0	15.395	0.239	0.935	9.846	0.018	16.493	11.007	4.889	0.241	21.2	0	7.201	3.16	0.002	0.001	7.108	14.2	21.4	20.384	19.824	0.242	24.5	23.5	16.746
MAL -> PYR + CO2	5.454	0	0.001	2.054	0	2.807	7.624	0.001	10.073	0	0	0	7.361	0	7.219	0.003	0	0	0	0.212	0	0	0.016	0	4.056	0	0	0.036
ICT -> Glyoxylate + SUC	26.352	7.306	10.998	25.354	8.105	24.968	30.188	13.155	31.355	7.108	8.093	17.611	29.82	0	27.219	14.602	15.84	17.498	19.999	8.403	0	0	2.332	1.876	25.715	0	0	0
Glyoxylate + AcCoA -> MAL	26.352	7.306	10.998	25.354	8.105	24.968	30.188	13.155	31.355	7.108	8.093	17.611	29.82	0	27.219	14.602	15.84	17.498	19.999	8.403	0	0	2.332	1.876	25.715	0	0	0
AcCoA -> Acetate	0	0	0	0	0	0	0	0	0	0	0	0	0	0	0	0	0.1	0	0	0	0	0	0	0	0	0.1	7.4	14.49
PYR -> Lactate	0	0	0	0	0	0	0	0	0	0	0	0	0	0	0	0	0	0.2	0.1	0	0	0	0	0	0	0	0	0.04
AcCoA -> Ethanol	0	0	0	0.1	0	0	0	0	0.1	0.1	0	0	0	0	0.4	0	0	1.5	0	0.3	0	0	0	0	0	0	2.2	1.15
G6P -> (Cell synthesis)	1.4	1.4	1.4	1.6	1.6	1.5	1.6	1.6	1.5	1.6	1.3	1.6	1.6	1.5	1.4	1.5	1.3	1.2	1.4	1.1	1	1.5	1.6	1.5	1.5	1.7	1.6	1.15
F6P -> (Cell synthesis)	0.7	0.7	0.7	0.8	0.8	0.7	0.8	0.8	0.7	0.8	0.6	0.8	0.8	0.7	0.7	0.7	0.6	0.6	0.7	0.5	0.5	0.7	0.8	0.7	0.7	0.8	0.8	0.56
R5P -> (Cell synthesis)	6.5	6.2	6.4	7.2	7.3	6.9	7.3	7.1	6.6	7.3	5.9	7	7	6.5	6.2	6.7	5.8	5.4	6.2	4.7	4.4	6.6	7	6.7	6.8	7.5	7.2	5.15
E4P -> (Cell synthesis)	2.9	2.8	2.9	3.2	3.2	3.1	3.2	3.2	2.9	3.3	2.6	3.1	3.1	2.9	2.8	3	2.6	2.4	2.8	2.1	2	3	3.1	3	3	3.4	3.2	2.3
G3P -> (Cell synthesis)	1.1	1	1.1	1.2	1.2	1.2	1.2	1.2	1.1	1.2	1	1.2	1.2	1.1	1	1.1	1	0.9	1	0.8	0.7	1.1	1.2	1.1	1.1	1.3	1.2	0.87
3PG -> (Cell synthesis)	9.8	9.4	9.7	10.9	11	10.5	11	10.8	9.9	11	8.9	10.5	10.6	9.9	9.3	10.2	8.8	8.2	9.3	7.2	6.6	10	10.6	10.1	10.2	11.4	11	7.79
PEP -> (Cell synthesis)	3.5	3.4	3.5	3.9	4	3.8	4	3.9	3.6	4	3.2	3.8	3.8	3.6	3.4	3.7	3.2	3	3.4	2.6	2.4	3.6	3.8	3.7	3.7	4.1	4	2.82
PYR -> (Cell synthesis)	20.1	19.4	20	22.4	22.6	21.5	22.6	22.1	20.4	22.7	18.3	21.7	21.8	20.4	19.2	20.9	18.2	16.8	19.2	14.7	13.6	20.6	21.8	20.8	21	23.5	22.6	16.04
AcCoA -> (Cell synthesis)	26.9	26	26.7	30	30.3	28.8	30.2	29.6	27.3	30.3	24.5	29	29.2	27.3	25.7	28	24.3	22.5	25.7	19.7	18.2	27.5	29.2	27.9	28.1	31.4	30.2	21.47
OAA -> (Cell synthesis)	13	12.6	12.9	14.5	14.6	13.9	14.6	14.3	13.2	14.7	11.9	14	14.1	13.2	12.4	13.5	11.8	10.9	12.4	9.5	8.8	13.3	14.1	13.5	13.6	15.2	14.6	10.38
2KG -> (Cell synthesis)	7.9	7.7	7.9	8.8	8.9	8.5	8.9	8.7	8.1	8.9	7.2	8.5	8.6	8	7.6	8.3	7.2	6.6	7.6	5.8	5.4	8.1	8.6	8.2	8.3	9.3	8.9	6.33
CO2 -> (Evolution)	294.5	304.7	296.4	259.4	256.4	273.2	256.6	263.4	289.1	255.1	321.9	270.1	268.2	290.3	306.7	282.1	323.6	340.7	307.2	375.6	392.5	287.2	268.2	283.4	280.7	242.7	237.9	324.72
Exch. (G6P <-> F6P)	0.91	0.95	0.934	0	0.938	0.826	0.739	0.947	0.895	0.94	0.817	0.892	0.872	0.917	0.095	0.92	0.003	0.001	0.33	0.941	0.866	0.939	0.57	0.375	0.947	0.95	0.931	0.95
Exch. (3PG <-> PEP)	0	0.95	0.95	0.422	0.95	0	0.942	0.003	0	0.949	0.95	0.841	0.007	0.917	0.907	0.925	0.95	0.95	0.949	0.95	0.95	0.95	0.949	0.95	0.95	0.95	0	0.95
Exch. (R5P + X5P <-> S7P + G3P)	0	0	0	0.945	0	0	0	0	0	0.01	0	0	0	0	0.015	0	0.558	0.711	0.45	0.942	0	0	0	0	0.013	0.085	0.068	0
Exch. (S7P + G3P <-> E4P + F6P)	0.697	0.59	0.682	0.53	0.477	0.705	0.662	0.579	0.531	0.591	0.562	0.667	0.665	0.595	0.468	0.551	0.056	0.348	0.647	0.565	0.416	0.626	0.618	0.447	0.65	0.515	0.535	0.339
Exch. (X5P + E4P <-> F6P + G3P)	0.009	0	0	0.12	0	0	0.002	0	0	0.008	0	0	0	0	0	0	0.106	0.084	0.166	0.161	0	0	0.018	0.015	0.062	0.118	0.014	0
Exch. (MAL <-> OAA)	0.925	0.944	0.948	0.514	0.947	0.852	0.925	0.906	0.856	0.9	0.943	0.932	0.93	0.923	0.933	0.925	0.811	0.889	0.924	0.94	0.84	0.941	0.934	0.927	0.938	0.95	0.866	0.94
Exch. (PEP + CO2 <-> OAA)	0.301	0.305	0.352	0.08	0.446	0.277	0.403	0.289	0.248	0.307	0.464	0.292	0.284	0.333	0.361	0.253	0.338	0.256	0.406	0.394	0.363	0.391	0.48	0.388	0.298	0.368	0.104	0.226
Oxygen uptake rate (OUR)	15.5305	5.43909	5.78911	4.44719	9.55882	5.8312	5.99634	8.08484	6.79017	6.70513	5.04505	7.17101	6.06443	9.95273	8.76477	11.8667	6.00593	8.03601	3.02117	15.5234	8.99798	12.2074	3.39861	10.9854	2.19967	9.56904	13.0522	14.8673
Carbon dioxide evolution rate (CER)	5.76318	6.45892	6.11992	5.04015	2.94118	3.83632	4.09506	2.39551	6.14348	4.8102	5.04505	5.03497	4.85155	4.10533	5.15575	7.08822	4.10932	6.31751	6.20739	6.99065	7.57085	5.94649	5.91282	6.80556	0.314239	7.88039	8.94592	10.8319

## Sheet: metabolites groups
biomass composition group	precursor and energy group
Succinate	Pyruvate
Adenosylmethionine	Citraconate
ATP	F6p
Asp	G6p
Lys	Malate
Adenosine	Glutamate
Tyr	UDP
Gly	Nicotinamide hypoxanthine dinucleotide
1,4-Butanediamine	NAD
Ala	cAMP
Ser	Gln
Val	3pg
2,4-Diaminobutyrate	Galm
Thr	Pro
Asn	Glutathione
AMP	Phosphoenolpyruvate
Adenine	Hypoxanthine
Hypoxanthine	Ac1l19G
Phe	ADP
Met	NADP
Guanine	Arg
His	Ornithine
Inosine

## Sheet: metabolite regulated gene
metabolite	gene	valitated enzyme-metabolite be reference
Succinate	fbaA	Tyr
Adenosylmethionine	gapA	Phosphoenolpyruvate
ATP	eno	Asp
Asp	zwf	Gly
Lys	gnd	Ser
Adenosine	rpe	val
Tyr	talB	Ornithine
Gly	eda	Arg
1,4-Butanediamine	talC	Lys
Ala	aceE	His
Ser	pckA	Met
Val	ppc	Thr
2,4-Diaminobutyrate	maeB	Gln
Thr	acnA
Asn	acnB
AMP	fdrA
Adenine	frdA
Hypoxanthine	frdB
Phe	frdC
Met	frdD
Guanine	acs
His	ldhA
Inosine	lldD
	pflA
	pflC
	adhE
	ackA
	adk
	pntA
	pntB
	ptsH
	ptsI
Reference: Zelezniak A, Vowinckel J, Capuano F, Messner CB, Demichev V, Polowsky N, Mülleder M, Kamrad S, Klaus B, Keller MA, Ralser M: Machine Learning Predicts the Yeast Metabolome from the Quantitative Proteome of Kinase Knockouts. Cell Systems 2018, 7:269-283.e266.

## Sheet:  kineteic reaction composition
Glucose transport reaction	coefficient	Alcohol dehydrogenase	coefficient	Acetate kinase	coefficient	Pyruvate dehydrogenase	coefficient	Fumarate reductase	coefficient			acs	ethonal		glu		b ace	b pep	b glu	b_fum
Glucose + PEP -> G6P + PYR	Glucose + PEP -> G6P + PYR	AcCoA -> Acetate	AcCoA -> Acetate	AcCoA -> Ethanol	AcCoA -> Ethanol	Pyruvate -> Phosphoenolpyruvate	Pyruvate -> Phosphoenolpyruvate	Fumarate -> Succinate	Fumarate -> Succinate		132.445564708371 + 0.00000000000000i	6.39336e+08	1.94409e+08	42.2031705906876 + 0.00000000000000i	-5.43598e+07		0.0779516	3.39372	9.38693	2.07462
Glucose	-0.307186	Acetate	0.721504	Ethanol	-0.26507	Phosphoenolpyruvate		Fumarate			128.537179545373 + 13.4259103643813i	-1.31747e+09	-1.24945e+09	48.8866499189860 + 9.67045050628010i	-7.74332e+08		-0.00471793	-1.67698	-2.23529	-1.20147
AMP	0.335726	AcCoA	0.2727	AcCoA	0.335726	Pyruate		Succinate	2.07462		118.372027265661 + 9.43797264991446i	9.41282e+08	8.72278e+08	55.8582576463823 - 2.40928740603801i	5.43149e+08		0.0298101	1.67388	4.06262	0.171462
G6p/Glucose	-0.244796	pyruate	-0.0695374	pyruate	-0.307186	Succinate	3.39372	Adenosylmethionine	-1.20147		132.941835326142 + 0.00000000000000i	9.49178e+08	4.68125e+08	43.2272771746974 + 0.00000000000000i	3.84762e+08		0.00787635	3.66605	2.05687	0.831461
G6P	-0.243049	Succinate	6.39336	Succinate	1.94409	Adenosylmethionine	-1.67698	ATP	0.171462		132.471893445404 + 12.5490918547644i	3.82454e+08	7.9396e+08	43.7758771648332 - 2.40928740603801i	3.75641e+08		-0.002088	-1.29933	-1.10958	-0.395997
Succinate	9.38693	Adenosylmethionine	-13.1747	Adenosylmethionine	-12.4945	ATP	1.67388	Asp	0.831461		126.881165521108 + 2.24121219907096i	3.80268e+08	1.61093e+08	40.6797500622890 + 3.58078730656165i	2.76192e+08		-0.00973261	-0.140793	-1.45202	-0.539636
Adenosylmethionine	-2.23529	ATP	9.41282	ATP	8.72278	Asp	3.66605	Lys	-0.395997		120.558375457020 + 12.5490918547644i	1.91652e+08	2.13382e+08	43.0350024514209 - 2.40928740603801i	1.10397e+08		0.721504	41.8146	154.03	31.0772
ATP	4.06262	Asp	9.49178	Asp	4.68125	Lys	-1.29933	Adenosine	-0.539636		126.104210587591 + 2.24121219907096i	2.88115e+08	1.30264e+08	41.9702490981938 + 3.58078730656165i	3.60364e+08		-0.0283046	-13.4058	-8.90709	-2.94804
Asp	2.05687	Lys	3.82454	Lys	7.9396	Adenosine	-0.140793	Tyr	31.0772		136.311341712997 + 0.00000000000000i	1.34627e+09	1.89127e+08	42.4354321139102 + 0.00000000000000i	3.70029e+08		-0.030663	-6.65485	-1.0874	-0.803297
Lys	-1.10958	Adenosine	3.80268	Adenosine	1.61093	Tyr	41.8146	Gly	-2.94804		132.739194713976 + 22.8638830142958i	-9.46058e+08	-6.88765e+08	45.3202139829466 + 7.26116310024209i	-4.49589e+08		0.0134703	-5.53013	-4.65759	-2.09576
Adenosine	-1.45202	Tyr	1.91652	Tyr	2.13382	Gly	-13.4058	1,4-Butanediamine	-0.803297		122.859357248154 + 12.5490918547644i	6.75596e+06	1.14228e+08	39.1331908438402 - 2.40928740603801i	-7.46583e+07		-0.00438972	13.9707	12.8117	5.40913
Tyr	154.03	Gly	2.88115	Gly	1.30264	1,4-Butanediamine	-6.65485	Ala	-2.09576		134.887372699206 + 22.8638830142958i	-1.34062e+09	-7.82691e+08	44.4491943699537 + 7.26116310024209i	-4.31187e+08		0.0194286	8.2077	-11.0088	0.155903	0.8715
Gly	-8.90709	1,4-Butanediamine	13.4627	1,4-Butanediamine	1.89127	Ala	-5.53013	Ser	5.40913		129.540461635102 + 12.5490918547644i	-5.13427e+06	4.16859e+08	40.6100777514320 - 2.40928740603801i	9.96586e+07		0.00162799	-0.159444	-1.00173	-0.169509
1,4-Butanediamine	-1.0874	Ala	-9.46058	Ala	-6.88765	Ser	13.9707	Val	0.155903		133.270954752418 + 2.24121219907096i	1.96563e+09	1.6533e+09	45.7087534138202 + 3.58078730656165i	1.09809e+09		-0.0578469	-1.89071	-7.98477	0.299317
Ala	-4.65759	Ser	0.0675596	Ser	1.14228	Val	8.2077	2,4-Diaminobutyrate	-0.169509		134.262810467271 + 22.8638830142958i	-1.33902e+09	-9.15847e+08	44.7133249657981 + 7.26116310024209i	-6.63566e+08		-0.0695374	30.5986	24.9992	9.70303
Ser	12.8117	Val	-13.4062	Val	-7.82691	2,4-Diaminobutyrate	-0.159444	Thr	0.299317		135.775391918323 + 0.00000000000000i	1.70102e+09	1.14802e+09	45.0259125245670 + 0.00000000000000i	8.06499e+08		0.0507088	28.48	37.5986	10.0881
Val	-11.0088	2,4-Diaminobutyrate	-0.0513427	2,4-Diaminobutyrate	4.16859	Thr	-1.89071	Asn	9.70303		130.521032287547 + 22.8638830142958i	-6.88557e+08	-3.74056e+08	42.4787788876248 + 7.26116310024209i	-3.32689e+08		-0.0392566	8.89007	6.00511	5.05726
2,4-Diaminobutyrate	-1.00173	Thr	19.6563	Thr	16.533	Asn	30.5986	AMP	10.0881		124.700681033057 + 12.5490918547644i	1.56151e+07	2.11667e+08	38.7823583817450 - 2.40928740603801i	8.4722e+07
Thr	-7.98477	Asn	-13.3902	Asn	-9.25158	AMP	28.48	Adenine	5.05726		133.998318866682 + 2.24121219907096i	2.00212e+09	1.41064e+09	42.4756607038855 + 3.58078730656165i	1.02722e+09
Asn	24.9992	AMP	17.0102	AMP	11.4802	Adenine	8.89007	Hypoxanthine	1.62799		126.273933495728 + 12.5560033586023i	-4.52839e+08	-5.0778e+08	45.9764390638301 + 13.2512378128417i	-4.34147e+07
AMP	37.5986	Adenine	-6.88557	Adenine	-3.74056	Hypoxanthine	-2.04105	Phe	-5.78469		122.365294627943 + 13.4259103643813i	-3.44499e+08	-3.41561e+08	45.4134796489645 + 9.67045050628010i	-2.06875e+08
Adenine	6.00511	Hypoxanthine	0.156151	Hypoxanthine	2.11667	Phe	3.07815	Met	-6.95374		133.722177400951 + 10.3147911595314i	4.96267e+07	-5.97325e+08	42.0015360169931 + 9.67045050628010i	1.29106e+08
Hypoxanthine	-7.74332	Phe	20.0212	Phe	14.1064	Met	-1.90668	Guanine	5.07088		134.794327192871 + 0.00000000000000i	1.59155e+09	1.1336e+09	44.7206234611328 + 0.00000000000000i	8.46882e+08
Phe	5.43149	Met	-4.52839	Met	-5.0778	Guanine	1.13977	His	-3.92566		122.679701930828 + 0.00000000000000i	2.16512e+08	5.50026e+07	38.5885005830220 + 0.00000000000000i	6.08444e+07
Met	3.84762	Guanine	-3.44499	Guanine	-3.41561	His	0.0359299	Inosine	-2.44787		119.416375475164 + 13.4259103643813i	-5.54493e+08	-5.17301e+08	50.4659033260260 + 9.67045050628010i	-3.12181e+08
Guanine	3.75641	His	0.496267	His	-5.3129	Inosine	0.335726				114.969642085056 + 12.5560033586023i	-8.3616e+07	-1.01462e+08	40.5924042202952 + 13.2512378128417i	1.17305e+07
His	2.76192	Inosine	15.9155	Inosine	11.336		-0.307186				131.356258330088 + 22.8638830142958i	-7.43224e+08	-3.60203e+08	42.6973681399496 + 7.26116310024209i	-3.1226e+08
Inosine	11.0397										129.135832812580 + 22.8638830142958i	-4.40157e+08	-7.26814e+07	40.3092864634488 + 7.26116310024209i	-2.16872e+08
												0.2727
													-0.26507	pyruvate	-7.97564
													-2.04105	amp/atp	-0.26507	amp/atp
vE_Glk = Glk*kGlk_cat*(GLC/KGlk_GLC_m)*(ATP/(KGlk_ATP_m*(1+G6P/KGlk_G6P_i)))/(1+GLC/KGlk_GLC_m+ATP/(KGlk_ATP_m*(1+G6P/KGlk_G6P_i))+GLC*ATP/(KGlk_GLC_m*KGlk_ATP_m*(1+G6P/KGlk_G6P_i))+G6P/KGlk_G6P_i);															-2.04105
															3.07815
															-1.90668
													0.0359299		1.13977
													0.335726		0.0359299
													-0.307186		0.335726
													-0.243049		-0.307186	glucose
													-0.244787		-0.243049	g6p
															-0.489583	g6p/glucose

## Sheet: Central Carbon Metabolism 
UniProtKB_ID	EnzymeName	b_number	CCMpathway	Gene_name	L-Met	L-Phe	L-Val	L-Gln	Pyr	AKG	Mal	cit	G6P	R5P	PGP	FBP	PEP	NAD	NADP	ATP	ADP	cAMP	GTP	GMP
P26616	malic enzyme (NAD)	b1479	Anapleurosis	maeA	0	0	0	0	1	0	1	0	0	0	0	0	0	1	0	1	0	0	3	0
P76558	malic enzyme (NADP)	b2463	Anapleurosis	maeB	0	0	0	1	1	0	1	0	1	0	0	0	0	0	2	0	0	1	3	0
P00864	pep carboxylase	b3956	Anapleurosis	ppc	0	0	0	0	0	0	1	3	0	0	0	2	1	0	0	3	0	0	1	0
P0A955	KDPG aldolase	b1850	Entner-Doudoroff Pathway	eda	0	0	0	0	1	0	0	1	0	0	1	0	0	0	0	0	0	0	0	0
P0ADF6	phosphogluconatdehydratase	b1851	Entner-Doudoroff Pathway	edd	0	0	0	0	0	0	0	0	0	0	1	0	0	0	0	0	0	0	0	0
P0AFG8	pyruvate dehydrogenase	b0114	Glycolysis	aceE	0	0	0	0	2	0	0	0	0	0	0	3	3	2	0	0	0	0	0	0
P06959	pyruvate dehydrogenase	b0115	Glycolysis	aceF	0	0	0	0	1	0	0	3	0	0	0	0	3	1	0	3	0	0	3	0
P0A6P9	enolase	b2779	Glycolysis	eno	0	0	0	0	3	0	3	3	0	3	0	0	2	3	0	3	3	0	3	0
P0AB71	fbp-aldolase	b2925	Glycolysis	fbaA	0	0	0	0	0	0	0	3	0	0	0	2	0	0	0	0	3	0	3	0
P0A991	fbp-aldolase	b2097	Glycolysis	fbaB	0	0	0	0	0	1	0	1	0	0	0	1	1	0	0	0	0	0	0	0
P0A993	FBPase	b4232	Glycolysis	fbp	0	0	0	0	0	0	0	1	1	0	0	1	1	0	0	0	3	0	3	0
P0A9B2	glyceraldehyde 3 phosphate dehydrogenase	b1779	Glycolysis	gapA	3	3	0	0	3	0	3	0	3	0	0	0	0	2	0	3	0	0	3	0
P0A9C9	FBPase II	b3925	Glycolysis	glpX	0	0	0	0	0	0	0	0	3	0	0	2	2	0	0	0	1	0	0	0
P62707	phosphoglycerate mutase	b0755	Glycolysis	gpmA	0	0	0	0	3	0	0	0	0	0	0	0	0	3	0	0	0	0	0	0
P0A9P0	akg dehydrogenase	b0116	Glycolysis	lpd	0	0	0	0	1	1	3	3	0	0	0	0	0	1	0	0	0	0	3	0
P0A796	phosphofructokinase	b3916	Glycolysis	pfkA	0	0	0	0	0	0	0	0	0	0	0	2	1	0	0	1	1	0	0	0
P06999	phosphofructokinase	b1723	Glycolysis	pfkB	0	0	0	0	0	0	0	3	3	0	0	2	3	0	0	2	2	0	3	0
P0A6T1	glucose 6 phosphate isomerase	b4025	Glycolysis	pgi	0	0	0	0	0	0	0	0	1	0	1	0	1	0	0	0	0	0	3	0
P0A799	phosphoglycerate kinase	b2926	Glycolysis	pgk	0	0	0	0	0	0	0	3	0	3	0	3	3	0	0	2	1	0	0	0
P23538	PEP synthetase	b1702	Glycolysis	ppsA	0	0	0	0	1	1	0	0	0	0	0	0	1	3	0	2	1	0	3	0
P0A8A4	PEP synthetase regulatory protein	b1703	Glycolysis	ppsR	0	0	0	0	0	0	0	0	3	0	0	3	3	0	0	3	3	0	3	0
P21599	pyruvate kinase II	b1854	Glycolysis	pykA	0	0	0	0	1	0	0	0	1	1	0	0	1	0	0	1	1	0	3	0
P0AD61	pyruvate kinase I	b1676	Glycolysis	pykF	0	0	0	0	1	0	0	0	0	0	0	2	1	0	0	1	1	0	1	0
P0A858	triose-phosphate isomerase	b3919	Glycolysis	tpiA	0	0	0	0	0	0	0	0	0	0	0	3	0	0	0	0	0	0	0	0
P0A7A2	phosphoglycerate mutase	b4395	Glycolysis	ytjC	0	0	0	0	0	0	0	0	0	0	0	0	0	0	0	0	0	0	0	0
P0A9G6	isocitrate lyase	b4015	Glyoxylate shunt	aceA	3	0	0	0	0	1	0	3	0	0	0	3	1	3	0	3	3	0	3	0
P08997	malate synthase A	b4014	Glyoxylate shunt	aceB	0	0	0	0	0	0	2	0	0	3	3	0	0	3	0	0	0	0	0	0
P37330	malate synthase A	b2976	Glyoxylate shunt	glcB	0	0	0	0	1	0	1	0	0	0	0	0	0	0	0	0	0	0	3	0
P00350	6pg dehydrogenase	b2029	PPP	gnd	0	0	0	0	0	0	0	3	0	0	2	1	0	0	2	2	0	0	0	0
P52697	6-phoshpogluconolactonase	b0767	PPP	pgl	0	0	0	0	0	0	0	0	0	0	2	0	0	0	0	0	0	0	0	0
P0AG07	ribulose phosphate 3-epimerase	b3386	PPP	rpe	0	0	0	0	0	0	0	0	0	0	0	0	0	0	0	0	0	0	0	0
P0A7Z0	phosphopentosisomerase	b2914	PPP	rpiA	0	0	0	0	0	0	0	0	0	1	0	0	0	0	0	0	0	0	0	0
P37351	phosphopentosisomerase	b4090	PPP	rpiB	0	0	0	0	0	0	0	0	0	1	0	0	0	0	0	0	0	0	0	0
P0A870	transaldolase	b0008	PPP	talB	0	3	0	0	0	0	0	0	0	0	0	3	0	0	0	0	0	0	3	0
P27302	transketolase A	b2935	PPP	tktA	0	0	0	0	0	0	0	0	0	1	0	3	0	0	0	0	0	0	0	0
P33570	transketolase B	b2465	PPP	tktB	0	0	0	0	0	0	0	0	0	1	0	0	0	0	0	0	0	0	0	0
P0AC53	g6p dehydrogenase	b1852	PPP	zwf	0	0	0	0	0	0	0	0	1	0	0	3	0	0	1	0	0	0	0	0
P25516	aconitate hydratase	b1276	TCA	acnA	0	0	0	0	0	0	0	1	0	0	0	0	0	0	0	0	0	0	0	0
P36683	aconitate hydratase	b0118	TCA	acnB	0	0	0	0	0	0	0	2	0	0	0	3	3	3	0	0	0	0	3	0
P0AC33	fumarase	b1612	TCA	fumA	0	0	0	0	0	0	1	0	0	0	0	0	0	0	0	0	0	0	0	0
P14407	fumarase	b4122	TCA	fumB	0	0	0	0	0	0	0	0	0	0	0	0	0	0	0	0	0	0	0	0
P05042	fumarase	b1611	TCA	fumC	0	0	0	0	0	0	1	1	0	0	0	0	0	0	0	0	0	0	0	0
P0ABH7	citrate synthase	b0720	TCA	gltA	0	0	0	0	0	1	0	1	0	0	0	3	0	2	0	1	3	0	0	0
P08200	icit dehydrogenase	b1136	TCA	icd	0	3	0	0	0	1	0	3	0	0	3	3	1	0	1	0	0	0	3	0
P0A9P0	akg dehydrogenase	b0116	TCA	lpd	0	0	0	0	1	1	3	3	0	0	0	0	0	1	0	0	0	0	3	0
P61889	mal dehydrogenase	b3236	TCA	mdh	3	0	0	0	0	0	1	3	0	0	0	3	3	2	0	0	0	0	3	0
P33940	mal dehydrogenase	b2210	TCA	mqo	0	0	0	0	0	0	1	0	0	0	0	0	0	1	0	1	1	0	3	0
P22259	pep carboxykinase	b3403	TCA	pck	0	0	0	0	0	0	0	0	0	0	0	0	1	0	0	1	1	0	3	0
P0AC41	succ dehydrogenase	b0723	TCA	sdhA	0	0	0	0	0	0	3	0	0	0	0	0	0	0	0	0	0	0	0	0
P07014	succ dehydrogenase	b0724	TCA	sdhB	0	0	0	0	0	0	0	0	0	0	0	0	0	0	0	0	0	0	3	0
P0AFG3	akg dehydrogenase	b0726	TCA	sucA	0	0	0	0	0	1	0	0	0	0	0	0	0	1	0	0	0	0	0	0
P0AFG6	akg dehydrogenase	b0727	TCA	sucB	0	0	0	0	0	1	0	0	0	0	0	0	0	1	0	0	0	0	0	0
P0A836	succinyl CoA synthetase ADP forming	b0728	TCA	sucC	0	0	0	0	0	0	0	0	0	0	0	0	0	0	0	1	1	0	0	0
P0AGE9	succinyl CoA synthetase ADP forming	b0729	TCA	sucD	0	0	0	0	0	0	3	0	0	0	0	0	0	0	0	1	1	0	3	0
Protein-Metabolite interactions relative to the metabolic pathways of the E.coli Central Carbon Metabolism (CCM). Newly discovered interactions (3), Previously known and found interactions with LiP-SMap (2), Previously known interactions not found by LiP-SMap (1)
Reference:	Piazza I, Kochanowski K, Cappelletti V, Fuhrer T, Noor E, Sauer U, Picotti P: A Map of Protein-Metabolite Interactions Reveals Principles of Chemical Communication. Cell 2018, 172:358-372.e323.

## Sheet:  TF-metabolites regulation
Pearson correlation coefficient between specific regulation component and log normalized metabolite concentration for all single promoter-metabolite pairs. Same data as in main figure 3B and appendix figure S13A
Also shown: p-value of correlation and corresponding q-value after correction for multiple testing as in Storey et al 2002
Promoter were sorted according to pathways			Pearson correlation coefficient
			metabolites
	Pathway	Promoter	Glycerol-P	F1P	Ga6P	G6P	F6P	FBP	DHAP	BPG	xPG	PEP	6PG	Ru5P	R5P	Xu5P	R1P	S7P	Lactate	Acetyl-CoA	Citrate/Isocitrate	Aconitate	Alpha ketoglutarate	Succinate	Fumarate	Malate	AMP	ADP	ATP	GMP	GDP	GTP	IMP	NAD	NADH	NADP	NADPH	GTTred	GTTox	Asparagine	Aspartate	Arginine	Glutamine	Glutamate	Phenylalanine	Tyrosine	Panthothenate	UDP-hexose	cAMP
	glycolysis/gluconeogenesis	pgi	-0.0590976	-0.0102185	0.357184	-0.0425405	0.0192522	0.173677	0.0845355	-0.178657	-0.16986	-0.0949534	0.314807	0.221266	0.23033	0.267654	0.029705	0.215772	0.712879	-0.153299	0.144461	0.267877	-0.637795	0.0393505	-0.181426	-0.139445	-0.216881	-0.261757	-0.159915	0.0900673	0.116338	-0.29352	-0.295109	-0.262169	0.194283	-0.380963	-0.0908338	-0.364185	-0.407466	-0.459713	-0.0474091	-0.336618	-0.36307	-0.576131	-0.326381	-0.455197	-0.0543641	-0.092291	0.0797558
	glycolysis/gluconeogenesis	pfkA	0.192269	0.289653	-0.0269632	-0.193598	-0.328643	0.259354	0.338633	0.136066	0.209855	-0.268626	0.123049	0.230894	0.170858	0.156989	0.143009	0.0475055	-0.139321	0.50398	0.142735	-0.106415	0.335095	0.0768624	0.174427	-0.013368	0.173778	0.185513	0.0399315	-0.105202	0.0403957	0.172908	0.0950923	0.206339	0.105823	0.38323	0.26541	0.413413	0.406385	0.120184	0.105405	0.348918	0.0842627	0.173166	0.305061	0.212605	0.0318675	-0.360631	-0.290492
	glycolysis/gluconeogenesis	epd	0.265931	0.836015	0.228011	-0.0835636	-0.365176	0.654458	0.626745	0.507673	0.376172	-0.494206	0.252712	0.401704	0.37323	0.357154	0.0638409	-0.199867	0.0179938	0.24327	0.194016	-0.222257	0.278588	0.445547	0.206385	0.202455	0.183978	0.331111	0.29179	0.137107	0.0967043	0.437307	0.280618	0.0431513	-0.251439	0.290194	0.435156	0.141437	0.103002	-0.0779064	-0.135456	-0.0348803	-0.16115	-0.0783349	0.382264	0.120276	-0.286899	-0.378578	-0.411905
	glycolysis/gluconeogenesis	gapA	0.119939	0.820683	0.361903	0.179139	-0.222992	0.905971	0.758778	0.337221	0.288599	-0.813821	0.542154	0.773833	0.762749	0.75758	-0.0276647	0.280233	0.0630012	0.219415	0.157679	-0.390898	0.0850527	0.329129	0.0848281	0.239541	0.190734	0.432648	0.525482	0.244136	0.488998	0.497742	0.423791	-0.152457	-0.214754	-0.0408561	0.456009	-0.0995586	-0.107044	-0.525145	-0.295658	-0.193439	-0.539881	-0.453308	0.126701	-0.409206	-0.354787	-0.592164	-0.604016
	glycolysis/gluconeogenesis	pgmI	0.254096	0.780677	0.29473	-0.0301463	-0.350763	0.827902	0.766019	0.427199	0.330298	-0.683208	0.459532	0.625023	0.632174	0.592015	0.0421023	0.0508378	0.057862	0.115587	-0.034666	-0.335816	0.135498	0.448963	0.146546	0.160027	0.06129	0.234519	0.282782	0.194067	0.19737	0.447623	0.196277	-0.145613	-0.202866	0.135692	0.382034	-0.0091364	-0.0421775	-0.234559	-0.239581	-0.234125	-0.252608	-0.0738151	0.241714	-0.115837	-0.458619	-0.495993	-0.539842
	glycolysis/gluconeogenesis	pykF	0.194328	0.833727	0.423762	0.0476535	-0.234704	0.915276	0.831567	0.419916	0.34325	-0.684559	0.616429	0.771529	0.774959	0.758161	0.0108882	0.264123	0.313041	0.124126	0.0190176	-0.31539	-0.0237871	0.424458	0.0520181	0.165683	0.0937348	0.24775	0.306185	0.12765	0.297398	0.399979	0.221827	-0.175756	-0.115769	0.000388799	0.471997	-0.0829654	-0.111087	-0.269742	-0.132274	-0.28855	-0.291015	-0.242957	0.238521	-0.213726	-0.403838	-0.458654	-0.573768
	glycolysis/gluconeogenesis	lpd	-0.490381	-0.397217	0.107045	0.176697	-0.0917886	-0.366538	-0.474531	-0.514942	-0.358787	-0.0872579	-0.0807154	-0.149307	-0.132258	-0.14083	-0.0682149	0.189896	-0.127851	0.378466	0.190702	-0.0736739	0.295046	-0.0414402	0.484014	0.251429	-0.0753937	0.024889	0.0841189	0.122609	0.421393	-0.0301457	0.134862	-0.143763	-0.280148	-0.0484646	-0.34428	-0.00970833	0.0132543	-0.127753	-0.101666	0.266225	0.0132113	-0.0357291	-0.397172	-0.273587	-0.0859941	-0.14581	-0.250186
	glycolysis/gluconeogenesis	pyrG	0.0575465	0.267075	0.341736	0.711514	-0.324124	0.432416	0.391618	0.32636	0.478272	-0.356064	0.536238	0.56471	0.587181	0.53134	0.530117	0.416703	0.0476036	0.488113	0.177843	-0.217773	0.774679	0.581487	0.544335	0.3641	0.181017	0.445993	0.509585	0.507276	0.456885	0.6116	0.451217	0.110471	-0.60116	-0.404692	0.311225	0.37345	0.291073	-0.125273	-0.228904	0.317225	-0.00693539	-0.0113225	0.435695	0.111225	-0.397732	0.0142345	-0.85002
	glycolysis/gluconeogenesis	fbp	-0.297472	-0.878475	-0.0673751	0.196525	0.119043	-0.706603	-0.657976	-0.582232	-0.316143	0.499878	-0.248535	-0.465391	-0.407713	-0.427056	0.062914	0.0652058	0.22204	-0.145589	-0.0101498	0.410449	0.0449305	-0.0341414	0.258159	0.07879	-0.37964	-0.443181	-0.378357	0.0295064	-0.0600402	-0.425523	-0.386882	-0.0815694	-0.120927	-0.234747	-0.482435	-0.0885383	-0.106122	0.0996963	0.128961	0.199772	0.413494	0.347475	-0.326266	0.0411261	-0.0644179	0.449978	0.15378
	glycolysis/gluconeogenesis	ppsA	-0.170231	-0.87451	-0.339221	-0.19853	0.22326	-0.876902	-0.783565	-0.496393	-0.418121	0.660362	-0.542288	-0.719187	-0.709818	-0.68994	-0.161598	-0.20462	-0.127243	-0.243566	-0.178529	0.272981	-0.215658	-0.490705	-0.153536	-0.224262	-0.293696	-0.491295	-0.54696	-0.355093	-0.414136	-0.574603	-0.455547	0.0473584	0.248001	0.0435044	-0.506987	-0.0625924	-0.0218562	0.372748	0.287593	0.139647	0.42267	0.353469	-0.324595	0.149455	0.369681	0.423401	0.56802
	pentose phosphate pathway/ED pathway	zwf	0.10142	0.492324	0.469668	0.266322	-0.492401	0.649363	0.507021	0.228504	0.189295	-0.749011	0.638213	0.699683	0.699732	0.675142	0.119217	0.370309	0.0849823	0.501929	0.110844	-0.507524	0.265762	0.260056	0.368256	0.161227	0.0660373	0.300652	0.34187	0.184389	0.555179	0.386166	0.303232	-0.115496	-0.251473	-0.21024	0.196709	0.0753561	0.0513757	-0.21018	-0.211461	0.0465456	-0.220134	-0.315156	0.0876681	-0.323745	-0.280704	-0.384515	-0.829206
	pentose phosphate pathway/ED pathway	gnd	-0.203703	-0.0266449	0.278299	-0.324352	-0.0125506	0.000198111	-0.139134	-0.231715	-0.365747	-0.162109	-0.00821355	-0.048426	-0.061194	-0.0212468	-0.0995565	-0.0554807	0.321598	-0.104616	-0.102963	-0.0228617	-0.601113	-0.141368	-0.214359	-0.263151	-0.182464	-0.231507	-0.152692	0.0273981	-0.0199034	-0.234209	-0.215295	-0.262223	0.0988205	-0.0657904	-0.236488	-0.299993	-0.304159	-0.271286	-0.162367	-0.374106	-0.405203	-0.44198	-0.480826	-0.398938	0.0555428	-0.26777	0.227833
	pentose phosphate pathway/ED pathway	tktA	-0.102678	0.280694	0.182271	0.351707	0.473874	0.355142	0.280198	0.030338	0.232075	-0.251027	0.233487	0.326951	0.342595	0.307313	0.109986	0.371028	0.0303643	0.107776	-0.0934069	-0.286901	0.266323	0.218927	0.125016	0.191424	0.0981776	0.193742	0.26799	0.228623	0.374915	0.190914	0.190935	-0.162861	-0.482331	-0.155707	0.203592	0.0776016	0.0240713	-0.173605	-0.168086	-0.00667414	-0.174808	-0.0413119	0.0374403	-0.221946	-0.232449	-0.111772	-0.390743
	pentose phosphate pathway/ED pathway	talA	-0.0528155	-0.499534	-0.369233	-0.547775	0.343877	-0.675172	-0.552593	-0.305756	-0.33641	0.665	-0.635208	-0.733388	-0.758766	-0.713875	-0.271047	-0.461448	-0.0364657	-0.441074	-0.187602	0.368127	-0.514042	-0.479584	-0.449668	-0.343726	-0.204579	-0.50073	-0.612594	-0.480477	-0.686365	-0.605167	-0.521304	0.09876	0.44519	0.341519	-0.298624	-0.133867	-0.0864119	0.371159	0.359955	-0.0773059	0.277828	0.288679	-0.239054	0.25499	0.463447	0.273435	0.865499
	pentose phosphate pathway/ED pathway	talB	0.383686	0.396301	0.0770753	0.513406	-0.269236	0.558075	0.531794	0.528461	0.383529	-0.481043	0.341145	0.512761	0.536828	0.466494	0.297901	0.254266	-0.303455	0.332378	-0.113829	-0.493141	0.585055	0.303521	0.259489	0.0961598	0.219896	0.472035	0.551275	0.228908	0.412123	0.607931	0.435131	0.0479076	-0.464193	-0.238912	0.383755	0.363782	0.347493	0.0518495	-0.351578	0.139238	-0.00308146	0.100024	0.438259	0.105865	-0.342529	0.0191883	-0.711804
	pentose phosphate pathway/ED pathway	rpiA	0.180084	0.430271	0.32423	0.465509	-0.214386	0.555213	0.464498	0.278768	0.230325	-0.545907	0.493831	0.608902	0.605154	0.578	0.188495	0.437976	0.0312981	0.48345	0.201913	-0.391686	0.289736	0.2085	0.316455	0.177067	0.17484	0.408369	0.480314	0.156837	0.646388	0.364314	0.391448	-0.0912472	-0.268018	-0.347764	0.282999	0.136454	0.128528	-0.257799	-0.224843	0.100279	-0.249626	-0.390186	0.153766	-0.295421	-0.198156	-0.184245	-0.70171
	pentose phosphate pathway/ED pathway	aroK	0.0253847	0.243551	0.334746	0.798536	-0.233519	0.42113	0.355339	0.180651	0.36924	-0.426733	0.525144	0.587133	0.624684	0.571745	0.224207	0.504524	-0.0484609	0.437392	0.221156	-0.322994	0.680051	0.429389	0.573436	0.517418	0.101618	0.395341	0.487213	0.276418	0.62518	0.474143	0.445067	-0.0222684	-0.532602	-0.397614	0.264173	0.146707	0.120089	-0.190562	-0.133107	0.278718	0.0305935	-0.0572347	0.272858	-0.147859	-0.390557	-0.0313297	-0.901732
	pentose phosphate pathway/ED pathway	eda1	0.0382471	0.337985	0.201664	0.117721	-0.219503	0.395999	0.280534	0.0872739	0.0575884	-0.469206	0.328615	0.371505	0.379141	0.364305	0.102239	0.161658	0.165463	0.256785	0.184901	-0.206582	0.00779929	0.212502	0.227071	0.113275	0.0107717	0.153448	0.231182	0.301787	0.437946	0.159063	0.135986	-0.270026	-0.173323	-0.212388	0.0137939	-0.0688319	-0.125386	-0.453283	-0.325168	-0.140011	-0.46157	-0.50693	-0.119197	-0.445282	-0.23032	-0.415066	-0.347565
	TCA cycle/glyoxylate shunt/anapleurosis	pck	-0.0240926	-0.542952	-0.425145	-0.4774	0.350228	-0.724671	-0.548781	-0.195529	-0.22048	0.790124	-0.627096	-0.761792	-0.778341	-0.749756	-0.0588318	-0.431008	-0.0825275	-0.394859	-0.207082	0.43131	-0.311689	-0.361638	-0.376008	-0.33078	-0.0186352	-0.352776	-0.481178	-0.25601	-0.650099	-0.44029	-0.369321	0.181572	0.414272	0.29782	-0.304979	0.0378883	0.0531995	0.438329	0.282296	0.00351311	0.339141	0.359829	-0.0482558	0.451931	0.427851	0.386867	0.866734
	TCA cycle/glyoxylate shunt/anapleurosis	ppc	-0.0447916	0.436683	0.387895	-0.449426	-0.240696	0.512394	0.373888	-0.0773772	-0.202255	-0.576043	0.297412	0.376658	0.364016	0.398705	-0.313559	0.039511	0.394075	-0.0689972	-0.0249518	-0.162305	-0.572321	0.00744752	-0.172758	-0.0696865	-0.141673	-0.12385	-0.0760469	-0.0429322	0.116668	-0.0580643	-0.107633	-0.347828	0.202263	0.185075	0.018388	-0.412874	-0.399134	-0.403154	-0.0908152	-0.469371	-0.413595	-0.395541	-0.30628	-0.507969	-0.195331	-0.62831	-0.119339
	TCA cycle/glyoxylate shunt/anapleurosis	acs	0.0138585	-0.54548	-0.395853	-0.3517	0.418128	-0.73701	-0.594406	-0.208804	-0.250805	0.793443	-0.675626	-0.789227	-0.819512	-0.784351	-0.0878653	-0.433521	-0.00130906	-0.447692	-0.188808	0.337059	-0.373012	-0.457422	-0.406407	-0.315797	-0.101695	-0.383308	-0.490503	-0.291648	-0.562319	-0.553753	-0.39483	0.116547	0.333299	0.190443	-0.337674	-0.0810201	-0.059094	0.348615	0.282334	-0.0349736	0.271029	0.22105	-0.150365	0.324188	0.475494	0.487627	0.844796
	TCA cycle/glyoxylate shunt/anapleurosis	ackA	-0.00881129	-0.223181	0.0669078	0.189913	-0.36614	-0.265448	-0.141284	0.175554	0.377249	0.348313	0.197244	-0.0369199	-0.0724204	-0.0756799	0.602954	-0.00191586	0.236256	0.386853	0.179752	0.217023	0.613848	0.284251	0.326534	0.050733	0.0754644	0.0880417	-0.0656404	0.278388	-0.242934	0.206592	0.079971	0.463643	-0.100149	-0.106629	0.00115134	0.527149	0.425954	0.425492	0.240668	0.556779	0.409328	0.28616	0.48159	0.661774	0.119445	0.365709	-0.204933
	TCA cycle/glyoxylate shunt/anapleurosis	acnB	-0.196427	-0.376541	-0.104037	0.626475	-0.163741	-0.28659	-0.261482	-0.123163	0.110612	0.194015	0.125129	0.0334248	0.0602827	0.0299167	0.348272	0.334653	-0.087498	0.257884	0.417912	0.150508	0.440832	0.127459	0.524784	0.431	0.0519023	0.214913	0.275546	0.360477	0.431315	0.185264	0.276116	0.0715213	-0.149987	-0.448388	-0.14325	0.049875	0.0433086	-0.335153	-0.0394894	0.374629	-0.032697	-0.16208	-0.0397267	-0.12156	-0.0374108	0.177867	-0.260722
	TCA cycle/glyoxylate shunt/anapleurosis	icd	-0.0184315	-0.421516	-0.221145	0.474362	0.123779	-0.429952	-0.393888	-0.133847	-0.0199578	0.267806	-0.157591	-0.205691	-0.203936	-0.21553	0.0502795	0.170026	-0.358231	0.234794	0.180399	-0.0977142	0.360057	-0.272725	0.249925	0.169486	0.0965544	0.157716	0.140109	-0.0687962	0.305525	-0.0598344	0.202655	0.113151	-0.0807454	-0.295808	-0.187362	0.127763	0.16742	0.0746715	0.0625581	0.409365	0.15905	-0.0445503	-0.0162463	-0.0486161	0.265335	0.343936	-0.0765958
	TCA cycle/glyoxylate shunt/anapleurosis	sdhC	-0.127221	-0.565783	-0.503017	-0.468702	0.368865	-0.748651	-0.688703	-0.362445	-0.464325	0.5513	-0.762037	-0.789268	-0.814759	-0.765391	-0.301826	-0.436794	-0.359443	-0.26343	-0.0544588	0.274934	-0.323329	-0.594187	-0.364569	-0.314141	0.00999094	-0.212907	-0.289594	-0.307797	-0.382676	-0.432551	-0.203121	0.10613	0.313663	0.273583	-0.362547	-0.0488844	0.0260633	0.188331	0.0999482	0.0462689	0.0721616	0.102201	-0.322615	0.0885224	0.494356	0.199969	0.82558
	TCA cycle/glyoxylate shunt/anapleurosis	fumA	-0.0614543	-0.532941	-0.473561	-0.453168	0.42984	-0.680514	-0.589188	-0.309401	-0.381359	0.647481	-0.652364	-0.755294	-0.773808	-0.737504	-0.272846	-0.438524	-0.0854185	-0.479514	-0.239967	0.323379	-0.527817	-0.516307	-0.473745	-0.392288	-0.093921	-0.402872	-0.494659	-0.311936	-0.506996	-0.581516	-0.407506	0.0486538	0.387439	0.249731	-0.36466	-0.155974	-0.119943	0.307241	0.212176	-0.132497	0.187488	0.200378	-0.27842	0.203155	0.44677	0.350954	0.898007
	TCA cycle/glyoxylate shunt/anapleurosis	mdh	-0.020521	-0.387656	-0.482934	-0.651895	0.449744	-0.579967	-0.508408	-0.262755	-0.452887	0.515955	-0.753264	-0.766063	-0.780355	-0.757525	-0.385345	-0.526173	-0.218707	-0.563425	-0.409673	0.109198	-0.502794	-0.546318	-0.527637	-0.393789	-0.133999	-0.408568	-0.462372	-0.365147	-0.543574	-0.513399	-0.408612	-0.104621	0.341241	0.448791	-0.369079	-0.228077	-0.174309	0.287393	0.0842721	-0.297676	0.133256	0.265242	-0.349773	0.135087	0.315319	0.162243	0.865773
	TCA cycle/glyoxylate shunt/anapleurosis	mqo	-0.373922	-0.0827606	0.310141	-0.100552	-0.313256	-0.00354855	-0.147325	-0.4166	-0.417192	-0.440601	0.126368	0.0772799	0.142569	0.119247	-0.0885369	0.127681	0.132373	0.449475	0.325734	0.135556	0.158135	0.290939	0.614936	0.162115	-0.244624	-0.0751685	0.0774371	0.137393	0.454048	0.00789424	-0.0581833	-0.32105	-0.273847	-0.0176888	-0.228913	0.0316113	0.034231	-0.217485	-0.301651	0.111304	-0.0561609	-0.0487963	-0.367967	-0.403644	-0.468845	-0.385089	-0.388554
	TCA cycle/glyoxylate shunt/anapleurosis	aceB	0.184905	-0.0402392	-0.00115573	0.554533	-0.240548	0.0619517	-0.00714115	0.101281	0.0406438	-0.230342	0.110586	0.190845	0.166668	0.157112	-0.0167067	0.213237	-0.288336	0.242642	0.0954252	-0.450689	0.306946	-0.248397	0.158497	0.125555	0.0588006	0.282957	0.297301	-0.0765283	0.462719	0.104728	0.318036	0.10455	-0.118194	-0.314522	0.0233853	-0.0122455	0.0578884	-0.0526168	-0.037865	0.263611	0.0194127	-0.188932	0.0178593	-0.165003	0.126438	0.23312	-0.45449
	uptake systems	dctA	-0.149478	-0.468902	-0.308161	-0.147364	0.446827	-0.598991	-0.453703	-0.164702	-0.00601152	0.771809	-0.479904	-0.566884	-0.567315	-0.528862	-0.0862758	-0.260053	-0.0525762	-0.553726	-0.170078	0.391837	-0.178258	-0.225063	-0.434286	-0.00151034	-0.0819323	-0.300078	-0.360642	-0.203784	-0.6656	-0.290044	-0.253431	0.205139	0.249109	0.163122	-0.12599	-0.137522	-0.121747	0.263336	0.379998	-0.0223326	0.305023	0.349523	0.0207758	0.380348	0.312805	0.39357	0.700878
	uptake systems	dcuB	-0.125217	-0.555682	-0.251735	-0.212849	0.413811	-0.665626	-0.539972	-0.180768	-0.139097	0.834519	-0.466868	-0.643832	-0.643814	-0.614394	0.0303811	-0.29799	0.210084	-0.543643	-0.243975	0.426536	-0.342122	-0.197297	-0.386201	-0.205281	-0.167345	-0.442082	-0.500289	-0.144958	-0.661733	-0.433355	-0.423963	0.0970057	0.203872	0.0412396	-0.257395	-0.124926	-0.148801	0.324474	0.307549	-0.133354	0.316541	0.280138	-0.0975646	0.391729	0.295582	0.525602	0.735364
	uptake systems	ptsH	0.105125	0.462348	0.115812	0.413373	-0.21668	0.592173	0.395186	0.132748	0.0302845	-0.806807	0.289528	0.520303	0.529132	0.4934	-0.121719	0.239844	-0.336081	0.356774	0.125768	-0.554161	0.328934	0.0855191	0.256166	0.185457	0.138073	0.448904	0.576218	0.192392	0.71917	0.392594	0.443704	-0.184434	-0.437461	-0.164935	0.214074	-0.00295434	0.0235045	-0.434678	-0.481853	0.0186885	-0.422803	-0.349123	-0.0762064	-0.506913	-0.315895	-0.386155	-0.679552
	uptake systems	ptsG	-0.0952308	-0.119295	-0.376562	-0.607351	0.387533	-0.170798	-0.263407	-0.30294	-0.546026	-0.0423977	-0.553622	-0.404823	-0.437937	-0.38978	-0.512089	-0.348557	-0.304379	-0.383763	-0.295882	-0.032502	-0.574203	-0.587308	-0.632651	-0.498279	0.00915811	-0.12888	-0.113916	-0.226476	-0.208599	-0.311122	-0.148694	-0.112641	0.257538	0.373117	-0.183043	-0.233124	-0.145802	-0.108079	-0.202386	-0.323005	-0.328018	-0.0808643	-0.487187	-0.262699	0.259189	-0.186293	0.655149
	uptake systems	fruB	0.194811	0.804279	0.0970697	-0.265235	-0.266396	0.563371	0.554858	0.464433	0.299726	-0.387012	0.12007	0.262492	0.229663	0.226466	0.000569952	-0.328599	-0.0147417	0.148719	0.171769	-0.0377903	0.139081	0.40451	0.0562578	0.0722949	0.203125	0.271931	0.21381	0.0747799	-0.0903022	0.370904	0.198822	0.118859	-0.113607	0.441674	0.454277	0.172762	0.14642	0.0119973	-0.0949876	-0.0640731	-0.140755	0.0195321	0.374473	0.241583	-0.215632	-0.368883	-0.149209
	uptake systems	idnD	0.0595524	0.0169514	-0.267269	-0.301169	-0.0528029	-0.0754907	0.0632208	0.217649	0.200297	0.272316	0.174742	0.0214869	0.0508396	0.05051	-0.0578109	-0.0441121	-0.174921	-0.110357	-0.0822791	0.141282	-0.147049	-0.0493369	-0.154696	-0.0545978	0.143495	-0.0551825	-0.181199	-0.173625	-0.394753	0.0801003	-0.0513126	0.147004	0.543089	0.0996645	0.00923683	0.0691943	0.0682827	0.336704	0.276325	-0.0767157	0.197435	0.158363	0.285937	0.259785	0.209544	-0.044031	0.292937
	uptake systems	idnK	-0.113472	-0.268288	-0.280368	-0.489974	0.0507186	-0.369836	-0.269459	-0.109097	-0.133587	0.371246	-0.0729547	-0.255339	-0.24356	-0.218303	-0.190071	-0.129677	-0.1123	-0.175366	-0.099715	0.236124	-0.342441	-0.316082	-0.255623	-0.22543	-0.068773	-0.281166	-0.391791	-0.339644	-0.47203	-0.24662	-0.281209	0.115643	0.644064	0.175619	-0.219319	-0.0306255	0.0110538	0.369207	0.329676	-0.0389532	0.226922	0.18285	-0.021158	0.15295	0.348866	0.0382189	0.505343
	uptake systems	gntK	-0.0259361	0.191088	-0.0643317	-0.0208937	-0.249598	0.209419	0.274469	0.30348	0.35575	-0.0777973	0.465009	0.418599	0.39921	0.423445	0.188316	0.293516	-0.190564	0.319631	0.15267	0.0399753	0.170732	0.0112047	-0.0723565	-0.0286779	0.317481	0.325799	0.212765	-0.00525086	-0.104165	0.418827	0.310943	0.41204	0.454118	-0.0282928	0.300557	0.342572	0.364149	0.181267	0.220028	0.270369	0.0096629	-0.00946099	0.456637	0.231277	0.239703	-0.152656	-0.117898
	uptake systems	gntT	-0.0290619	0.0210455	-0.287228	-0.255077	-0.1002	0.0173685	0.0607183	0.172259	0.0965833	0.0747965	0.178712	0.124691	0.121215	0.150361	-0.0560065	0.0374946	-0.221449	-0.0563187	-0.0787094	0.0836413	-0.145702	-0.197962	-0.359437	-0.241815	0.0972197	0.0221633	-0.0674021	-0.185512	-0.396698	0.126694	-0.0108827	0.272294	0.523885	0.0593033	0.134391	0.134257	0.16946	0.246758	0.193359	0.00433472	0.0398198	0.0945639	0.20674	0.184583	0.271226	-0.0534487	0.223276
	uptake systems	gntP	-0.00245219	-0.44837	-0.428985	-0.466295	0.397452	-0.664711	-0.488423	-0.200138	-0.148583	0.741553	-0.684041	-0.747631	-0.769253	-0.725578	-0.194183	-0.499573	-0.189638	-0.391106	-0.11405	0.446945	-0.296006	-0.342137	-0.405136	-0.214186	0.0287414	-0.308491	-0.455178	-0.349441	-0.703094	-0.409744	-0.318403	0.230695	0.340318	0.392667	-0.177129	0.023769	0.046783	0.378379	0.337278	0.0422693	0.297992	0.352515	0.00307082	0.424893	0.456463	0.256429	0.884485
	uptake systems	galE	-0.157334	-0.137562	-0.110449	0.0529905	0.675054	-0.0603712	-0.171888	0.0355767	-0.137742	0.238184	0.0320788	-0.0937353	-0.0866106	-0.0801967	0.20239	0.0648378	0.272446	-0.508784	-0.461724	0.0057695	-0.458264	-0.177362	-0.585012	-0.52696	-0.0237177	-0.142168	-0.0480576	0.303295	-0.178621	-0.151815	-0.194999	-0.0828338	0.0500531	-0.407336	-0.147918	-0.152945	-0.216158	-0.0337274	-0.272357	-0.448625	-0.304826	-0.264934	-0.257085	-0.0483879	0.124974	0.398826	0.414538
	uptake systems	galU	0.0396676	0.470514	0.494737	0.624138	-0.323701	0.646937	0.585847	0.300365	0.502725	-0.486692	0.638771	0.727035	0.731936	0.705682	0.440426	0.463707	0.312164	0.389239	0.26966	-0.137112	0.520185	0.634191	0.417496	0.418394	0.105142	0.383104	0.473046	0.46646	0.43669	0.545945	0.382639	0.0235111	-0.457201	-0.329593	0.423971	0.168979	0.0890507	-0.386677	-0.159719	0.154878	-0.208688	-0.213306	0.357231	-0.0818125	-0.440936	-0.219364	-0.808861
	uptake systems	glpA	0.375306	-0.296544	-0.560386	-0.423548	0.222438	-0.498646	-0.248149	0.106646	0.01876	0.706968	-0.64713	-0.643892	-0.678337	-0.654436	-0.0647158	-0.534754	-0.217522	-0.390324	-0.1272	0.340464	-0.263554	-0.36014	-0.42216	-0.279955	0.0316418	-0.242422	-0.411231	-0.374146	-0.678604	-0.350404	-0.303909	0.225074	0.441492	0.337527	-0.0871673	0.0879917	0.115114	0.375123	0.313227	0.0126884	0.29016	0.332482	0.197033	0.477557	0.453557	0.32938	0.805922
	uptake systems	glpD	0.68293	-0.206117	-0.463148	-0.284264	-0.0216465	-0.333594	-0.0596512	0.252295	0.12485	0.554079	-0.605155	-0.539768	-0.562861	-0.56172	0.0275908	-0.59019	-0.139412	-0.300173	-0.0402175	0.281953	-0.161703	-0.19908	-0.227675	-0.195889	-0.0941493	-0.261468	-0.399405	-0.359838	-0.577637	-0.321306	-0.352489	0.125044	0.235314	0.217854	-0.0366504	0.116749	0.122607	0.258097	0.224333	0.0252843	0.292375	0.309211	0.274478	0.396466	0.274589	0.312058	0.563447
	uptake systems	glpF	0.340587	-0.346883	-0.48854	-0.46173	0.241682	-0.550388	-0.324689	0.0079551	-0.0885638	0.695246	-0.69796	-0.702652	-0.745952	-0.71321	-0.114328	-0.55006	-0.152008	-0.397035	-0.135972	0.318842	-0.344699	-0.435837	-0.433568	-0.317857	-0.0224888	-0.303705	-0.467596	-0.415341	-0.642103	-0.46417	-0.358484	0.181441	0.450538	0.347338	-0.169575	0.0192872	0.0558634	0.362245	0.319079	-0.00329216	0.278597	0.278879	0.0827865	0.408292	0.487895	0.340595	0.829156
	expression machinery/transcription factors	rrnB	0.0280752	0.406174	0.269433	0.584868	-0.260757	0.484285	0.415946	0.198259	0.387756	-0.498888	0.496198	0.581871	0.585405	0.547024	0.147727	0.342743	-0.0460088	0.455937	0.278234	-0.273194	0.662628	0.42682	0.494088	0.461684	0.11048	0.418104	0.470512	0.266289	0.495652	0.462535	0.448992	0.0213074	-0.435145	-0.215758	0.300965	0.160476	0.13069	-0.212182	-0.131296	0.26017	-0.0897654	-0.111094	0.3084	-0.103433	-0.341327	-0.193185	-0.795862
	expression machinery/transcription factors	rrnD	-0.0126139	0.424474	0.412836	0.61172	-0.345024	0.624372	0.535074	0.225761	0.383327	-0.60738	0.596013	0.714866	0.742395	0.694535	0.282049	0.492938	0.0174769	0.435099	0.180937	-0.314239	0.623296	0.540755	0.507296	0.459849	0.129101	0.432925	0.54019	0.407848	0.574476	0.609211	0.464906	-0.0436942	-0.508543	-0.249452	0.353395	0.159248	0.119573	-0.326523	-0.234992	0.1725	-0.139792	-0.079621	0.266201	-0.165257	-0.506519	-0.288618	-0.915076
	expression machinery/transcription factors	hupA	0.171175	0.390853	0.156194	0.587906	-0.301321	0.411773	0.39064	0.359583	0.454447	-0.39587	0.409416	0.504077	0.501756	0.450754	0.206008	0.303878	-0.279268	0.461402	0.163537	-0.512119	0.682712	0.25977	0.478505	0.444844	0.216883	0.477973	0.478637	0.17819	0.488019	0.52761	0.511661	0.0706583	-0.371812	-0.175034	0.271826	0.204194	0.193479	-0.0870312	-0.0945951	0.286955	-0.0273648	-0.0774026	0.341165	-0.0448282	-0.17679	-0.141684	-0.765627
	expression machinery/transcription factors	seqA	-0.158977	-0.431801	-0.0376034	-0.643359	0.202389	-0.481569	-0.519778	-0.482993	-0.608914	0.267824	-0.435916	-0.533155	-0.586041	-0.523651	-0.316936	-0.296025	0.275705	-0.347162	-0.238674	0.109755	-0.771516	-0.613387	-0.467713	-0.500358	-0.339239	-0.535503	-0.576811	-0.357845	-0.343321	-0.714508	-0.533502	-0.144757	0.436025	0.212592	-0.484646	-0.364491	-0.309935	0.0690007	0.165278	-0.255079	-0.0411791	-0.109561	-0.661332	-0.214781	0.401474	0.0858526	0.64587
	expression machinery/transcription factors	rpoE	-0.133409	0.0839632	0.375355	0.458495	-0.206795	0.337876	0.086653	-0.0887335	-0.18195	-0.562798	0.449863	0.40384	0.453414	0.409123	0.115411	0.343282	0.307129	0.131918	-0.0447991	-0.325103	0.0373823	0.207413	0.285674	0.00447039	-0.274823	-0.00850345	0.210556	0.362854	0.617238	0.0336083	-0.0127646	-0.36912	-0.424263	-0.558516	-0.145442	-0.197606	-0.242448	-0.368694	-0.467165	-0.188207	-0.278162	-0.378853	-0.386473	-0.551725	-0.443461	0.011116	-0.609181
	expression machinery/transcription factors	rpoH	-0.362098	-0.521092	0.171378	-0.270874	0.117483	-0.502965	-0.50592	-0.623808	-0.512577	0.262538	-0.317943	-0.379984	-0.403815	-0.32032	-0.337702	0.0311373	0.39596	0.00858588	0.143072	0.383593	-0.394495	-0.297547	-0.107588	-0.0859574	-0.264253	-0.399277	-0.429636	-0.448482	-0.121306	-0.579497	-0.333974	-0.0129115	0.266299	0.198628	-0.217932	-0.169408	-0.0994418	0.183233	0.429274	0.135112	0.314438	0.110561	-0.35772	-0.0387005	0.215095	0.11547	0.300095
	expression machinery/transcription factors	ihfb	0.0356747	0.301688	0.353786	0.697352	-0.360032	0.458189	0.41004	0.221499	0.393526	-0.453401	0.52326	0.57709	0.622398	0.567574	0.334357	0.41439	0.0291416	0.503633	0.324607	-0.15536	0.692886	0.607309	0.6552	0.513617	0.123286	0.416503	0.528093	0.419989	0.600944	0.561129	0.442715	-0.0251294	-0.562488	-0.333855	0.286628	0.23957	0.181269	-0.267605	-0.236112	0.289945	-0.0394143	-0.0686726	0.349047	-0.0877783	-0.503421	-0.149014	-0.853959
	expression machinery/transcription factors	crp	-0.113328	-0.504759	0.00823874	0.570843	-0.0530643	-0.357391	-0.375973	-0.241255	-0.0923121	0.115166	-0.0200211	-0.0879262	-0.0592328	-0.0786268	0.146192	0.317447	-0.155992	0.282141	0.176732	-0.0927463	0.40432	-0.0962429	0.409016	0.244661	0.0165867	0.12684	0.181174	0.132709	0.486703	0.0018851	0.201707	0.0044785	-0.252111	-0.411334	-0.248558	0.0758486	0.0895265	-0.0531068	-0.0537265	0.389186	0.158734	-0.0516675	-0.118674	-0.145361	0.0223936	0.30254	-0.308627
	expression machinery/transcription factors	cyaA	-0.355912	0.0753685	0.454029	0.275885	-0.0586861	0.343551	0.0752503	-0.341949	-0.311739	-0.685484	0.351253	0.411976	0.438459	0.419518	-0.0359823	0.456517	0.206272	0.280062	0.0207873	-0.303425	0.0868503	0.124613	0.279525	0.0627473	-0.161721	0.0914942	0.299859	0.29995	0.698378	0.0937309	0.122656	-0.348749	-0.446402	-0.277419	-0.080148	-0.144535	-0.144211	-0.447612	-0.42804	-0.0583219	-0.343	-0.298027	-0.457375	-0.620191	-0.428682	-0.286161	-0.62494
	expression machinery/transcription factors	kdgr	-0.475192	-0.42757	-0.230874	-0.257563	0.192889	-0.542402	-0.547361	-0.453671	-0.401473	0.375428	-0.352201	-0.498484	-0.462063	-0.446222	-0.261586	-0.215452	-0.0800042	-0.248538	-0.00309054	0.40088	-0.326244	-0.0762921	-0.030408	0.0218826	0.0348867	-0.204464	-0.18503	0.0437005	-0.159376	-0.217669	-0.114938	-0.0856375	0.185129	0.213059	-0.346625	-0.235126	-0.224399	-0.0102263	0.0108962	-0.155969	0.00795214	0.0439218	-0.373494	0.020628	0.0718731	-0.0644512	0.608048
	expression machinery/transcription factors	gntR	-0.103366	-0.1498	0.114181	-0.266547	0.129775	-0.129527	-0.0801333	-0.179333	-0.128694	0.218202	-0.116008	-0.171728	-0.147514	-0.143826	-0.0691515	-0.108946	0.221645	-0.272435	-0.097311	0.340993	-0.324203	0.0380008	-0.0997745	-0.102165	-0.241795	-0.398077	-0.438581	-0.223752	-0.385081	-0.311728	-0.428259	-0.00193256	0.0984346	0.0873957	-0.0371102	-0.102336	-0.0834836	0.13361	0.267636	-0.144367	0.251755	0.323799	-0.119245	0.0843549	-0.00369505	0.132879	0.225522
	expression machinery/transcription factors	gntR2	-0.0818123	-0.269591	0.0244008	-0.242591	0.27965	-0.193116	-0.15118	-0.307431	-0.23569	0.186924	-0.163968	-0.237421	-0.199346	-0.196035	-0.256941	-0.0849981	0.188085	-0.343991	-0.194932	0.302583	-0.41052	-0.069617	-0.149765	-0.135686	-0.246974	-0.384658	-0.337915	-0.205561	-0.192053	-0.379971	-0.365482	-0.141597	0.140288	0.0978901	-0.182298	-0.20606	-0.181086	0.150141	0.142952	-0.171586	0.216062	0.284138	-0.170164	-0.00162421	-0.0515496	0.153438	0.344694
	expression machinery/transcription factors	fur	0.0737904	-0.459735	-0.287336	-0.0595507	0.299306	-0.57344	-0.444718	-0.0242631	-0.143287	0.631593	-0.53357	-0.571805	-0.588652	-0.577646	0.0974469	-0.212759	-0.179529	-0.15917	-0.186978	0.203157	0.0064707	-0.265352	-0.234658	-0.273631	0.0557248	-0.118411	-0.173631	-0.241536	-0.377516	-0.228036	-0.142183	0.213718	0.112808	0.0475834	-0.10357	0.209929	0.239172	0.460791	0.146985	0.134725	0.369546	0.30818	0.0731095	0.465175	0.323581	0.550785	0.48342
	synthetic promoters	epd+Crp-Cra	-0.0677288	-0.39792	-0.441631	-0.564071	0.457671	-0.562001	-0.560415	-0.29019	-0.491901	0.418539	-0.693296	-0.679633	-0.732609	-0.66819	-0.353024	-0.415296	-0.231423	-0.413547	-0.221373	0.0916001	-0.528255	-0.721762	-0.62655	-0.481366	0.00153564	-0.21683	-0.281586	-0.313886	-0.376437	-0.487044	-0.225031	0.0522311	0.425427	0.275408	-0.333812	-0.19625	-0.116549	0.121862	0.0459221	-0.151899	-0.0920583	-0.0726974	-0.411559	-0.0190119	0.543492	0.184002	0.850157
	synthetic promoters	epdIcd+Cra(epd)	0.0918652	0.780981	0.405536	0.154914	-0.32495	0.699628	0.658695	0.408281	0.423977	-0.516721	0.485858	0.577126	0.577324	0.545992	0.142398	0.106166	0.177813	0.332725	0.23434	-0.16647	0.360493	0.611771	0.38633	0.358125	0.163524	0.335223	0.345796	0.212279	0.287972	0.480731	0.315491	-0.00262528	-0.329349	0.122729	0.46611	0.138695	0.088767	-0.0951786	-0.0779453	0.0217205	-0.0723333	-0.0403254	0.392281	0.0763555	-0.425802	-0.333314	-0.621243
	synthetic promoters	epdIcd+Cra(pykF)	0.19907	0.83974	0.359906	0.210582	-0.27342	0.886721	0.798718	0.456588	0.4052	-0.733472	0.569431	0.7461	0.754545	0.715036	0.0871047	0.233864	0.0381392	0.289268	0.0873787	-0.380299	0.29695	0.506736	0.252932	0.26329	0.184768	0.409124	0.474325	0.238728	0.420786	0.550705	0.381596	-0.10885	-0.317493	-0.00284726	0.484944	0.0818401	0.0473866	-0.247958	-0.255375	-0.108848	-0.268428	-0.174058	0.32714	-0.149068	-0.460131	-0.445044	-0.705769
	synthetic promoters	kbl-const	0.0397593	0.385024	0.506938	0.319174	-0.09889	0.568638	0.425261	0.127796	0.0848093	-0.537998	0.332573	0.51738	0.515077	0.523336	0.105318	0.365598	0.258319	0.193528	0.0525893	-0.304344	0.00926635	0.251738	0.0752805	0.139969	0.0580158	0.231737	0.363366	0.186075	0.453714	0.272509	0.245043	-0.196623	-0.377218	-0.244504	0.300992	-0.0791057	-0.0961269	-0.41353	-0.244043	-0.149866	-0.35486	-0.390987	-0.0478845	-0.365732	-0.298724	-0.279712	-0.533869
	synthetic promoters	pykF-const	0.00878161	0.372962	0.474888	-0.221637	-0.139077	0.550363	0.436142	0.0481703	-0.0661226	-0.465762	0.468174	0.495568	0.490138	0.48769	-0.0233762	0.282	0.508718	-0.114267	-0.258157	-0.309217	-0.453653	0.0821809	-0.151524	-0.106404	-0.146259	-0.114205	-0.0288598	0.0887759	0.171118	0.0191457	-0.101412	-0.377784	0.105787	-0.0705985	0.0226165	-0.359717	-0.378505	-0.314195	-0.124077	-0.515544	-0.326083	-0.338061	-0.230891	-0.394969	-0.259293	-0.373511	-0.289721
	synthetic promoters	epd-const	-0.342817	-0.127364	0.467173	-0.00183354	0.228043	0.0739237	-0.143746	-0.441094	-0.495164	-0.278292	0.188962	0.124186	0.156913	0.182106	-0.258891	0.325605	0.488307	-0.200721	-0.147052	-0.129335	-0.616226	-0.159588	-0.110998	-0.103237	-0.297308	-0.260232	-0.0589373	0.04599	0.422101	-0.340868	-0.18328	-0.498088	-0.0150688	-0.320979	-0.325329	-0.553316	-0.532371	-0.359539	-0.186376	-0.431316	-0.305531	-0.466857	-0.640872	-0.680107	-0.168663	-0.066901	-0.062747
	synthetic promoters	epdIcd	-0.329157	-0.206314	0.460301	0.181199	0.154448	-0.0172962	-0.226058	-0.391787	-0.438698	-0.201396	0.0323091	0.019814	0.0245362	0.0473495	-0.0255492	0.284214	0.419177	-0.102359	-0.140816	-0.178828	-0.29266	-0.100146	-0.033876	-0.0726229	-0.178933	-0.11063	0.0711291	0.224924	0.44421	-0.205128	-0.0349834	-0.350968	-0.242635	-0.296538	-0.281963	-0.379285	-0.377875	-0.350341	-0.264783	-0.250462	-0.268285	-0.394964	-0.567872	-0.480471	-0.163313	0.0551056	-0.147776
	reference:	Kochanowski K, Gerosa L, Brunner S F, et al. Few regulatory metabolites coordinate expression of central metabolic genes in Escherichia coli[J]. Molecular systems biology, 2017, 13(1): 903.
