# Supplementary material for: Local flux coordination and global gene expression regulation in metabolic modeling
Source: Nat Commun. 2023 Sep 14;14:5700. doi: 10.1038/s41467-023-41392-6 (PMC10502109; doi:10.1038/s41467-023-41392-6)
Supplement: Supplementary file 11 — Dataset 7 [file 41467_2023_41392_MOESM11_ESM.xlsx]

## Sheet: Annotation
Supplementary Table 7. The dataset used to construct kinetic Decrem to predict the growth rates on genome-scale deletion strains.
sheet1:	The combination of metabolite concentration data from 69 samples
sheet2:	The combination of selected reaction fluxes data from 69 samples
sheet3:	The metabolite concentration data from our experimental measured 12 time points
sheet4:	The gene expression data from our experimental measured 12 time points
sheet5:	The test dataset of metabolite concentration on 45 time points
sheet6:	The test dataset of reactions fluxes on 45 time points

## Sheet: metabolite combination
	galM	glk	pgm	pgi	pfkA_2	pfkB	fbp	fbaB	gapC	gpmA	gpmB	pykA	pykF	ppsA	zwf	pgl	gnd	rpe	rpiA	rpiB	tktA	tktB	talA	talB	0.05	0.15	0.25	0.35	0.45	0.55	0.65	0.75	0.85	0.95	1.05	1.15	1.25	1.35	1.45	1.55	1.65	1.75	1.85	1.95	2.05	2.15	2.25	2.35	2.45
Succinate	0.112	0.0589	0.0549	0.127	0.108	0.0686	0.0552	0.0539	0.0809	0	0.091	0.0893	0.0934	0.117	0.0721	0.0883	0.0783	0.0604	0.0658	0.0398	0.0572	0.0292	0.0681	0.0674	0.034403	0.0714407	0.0825455	0.0741255	0.0573755	0.042729	0.0311574	0.0217921	0.0145995	0.00954618	0.00659851	0.00572298	0.00601515	0.0062889	0.00653958	0.00676893	0.00697867	0.00717053	0.00734625	0.00750754	0.00765614	0.00779379	0.0079222	0.00804311	0.00815824
Phosphoenolpyruvate	0.0786	0.0275	0.0188	0	0.013	0.0616	0.0664	0.0395	0	0	0.215	0.23	0.159	0.0825	0	0.0266	0.102	0.0266	0.0575	0.0692	0	0.0175	0.0827	0.0782	0.000670097	0.000683812	0.000697527	0.000711242	0.000724956	0.000738671	0.000752386	0.000766101	0.000779816	0.000793531	0.000807245	0.00082096	0.000834675	0.00084839	0.000862105	0.00087582	0.000889534	0.000903249	0.000916964	0.000930628	0.00094325	0.000954685	0.000965254	0.000975276	0.000985072
Asp	0.192	0.173	0.094	0.289	0.155	0.302	0.243	0.322	0.448	0.323	0.239	0.19	0.204	0.266	0.36	0.434	0.24	0.364	0.203	0.318	0.371	0.288	0.364	0.372	0.154431	0.147505	0.140601	0.134123	0.128196	0.122782	0.117845	0.113346	0.10925	0.105519	0.102116	0.099003	0.0961436	0.0935003	0.0910361	0.0887137	0.086496	0.0843458	0.082226	0.0800994	0.0779287	0.0756769	0.0733067	0.070781	0.0680626
ADP	0.593	0.328	0.374	0.237	0.319	0.67	0.674	0.704	0.433	0.553	0.666	0.308	0.376	0.719	0.321	0.246	0.624	0.273	1.21	0.922	0.582	0.369	0.537	0.513	0.0076995	0.00826345	0.0081273	0.00749378	0.00685919	0.00631277	0.00584857	0.00546064	0.00514306	0.00488987	0.00469514	0.00455292	0.00445726	0.00440224	0.0043819	0.0043903	0.0044215	0.00446956	0.00452854	0.0045925	0.00465548	0.00471156	0.00475479	0.00477922	0.00477892
ATP	1.63	0.602	0.392	0.2	0.224	1.56	1.92	1.68	1.15	1.82	1.55	0.484	0.807	1.63	0.374	0.292	1.73	0.781	2.48	1.76	2.36	1.25	1.4	1.67	0.00290294	0.00271933	0.0025217	0.00231601	0.00213094	0.00197173	0.00183665	0.00172395	0.00163189	0.00155872	0.0015027	0.00146209	0.00143514	0.00142011	0.00141525	0.00141883	0.0014291	0.00144432	0.00146274	0.00148262	0.00150221	0.00151978	0.00153358	0.00154186	0.00154289
AMP	0.551	0.612	0.709	0.418	0.512	1.06	0.716	0.762	0.38	0.543	0.652	0.367	0.334	0.741	0.392	0.401	0.641	0.22	0.518	0.784	0.393	0.521	0.67	0.674	0.0129726	0.0128546	0.0126803	0.012454	0.0121894	0.0119001	0.0115997	0.0113018	0.0110201	0.0107543	0.0104987	0.010253	0.0100164	0.00978858	0.00956889	0.00935684	0.0091519	0.00895353	0.00876123	0.00857444	0.00839265	0.00821533	0.00804194	0.00787197	0.00770488
cAMP	0.00821	0.00774	0.00905	0.00193	0.00224	0.00921	0.0083	0.0109	0.00723	0.0111	0.00799	0.0049	0	0.00446	0.00395	0.00354	0.0084	0.013	0.00575	0.00924	0.00771	0.00643	0.00775	0.00753	0.00647506	0.00634536	0.00621567	0.00608598	0.00595703	0.00583981	0.00573733	0.00564873	0.00557316	0.00550973	0.00545761	0.00541591	0.00538378	0.00536035	0.00534476	0.00533615	0.00533366	0.00533641	0.00534356	0.00535423	0.00536757	0.00538271	0.00539878	0.00541493	0.00543029
Tyr	0.0164	0.0254	0.0179	0.285	0.0458	0.0251	0.0211	0.0277	0.0231	0.0388	0.0274	0.0309	0.0572	0.0312	0.0386	0.0473	0.0229	0.062	0.0201	0.0293	0.0442	0.0285	0.0408	0.019	0.0871464	0.0774323	0.0711428	0.0674317	0.0648206	0.0619149	0.0584439	0.0544925	0.050068	0.0451776	0.0398287	0.0340286	0.0283423	0.0234885	0.0194132	0.0160579	0.0133642	0.0112739	0.00972853	0.00866975	0.00803922	0.00777858	0.00782947	0.00813354	0.00863243
Ala	0.168	0.227	0.159	0.423	0.143	0.33	0.244	0.389	0.49	0.374	0.3	0.189	0.219	0.237	0.606	0.367	0.242	0.283	0.189	0.303	0.287	0.216	0.287	0.21	0.0597779	0.0597779	0.0597779	0.0597779	0.0597503	0.0592538	0.0580789	0.0561528	0.0534026	0.0497554	0.0451385	0.0394789	0.0337421	0.0292212	0.0257953	0.023336	0.0217148	0.0208033	0.020473	0.0205955	0.0210385	0.0216423	0.0223653	0.0231995	0.0241368
Ser	0.1	0.116	0.12	0.416	0.114	0.177	0.085	0.222	0.277	0.348	0.136	0.138	0.331	0.33	0.506	0.498	0.112	0.1	0.0839	0.199	0.454	0.293	0.575	0.218	0.0234434	0.0155181	0.00864366	0.00290312	-0.00177824	-0.00547515	-0.00826235	-0.0102146	-0.0114065	-0.011913	-0.0118086	-0.0111682	-0.0100665	-0.00857825	-0.00677811	-0.00474084	-0.0025412	-0.000253893	0.00204633	0.00428474	0.00638661	0.0082772	0.00988178	0.0111256	0.011934
Pro	0.0829	0.0938	0.0551	0.0745	0.0424	0.119	0.102	0.128	0.0948	0.159	0.132	0.0693	0.081	0.0924	0.0823	0.114	0.108	0.0404	0.0947	0.102	0.143	0.105	0.125	0.0822	0.143549	0.146628	0.149708	0.152787	0.155824	0.158139	0.159408	0.159519	0.158361	0.155821	0.151786	0.146145	0.13914	0.131266	0.122614	0.113277	0.103346	0.0929105	0.0820632	0.0708946	0.0595606	0.0492103	0.0401704	0.0323527	0.025669
Thr	0.0718	0.112	0.087	0.171	0.0601	0.117	0.0888	0.137	0.145	0.146	0.116	0.0849	0.0998	0.109	0.231	0.162	0.0875	0.0653	0.0359	0.0622	0.115	0.0925	0.143	0.127	0.0871464	0.0774323	0.0711428	0.0674317	0.0648206	0.0619149	0.0584439	0.0544925	0.050068	0.0451776	0.0398287	0.0340286	0.0283423	0.0234885	0.0194132	0.0160579	0.0133642	0.0112739	0.00972853	0.00866975	0.00803922	0.00777858	0.00782947	0.00813354	0.00863243
Lys	0.316	0.217	0.135	0.0911	0.351	0.272	0.302	0.304	0.145	0.268	0.425	0.291	0.246	0.295	0.203	0.377	0.424	1.5	0.284	0.405	0.392	0.282	0.325	0.272	0.95376	0.95376	0.95376	0.95376	0.95376	0.95376	0.95376	0.95376	0.95376	0.95376	0.95376	0.95376	0.95376	0.953583	0.952661	0.950942	0.94842	0.945086	0.940932	0.93595	0.930133	0.923472	0.91596	0.907588	0.89835
Met	0.0247	0.0206	0.0181	0.0232	0.0368	0.0241	0	0.0445	0.0219	0.0239	0.0288	0.026	0.0259	0.0235	0.0344	0.0317	0.0428	0.0512	0.0386	0.0441	0.026	0.0328	0.0314	0.0367	0.112691	0.113759	0.114783	0.114962	0.114091	0.112296	0.109706	0.106447	0.102645	0.098429	0.093925	0.0892602	0.0845617	0.0799566	0.0755719	0.0714738	0.0674456	0.0634614	0.0595308	0.0556634	0.0518688	0.0481566	0.0445364	0.0410178	0.0376104
His	0.0386	0.038	0.0267	0.0636	0.0305	0.0381	0.0319	0.0372	0.0473	0.0564	0.0437	0.0429	0.0586	0.0698	0.139	0.0703	0.0353	0.0464	0.0337	0.0682	0.0961	0.0711	0.105	0.0613	0.000709	0.000480929	0.000360049	0.000316837	0.000290112	0.000268856	0.000252584	0.000240809	0.000233045	0.000228806	0.000227607	0.000228961	0.000232383	0.000237386	0.000243485	0.000250193	0.000257025	0.000263495	0.000269117	0.000273404	0.000275872	0.000276053	0.000274934	0.000273385	0.000271557
Phe	0.0367	0.0531	0.0404	0.125	0.0598	0.05	0.0439	0.0485	0.0314	0.0603	0.0431	0.047	0.0844	0.0527	0.0656	0.0665	0.041	0.0466	0.0361	0.0469	0.0667	0.0479	0.0613	0.0461	1.24896	1.2142	1.17958	1.14778	1.1195	1.0943	1.07176	1.05146	1.03297	1.01587	0.999729	0.984125	0.968634	0.952831	0.936291	0.918774	0.900898	0.8827	0.864109	0.845057	0.825472	0.805284	0.784423	0.762818	0.740401
Arg	0.0867	0.0539	0.031	0.0418	0.0225	0.0646	0.0654	0.0643	0.106	0.053	0.0806	0.0515	0.0371	0.0781	0.028	0.0517	0.0959	0.136	0.0721	0.0749	0.111	0.0928	0.0937	0.09	0.322964	0.288247	0.253721	0.222843	0.19628	0.173218	0.152844	0.134346	0.11691	0.099724	0.083101	0.068374	0.0554502	0.0442195	0.0345717	0.0263966	0.0195841	0.014024	0.00960628	0.00622066	0.00375703	0.00210522	0.0011551	0.000796509	0.000919291
[truncated: 20 more columns]

## Sheet: 13C MFA flux combination
	galM	glk	pgm	pgi	pfkA_2	pfkB	fbp	fbaB	gapC	gpmA	gpmB	pykA	pykF	ppsA	zwf	pgl	gnd	rpe	rpiA	rpiB	tktA	tktB	talA	talB	0.05	0.15	0.25	0.35	0.45	0.55	0.65	0.75	0.85	0.95	1.05	1.15	1.25	1.35	1.45	1.55	1.65	1.75	1.85	1.95	2.05	2.15	2.25	2.35	2.45
Glucose + PEP -> G6P + PYR	3.04	3.14	3.06	2.73	2.72	2.84	2.7	2.76	2.99	2.7	3.33	2.82	2.8	3	3.18	3.36	2.92	3.63	3.18	4.15	4.49	2.97	2.8	2.94	-3.00305	-2.8613	-2.64757	-2.6343	-2.64759	-2.73676	-2.76093	-2.781	-2.82619	-2.87256	-2.97949	-3.05631	-3.07221	-3.09539	-3.10981	-3.07459	-2.95463	-2.7657	-2.53703	-2.32817	-2.23818	-2.22659	-2.17379	-2.11053	-2.14692
ACtex	0.00649	0.00371	0.0059	0.00417	0.00322	0.00534	0.0035	0.00464	0.00369	0	0	0.00894	0.00495	0.0061	0	0.0144	0.00506	0.0085	0.0058	0	0.0095	0	0.0049	0.00532	-11.1249	-10.5998	-9.80801	-9.75884	-9.80808	-10.1384	-10.228	-10.3023	-10.4697	-10.6415	-10.4203	-9.53349	-8.5691	-7.73614	-6.97561	-6.19774	-5.35766	-4.51469	-3.73024	-3.08453	-2.67281	-2.39735	-2.11087	-1.84915	-1.69828
PEP -> OAA	0	6.5	5	0	7.5	0	0.5	5	0	8	5.5	2.5	0	10.5	0	3.5	1.5	0	0	3.5	7	10.5	10	10	-12.7106	-12.5848	-10.9252	-10.1635	-10.2373	-10.7027	-11.0869	-11.2245	-11.2316	-11.5987	-12.0526	-11.9291	-11.4192	-10.8662	-10.3253	-9.77893	-9.05184	-7.62438	-7.42499	-6.71339	-6.40768	-6.18156	-6.0466	-5.66897	-5.56692
FUM -> MAL	0.9875	1.1375	1.0625	0.725	0.9125	0.85	0.9125	0.8875	0.9625	0.9	1.2125	0.925	0.8	0.9875	1.1875	1	1.2625	1.3125	1.15	1.3	1.5375	1.05	0.9625	1.0375	-1.24144	-1.1213	-2.87027	-3.40984	-3.61045	-3.11907	-2.72031	-2.26636	-1.75151	-1.41558	-1.09178	-0.874201	-0.950779	-1.16671	-1.3757	-1.44063	-1.42466	-1.98671	-1.1527	-1.00744	-0.841792	-0.738154	-0.96339	-1.01083	-1.07702
[truncated: 20 more columns]

## Sheet: MS metabolite
						treatment	MOPS minimal medium - E. coli cells	MOPS minimal medium - E. coli cells	MOPS minimal medium - E. coli cells	MOPS minimal medium - E. coli cells	MOPS minimal medium - E. coli cells	MOPS minimal medium - E. coli cells	MOPS minimal medium - E. coli cells	MOPS minimal medium - E. coli cells	MOPS minimal medium - E. coli cells	MOPS minimal medium - E. coli cells	MOPS minimal medium - E. coli cells	MOPS minimal medium - E. coli cells
ret.index	quant mz	BB id	mass spec	PubChem	KEGG	InChI Key
546699	307	231	85:303.0 86:445.0 87:365.0 88:302.0 89:3272.0 90:311.0 91:175.0 94:67.0 98:180.0 100:981.0 101:1295.0 102:627.0 103:28581.0 104:2349.0 105:2067.0 106:84.0 107:93.0 109:41.0 110:139.0 111:123.0 112:95.0 113:247.0 114:528.0 115:515.0 116:333.0 117:974.0 118:211.0 119:228.0 120:59.0 121:36.0 122:19.0 124:42.0 125:54.0 126:190.0 127:198.0 128:240.0 129:1569.0 130:606.0 131:1210.0 133:3371.0 134:539.0…	135191	C00181	SRBFZHDQGSBBOR-IOVATXLUSA-N	4570	3071	3275	6671	4142	2380	7074	6802	6575	2449	6126	6920
701688	353	1669	85:2517.0 86:3710.0 87:2079.0 88:382.0 89:398.0 90:80.0 91:121.0 92:294.0 93:389.0 94:217.0 95:887.0 96:502.0 97:447.0 98:2556.0 99:3280.0 100:20394.0 101:2912.0 102:1806.0 103:2337.0 104:350.0 105:1446.0 106:113.0 107:15.0 108:151.0 109:225.0 110:796.0 111:2460.0 112:928.0 113:1375.0 114:1007.0 115:2460.0 116:1524.0 117:4430.0 118:716.0 119:955.0 120:203.0 121:149.0 122:214.0 123:385.0 124:753.0…	1188	C00385	LRFVTYWOQMYALW-UHFFFAOYSA-N	951	988	1095	537	1148	439	543	905	780	738	1413	685
313502	144	3	85:2124.0 86:7630.0 87:1944.0 88:1239.0 89:198.0 90:140.0 92:81.0 94:103.0 95:66.0 96:941.0 97:782.0 98:2720.0 99:1558.0 100:41058.0 101:6555.0 102:3952.0 103:6374.0 104:899.0 105:633.0 110:1390.0 111:263.0 112:2218.0 113:1055.0 114:6510.0 115:2943.0 116:1153.0 117:4102.0 118:1273.0 119:1387.0 120:34.0 121:95.0 122:89.0 123:66.0 124:112.0 125:82.0 126:230.0 128:5308.0 129:3668.0 130:4722.0 131:52…	6287	C00183	KZSNJWFQEVHDMF-BYPYZUCNSA-N	135562	211857	60117	192868	126961	130150	96207	127235	200754	145701	86402	155680
861508	217	14815	85:38.0 86:16.0 87:11.0 88:11.0 89:85.0 91:9.0 92:3.0 93:5.0 94:11.0 95:26.0 97:5.0 99:146.0 100:46.0 101:72.0 103:551.0 104:39.0 105:323.0 107:5.0 109:17.0 110:8.0 111:3.0 112:3.0 113:55.0 114:1.0 115:80.0 116:27.0 117:70.0 118:2.0 119:12.0 121:6.0 122:6.0 125:1.0 127:42.0 129:189.0 130:39.0 131:87.0 132:7.0 133:129.0 134:30.0 135:16.0 136:2.0 137:1.0 138:2.0 140:13.0 141:13.0 142:8.0 143:122.0 …	6029	C00299	DRTQHJPVMGBUCF-XVFCMESISA-N	7162	50795	8342	51885	7639	17946	14287	77848	8368	32927	11044	42932
326574	189	3256	85:859.0 86:1343.0 87:2349.0 88:432.0 90:43.0 91:99.0 92:36.0 98:133.0 99:5452.0 100:6216.0 101:1289.0 102:803.0 103:149.0 107:195.0 110:309.0 111:554.0 113:326.0 114:765.0 115:629.0 116:182.0 117:375.0 118:388.0 126:44.0 127:542.0 129:155.0 130:2178.0 131:1631.0 132:1249.0 133:328.0 134:319.0 136:55.0 137:40.0 138:7.0 139:106.0 140:86.0 141:220.0 143:208.0 144:172.0 146:1945.0 147:24448.0 148:42…	1176	C00086	XSQUKJJJFZCRTK-UHFFFAOYSA-N	2563	62070	101137	121774	45782	53562	104435	126094	75326	58490	122648	124411
385735	241	1664	85:23877.0 86:6864.0 87:3486.0 88:1560.0 89:1505.0 91:506.0 92:1505.0 94:764.0 95:4144.0 96:5848.0 97:5576.0 98:15495.0 99:393975.0 100:73814.0 101:20186.0 102:4727.0 103:6833.0 104:172.0 105:13750.0 106:1345.0 107:925.0 108:1437.0 109:10645.0 110:283.0 111:5609.0 112:2648.0 113:93747.0 114:5531.0 115:7598.0 116:2368.0 117:12999.0 118:2279.0 119:775.0 120:2223.0 122:686.0 123:297.0 124:2309.0 125…	1174	C00106	ISAKRJDGNUQOIC-UHFFFAOYSA-N	357956	1144359	152079	1189907	182308	536952	437791	990145	621115	544666	387314	1410715
671252	218	16	85:101.0 86:1059.0 87:458.0 89:659.0 90:823.0 91:1849.0 92:215.0 93:210.0 94:46.0 95:258.0 97:226.0 100:19804.0 101:2641.0 102:1366.0 103:1633.0 104:401.0 105:1066.0 107:424.0 113:79.0 115:546.0 116:116.0 117:900.0 118:715.0 119:703.0 120:181.0 121:365.0 123:63.0 124:32.0 125:60.0 128:317.0 129:136.0 130:2787.0 131:1381.0 132:2378.0 133:2406.0 135:1073.0 136:172.0 137:139.0 138:33.0 143:94.0 144:…	6057	C00082	OUYCCCASQSFEME-QMMMGPOBSA-N	204119	247992	175586	110288	258508	192924	138147	106258	210170	294942	149911	135793
780482	202	14	86:650.0 87:425.0 89:261.0 100:3562.0 101:1584.0 102:1611.0 103:773.0 104:190.0 113:59.0 114:89.0 115:489.0 118:184.0 119:183.0 127:218.0 130:2243.0 131:264.0 132:923.0 133:652.0 144:250.0 145:420.0 146:217.0 147:2097.0 148:245.0 149:212.0 154:44.0 156:266.0 157:161.0 158:212.0 159:339.0 160:439.0 161:112.0 162:7.0 170:343.0 171:149.0 172:244.0 173:187.0 174:182.0 175:114.0 177:48.0 182:53.0 183:…	6305	C00078	QIVBCDIJIAJPQS-VIFPVBQESA-N	4528	5601	4657	3918	4097	5383	3837	4981	5460	5438	3825	4236
948197	191	111823	85:94.0 98:34.0 99:34.0 103:3530.0 104:205.0 109:159.0 111:125.0 113:165.0 116:172.0 117:768.0 118:42.0 119:60.0 120:25.0 129:2648.0 130:212.0 131:480.0 132:80.0 133:615.0 135:78.0 139:73.0 140:35.0 147:3851.0 148:529.0 149:300.0 150:65.0 151:32.0 154:24.0 155:298.0 157:181.0 169:1745.0 170:122.0 171:166.0 173:76.0 174:14.0 177:56.0 181:35.0 189:344.0 190:84.0 191:3330.0 192:394.0 193:183.0 199:3…	7427	C01083	HDTRYLNUVZCQOY-LIZSDCNHSA-N	22081	69571	53115	10543	27644	60579	69699	12110	35008	107207	90111	6051
420133	255	1692	85:666.0 86:403.0 87:19.0 88:154.0 89:59.0 93:39.0 95:146.0 96:167.0 97:1054.0 98:449.0 99:544.0 100:1474.0 101:116.0 102:23.0 105:17.0 106:562.0 107:491.0 108:82.0 109:39.0 110:831.0 111:563.0 112:311.0 113:8547.0 114:897.0 115:368.0 117:358.0 118:32.0 119:29.0 120:1384.0 121:49.0 123:97.0 124:39.0 125:126.0 126:53.0 127:157.0 129:12.0 130:638.0 131:1043.0 132:150.0 133:491.0 134:105.0 136:32.0 …	1135	C00178	RWQNBRDOKXIBIV-UHFFFAOYSA-N	76819	141755	121456	281329	69658	137923	194060	246110	140328	118309	211067	258591
409568	218	26	85:1692.0 86:5629.0 87:4799.0 88:907.0 89:613.0 90:123.0 91:125.0 93:55.0 94:68.0 96:272.0 97:242.0 98:1238.0 99:967.0 100:21870.0 101:36969.0 102:6991.0 103:4765.0 104:575.0 105:736.0 106:101.0 111:100.0 112:872.0 113:501.0 114:4912.0 115:4479.0 116:1288.0 117:46070.0 118:5398.0 119:3251.0 120:305.0 121:156.0 126:135.0 128:12161.0 129:12490.0 130:8064.0 131:8458.0 132:8775.0 133:10819.0 134:1884…	6288	C00188	AYFVYJQAPQTCCC-GBXIJSLDSA-N	9975	93960	21010	189271	11512	114535	28703	133046	24267	100755	27377	119014
534291	292	33985	85:786.0 86:260.0 87:1086.0 88:349.0 89:901.0 92:63.0 93:424.0 94:1.0 95:68.0 99:1482.0 100:1220.0 101:976.0 102:12165.0 103:4411.0 104:950.0 105:569.0 106:327.0 108:144.0 109:72.0 110:289.0 111:252.0 112:49.0 113:1630.0 114:165.0 115:50.0 116:707.0 117:1725.0 118:257.0 119:1109.0 120:248.0 121:94.0 122:2.0 123:2.0 124:107.0 125:18.0 126:158.0 127:408.0 129:76.0 130:6556.0 131:6451.0 132:1626.0 1…	444305	C00898	FEWJPZIEWOKRBE-JCYAYHJZSA-N	1662	1298	1420	3223	2769	669	2099	2054	3714	3017	3248	2253
631459	307	4833	85:334.0 87:230.0 88:1.0 89:7139.0 90:557.0 91:209.0 93:158.0 94:346.0 95:551.0 97:266.0 98:203.0 101:1898.0 103:15541.0 104:727.0 105:95.0 107:220.0 109:94.0 110:214.0 111:84.0 112:53.0 113:178.0 117:2074.0 118:87.0 120:300.0 121:119.0 123:192.0 124:85.0 125:12.0 126:15.0 128:153.0 129:1803.0 131:160.0 137:1.0 138:19.0 140:1895.0 141:1398.0 142:289.0 143:129.0 144:1676.0 145:382.0 147:616.0 150:…	439312	C00795	LKDRXBCSQODPBY-OEXCPVAWSA-N	80022	57716	34136	87938	18392	37887	66103	56740	73085	24444	74640	66234
370608	247	161	85:303.0 87:764.0 88:359.0 89:340.0 91:55.0 92:42.0 95:84.0 98:86.0 99:324.0 101:577.0 102:330.0 103:701.0 104:172.0 105:342.0 106:78.0 107:93.0 111:30.0 113:629.0 114:213.0 115:891.0 116:1231.0 117:1124.0 118:170.0 119:320.0 120:104.0 124:22.0 126:77.0 128:196.0 129:6064.0 130:1045.0 131:1466.0 132:345.0 133:2204.0 135:234.0 136:65.0 137:16.0 138:15.0 142:39.0 143:223.0 145:378.0 147:57887.0 148…	1110	C00042	KDYFGRWQOYBRFD-UHFFFAOYSA-N	177933	802664	176930	866189	144750	540403	436333	694109	271462	620394	410807	749091
965726	307	62354	85:151.0 86:519.0 87:288.0 88:271.0 89:4723.0 90:522.0 97:108.0 98:103.0 99:405.0 100:1535.0 101:1642.0 102:691.0 103:27499.0 104:2545.0 105:1508.0 106:130.0 108:1.0 109:574.0 110:112.0 111:141.0 112:249.0 113:203.0 114:318.0 115:670.0 116:1151.0 117:9467.0 118:1055.0 119:812.0 124:39.0 126:395.0 127:497.0 128:415.0 129:10332.0 130:1317.0 131:2651.0 132:350.0 133:5084.0 134:685.0 135:521.0 137:21…	441432	C08250	HIWPGCMGAMJNRG-BTLHAWITSA-N	2559	1440	2321	2090	2575	1591	678	1648	2306	1415	534	1024
508295	114	2038	85:102.0 86:96.0 87:36.0 88:1.0 89:50.0 91:24.0 93:47.0 96:2.0 100:1062.0 101:49.0 102:94.0 103:56.0 114:4384.0 115:477.0 116:43.0 117:47.0 118:2.0 120:58.0 126:11.0 127:6.0 128:2.0 129:58.0 130:25.0 131:17.0 132:4.0 133:59.0 134:8.0 135:2.0 136:29.0 146:29.0 147:1314.0 148:72.0 149:75.0 151:2.0 157:15.0 158:3.0 163:1.0 165:1.0 172:284.0 173:16.0 175:2.0 181:2.0 185:1.0 188:174.0 189:28.0 191:367…	5951	C00065	MTCFGRXMJLQNBG-REOHCLBHSA-N	29696	120490	52393	82865	33262	312476	65151	74197	88174	269217	56828	67319
405583	193	168865	85:1107.0 86:1626.0 87:1747.0 88:1150.0 89:33450.0 90:23553.0 91:152551.0 92:12968.0 93:2434.0 94:232.0 95:762.0 96:6419.0 97:1854.0 98:387.0 99:140.0 100:527.0 101:936.0 102:549.0 103:1922.0 104:1184.0 105:3431.0 106:593.0 107:1503.0 108:44.0 109:780.0 110:16.0 112:59.0 113:247.0 114:28.0 115:342.0 116:749.0 117:3399.0 118:7638.0 119:192881.0 120:17721.0 121:4116.0 122:454.0 123:298.0 124:36.0 1…	6998	C06202	SMQUZDBALVYZAC-UHFFFAOYSA-N	6452	7928	4335	4924	4980	3829	4077	2848	15827	4769	2788	5047
735908	357	42027	85:312.0 86:310.0 87:77.0 88:272.0 89:2115.0 90:271.0 96:12.0 99:105.0 100:160.0 101:1037.0 102:89.0 103:1721.0 104:95.0 105:109.0 107:84.0 108:34.0 110:262.0 111:56.0 112:122.0 114:472.0 116:326.0 117:494.0 126:132.0 127:336.0 128:150.0 129:548.0 130:484.0 131:650.0 133:1471.0 134:596.0 135:26.0 137:39.0 139:9.0 140:48.0 142:152.0 143:193.0 144:59.0 146:124.0 147:3134.0 148:114.0 149:256.0 151:8…	439184	C00199	FNZLKVNUWIIPSJ-UHNVWZDZSA-N	1217	4062	2318	3981	1786	4171	2314	3458	1511	6800	3111	4359
731096	315	84602	85:1631.0 86:589.0 87:1362.0 88:598.0 89:8723.0 90:615.0 91:326.0 92:182.0 94:554.0 95:197.0 97:34.0 98:838.0 99:1498.0 100:1658.0 101:9313.0 102:1341.0 103:3554.0 104:521.0 105:3388.0 106:83.0 107:147.0 109:173.0 110:117.0 111:586.0 112:653.0 113:1408.0 114:1292.0 115:2658.0 116:2889.0 117:3215.0 118:506.0 119:1346.0 120:225.0 121:627.0 122:110.0 123:236.0 124:132.0 125:200.0 126:1590.0 127:1081…	439167	C00117	KTVPXOYAKDPRHY-SOOFDHNKSA-N	3581	13006	2822	1151	3423	10883	6678	2766	2798	12534	6277	5318
553135	217	1662	85:8071.0 86:9472.0 87:11706.0 88:7002.0 89:91105.0 90:8121.0 91:4369.0 92:716.0 93:150.0 94:1908.0 95:1008.0 96:977.0 97:1171.0 98:3992.0 99:8420.0 100:38767.0 101:35431.0 102:21246.0 103:1062555.0 104:101843.0 105:73545.0 106:4592.0 107:540.0 108:433.0 109:560.0 110:342.0 111:3649.0 112:4750.0 113:10117.0 114:23592.0 115:17668.0 116:13805.0 117:109230.0 118:11975.0 119:17425.0 120:1771.0 121:10…	5779	C00121	HMFHBZSHGGEWLO-SOOFDHNKSA-N	70056	92757	29265	32022	40687	43095	37764	33579	49734	29249	37020	43576
575497	217	7362	85:248.0 86:43.0 87:65.0 88:62.0 89:897.0 90:98.0 92:20.0 95:22.0 99:113.0 100:224.0 101:774.0 102:28.0 103:6316.0 104:624.0 105:415.0 107:35.0 109:433.0 110:374.0 111:71.0 112:1.0 113:273.0 114:80.0 115:19.0 116:274.0 117:7478.0 118:701.0 119:297.0 126:2.0 128:44.0 129:3713.0 130:874.0 131:1633.0 132:149.0 133:1838.0 134:180.0 135:129.0 136:1.0 140:1.0 142:152.0 143:478.0 145:98.0 146:11.0 147:7…	827	C00474	HEBKCHPVOIAQTA-ZXFHETKHSA-N	8201	8368	7385	6003	9546	6234	11419	8274	11465	10028	13453	8348
394886	240	483	85:197.0 86:123.0 87:373.0 88:254.0 92:277.0 93:53.0 94:332.0 96:322.0 98:159.0 99:30.0 101:198.0 102:209.0 105:114.0 106:250.0 107:47.0 108:1034.0 109:208.0 110:50.0 111:112.0 113:272.0 114:245.0 117:297.0 118:440.0 119:305.0 120:140.0 121:17.0 122:88.0 123:107.0 124:325.0 125:87.0 126:128.0 128:224.0 131:462.0 132:437.0 134:339.0 135:95.0 136:231.0 137:168.0 142:216.0 143:18.0 144:112.0 145:145…	12473	C05942	WRHZVMBBRYBTKZ-UHFFFAOYSA-N	3810	5136	3783	3859	5314	3462	4336	3069	5948	3889	4342	2955
327517	110	88181	85:59.0 86:424.0 88:3996.0 89:1099.0 90:521.0 91:2992.0 92:542.0 93:556.0 94:176.0 95:7.0 98:486.0 99:22.0 100:644.0 101:127.0 102:321.0 103:699.0 104:316.0 105:878.0 106:720.0 107:2656.0 108:521.0 109:1698.0 110:90323.0 111:3584.0 113:74.0 114:44.0 115:1098.0 116:32.0 117:291.0 118:249.0 119:1334.0 120:399.0 121:1855.0 122:318.0 123:1116.0 124:21.0 125:322.0 131:709.0 132:202.0 133:5324.0 134:26…	1023	C00013	XPPKVPWEQAFLFU-UHFFFAOYSA-N	56467	307207	114399	167214	94876	380634	196196	252468	277709	504379	197604	193072
495011	239	26714	85:498.0 86:16526.0 87:2107.0 88:2473.0 89:795.0 90:285.0 91:2432.0 92:200.0 93:3235.0 95:1451.0 99:58.0 100:9299.0 101:2275.0 102:1668.0 103:3305.0 104:586.0 105:2226.0 106:279.0 107:2233.0 108:434.0 109:189.0 110:2555.0 112:1324.0 113:612.0 114:3010.0 115:213.0 116:331.0 117:387.0 118:197.0 119:2925.0 120:996.0 121:1804.0 123:1089.0 124:616.0 125:1137.0 126:4149.0 127:263.0 128:1518.0 129:2729.…	1057	C01108	WQGWDDDVZFFDIG-UHFFFAOYSA-N	53434	37126	44430	31526	44524	22504	33527	31518	46858	19902	41537	24579
588119	174	21703	85:624.0 86:17614.0 87:1954.0 88:701.0 95:37.0 96:1.0 97:93.0 98:646.0 99:2310.0 100:8640.0 101:1171.0 102:973.0 103:9.0 110:382.0 111:26.0 112:811.0 113:463.0 114:1772.0 115:664.0 116:1599.0 117:894.0 118:197.0 124:16.0 125:39.0 126:2092.0 127:226.0 128:1088.0 129:243.0 130:4521.0 131:1582.0 132:862.0 140:655.0 141:77.0 142:1872.0 143:265.0 144:500.0 145:66.0 146:2422.0 153:32.0 156:175.0 158:65…	1045	C00138	KIDHWZJUCRJVML-UHFFFAOYSA-N	1795369	3018990	3597424	7619041	1838929	2713659	5123851	8130914	2400548	1574178	4755935	8010136
364523	142	171970	85:1055.0 86:1908.0 87:916.0 88:634.0 95:165.0 96:356.0 97:345.0 99:1005.0 100:3118.0 101:1393.0 103:251.0 106:185.0 107:211.0 108:134.0 113:1037.0 114:294.0 115:1417.0 118:96.0 121:64.0 126:275.0 128:58.0 131:365.0 133:1875.0 140:1177.0 142:96461.0 143:13706.0 144:4081.0 145:234.0 147:1734.0 148:505.0 155:204.0 170:1119.0 174:120.0 175:34.0 176:111.0 181:141.0 184:74.0 196:36.0 204:70.0 215:33.0…	145742	C00148	ONIBWKKTOPOVIA-BYPYZUCNSA-N	5380	26424	31172	39289	4820	27069	35388	45839	11757	23410	40833	57174
518184	211	1685	85:722.0 87:475.0 88:135.0 89:540.0 91:470.0 92:190.0 93:453.0 94:75.0 95:114.0 98:478.0 99:505.0 100:235.0 101:256.0 102:52.0 103:1316.0 104:188.0 105:852.0 106:273.0 107:249.0 108:154.0 109:372.0 111:44.0 112:32.0 113:98.0 114:132.0 115:2290.0 116:478.0 117:879.0 118:282.0 119:1600.0 120:274.0 121:1440.0 122:140.0 123:412.0 124:34.0 126:75.0 128:64.0 129:1559.0 130:357.0 131:2281.0 132:277.0 13…	58114173	C00074	DTBNBXWJWCWCIK-UHFFFAOYSA-N	18973	18760	52610	56615	31536	69006	40635	58137	31804	65375	35135	43117
345365	314	4	85:2157.0 86:4845.0 87:5305.0 88:1544.0 89:6178.0 90:913.0 91:5486.0 92:639.0 93:1090.0 94:256.0 95:178.0 96:901.0 97:221.0 98:1216.0 99:626.0 100:3524.0 103:17906.0 104:4250.0 105:12326.0 106:1911.0 107:7514.0 108:751.0 109:2429.0 110:239.0 112:225.0 113:1044.0 114:607.0 115:23611.0 116:3246.0 117:2166.0 118:1082.0 119:15220.0 120:2183.0 121:11456.0 122:1330.0 123:5152.0 124:478.0 125:397.0 126:…	1004	C00009	NBIIXXVUZAFLBC-UHFFFAOYSA-N	7314396	4918093	5388277	5328347	6897311	4221797	4975836	5541488	7524510	5055092	5267999	5489230
517753	91	107909	85:160.0 86:79.0 87:307.0 89:9069.0 90:3468.0 91:10324.0 92:589.0 95:162.0 101:183.0 102:107.0 104:284.0 105:458.0 116:12276.0 117:4183.0 118:365.0 121:205.0 122:290.0 125:97.0 129:333.0 130:177.0 131:159.0 132:169.0 133:393.0 134:28.0 140:13.0 142:62.0 143:238.0 144:258.0 147:3274.0 148:850.0 149:280.0 150:56.0 151:255.0 152:42.0 153:28.0 155:163.0 158:376.0 159:332.0 160:96.0 174:358.0 175:463.…			BTNMPGBKDVTSJY-UHFFFAOYSA-N	17158	6486	14163	10331	16312	7641	14841	13986	25471	8069	16652	13806
537804	218	33	85:116.0 86:960.0 87:386.0 88:130.0 89:524.0 90:333.0 91:7394.0 92:957.0 93:245.0 95:80.0 97:48.0 98:130.0 99:52.0 100:9746.0 101:1177.0 102:805.0 103:1034.0 104:243.0 105:388.0 107:71.0 113:39.0 114:39.0 115:219.0 116:165.0 117:780.0 118:464.0 119:424.0 120:416.0 121:430.0 122:59.0 123:39.0 129:97.0 130:1679.0 131:1133.0 132:1341.0 133:1146.0 134:336.0 135:293.0 136:49.0 138:34.0 139:49.0 140:25…	6140	C00079	COLNVLDHVKWLRT-QMMMGPOBSA-N	30909	99667	30084	68278	31581	98870	35656	61517	59595	145182	33018	75883
399229	117	50	85:95.0 86:236.0 88:109.0 89:242.0 90:68.0 94:18.0 95:61.0 96:43.0 98:137.0 99:208.0 101:214.0 102:71.0 105:367.0 116:364.0 117:7457.0 118:623.0 119:191.0 123:20.0 128:63.0 129:2753.0 130:235.0 131:2172.0 132:1576.0 133:343.0 143:171.0 144:20.0 145:577.0 146:129.0 149:75.0 150:22.0 157:39.0 159:78.0 171:92.0 172:28.0 187:106.0 201:79.0 215:2429.0 216:383.0 217:112.0 221:143.0 222:38.0 252:13.0 25…	8158	C01601	FBUKVWPVBMHYJY-UHFFFAOYSA-N	329220	354991	321685	192976	295842	400440	320880	199858	359682	247129	260823	258214
690887	291	31356	86:142.0 87:115.0 88:61.0 89:123.0 91:147.0 93:29.0 97:25.0 98:459.0 100:211.0 101:202.0 102:407.0 103:6738.0 104:460.0 105:272.0 106:32.0 114:19.0 115:305.0 116:236.0 117:4122.0 118:351.0 119:205.0 120:33.0 121:29.0 122:19.0 124:194.0 128:128.0 129:1113.0 130:360.0 131:394.0 132:39.0 133:428.0 134:46.0 135:88.0 143:489.0 144:621.0 145:402.0 146:236.0 147:1702.0 148:191.0 149:222.0 156:34.0 157:2…	6613	C12276	GHOKWGTUZJEAQD-ZETCQYMHSA-N	20643	9424	4933	21619	19515	5974	8686	23169	27763	3767	7947	21822
706508	311	96	85:405.0 86:127.0 87:100.0 88:106.0 89:342.0 90:32.0 91:410.0 92:134.0 93:696.0 94:296.0 95:1599.0 96:1826.0 97:1110.0 98:1428.0 99:386.0 100:76.0 101:299.0 102:133.0 105:458.0 107:371.0 108:267.0 109:604.0 110:792.0 111:403.0 112:293.0 113:104.0 114:41.0 115:49.0 116:721.0 117:8045.0 118:759.0 119:439.0 120:82.0 121:328.0 123:517.0 124:259.0 125:141.0 129:6070.0 130:660.0 131:1353.0 132:963.0 13…	445638	C08362	SECPZKHBENQXJG-FPLPWBNLSA-N	12492	43142	15590	21334	12979	25525	42157	22087	73078	33636	30283	36385
485935	156	10	85:3305.0 86:3646.0 88:224.0 89:349.0 92:90.0 93:31.0 94:268.0 97:300.0 98:1005.0 99:1224.0 100:2213.0 101:88.0 102:773.0 103:769.0 104:198.0 105:507.0 106:72.0 108:279.0 109:95.0 110:674.0 111:220.0 112:3321.0 113:1081.0 114:1752.0 115:792.0 116:101.0 117:1281.0 118:207.0 119:332.0 122:383.0 123:65.0 124:48.0 126:536.0 127:49.0 128:356.0 129:115.0 130:114.0 131:2158.0 132:618.0 133:4526.0 134:75…	7405	C01879	ODHCTXKNWHHXJC-VKHMYHEASA-N	694422	4114027	2727590	5445978	808755	7104271	4049141	5476564	1574053	5553599	3693635	5551467
260513	190	4923	85:642.0 86:564.0 88:852.0 89:2725.0 90:394.0 91:354.0 92:72.0 93:452.0 95:374.0 99:782.0 100:169.0 101:3135.0 102:7162.0 103:10813.0 104:1629.0 105:3087.0 106:416.0 107:839.0 108:169.0 109:471.0 110:173.0 111:137.0 113:787.0 114:94.0 115:3681.0 116:1325.0 117:6042.0 118:1002.0 119:1067.0 120:91.0 121:33.0 122:65.0 123:314.0 124:97.0 125:300.0 129:68.0 130:184.0 131:11895.0 132:2017.0 133:14362.0…	971	C00209	MUBZPKHOEPUJKR-UHFFFAOYSA-N	16884	6596	13358	13874	17704	6947	7587	11705	15692	6541	12698	9981
586317	254	18492	86:145.0 93:50.0 97:74.0 99:33.0 100:658.0 101:27.0 117:39.0 124:23.0 131:210.0 132:36.0 133:51.0 140:16.0 147:494.0 153:16.0 158:39.0 167:49.0 174:219.0 214:30.0 225:13.0 226:22.0 239:84.0 246:15.0 253:160.0 254:1313.0 255:366.0 256:147.0 257:19.0 269:169.0 270:80.0 271:22.0 282:29.0 298:15.0 313:14.0 328:15.0 336:13.0 356:52.0 357:395.0 358:187.0 359:82.0 360:19.0 371:27.0 372:28.0 397:15.0 400…	967	C00295	PXQPEWDEAKTCGB-UHFFFAOYSA-N	2139047	839337	3475370	5892517	1975770	937645	4261982	6415690	2966829	1085581	4090958	6511526
527113	142	1821	85:252.0 86:569.0 87:548.0 88:467.0 89:1118.0 90:393.0 94:104.0 95:111.0 96:181.0 97:341.0 98:542.0 99:225.0 100:4351.0 101:232.0 102:4646.0 103:662.0 104:345.0 105:178.0 106:63.0 107:181.0 108:4.0 109:6.0 110:358.0 111:16.0 112:222.0 113:200.0 114:874.0 115:3565.0 116:287.0 117:1730.0 118:380.0 119:233.0 124:193.0 125:16.0 126:683.0 128:2450.0 129:1396.0 130:1712.0 131:801.0 132:778.0 133:1042.0…	6262	C00077	AHLPHDHHMVZTML-BYPYZUCNSA-N	102722	734513	386918	531932	99776	545723	209437	458889	253934	757826	308672	390477
781527	339	1677	85:2028.0 86:501.0 87:461.0 88:450.0 89:1770.0 90:92.0 91:1724.0 92:699.0 93:3684.0 94:1752.0 95:9636.0 96:12465.0 97:7980.0 98:8467.0 99:2044.0 100:150.0 101:659.0 103:66.0 104:2.0 105:1947.0 106:375.0 107:2215.0 108:1397.0 109:5311.0 110:4593.0 111:3398.0 112:1687.0 113:484.0 115:472.0 116:3914.0 117:40886.0 118:4347.0 119:3142.0 120:338.0 121:1983.0 122:672.0 123:2961.0 124:1887.0 125:1309.0 1…	445639	C00712	ZQPPMHVWECSIRJ-KTKRTIGZSA-N	14453	64489	20550	36102	16851	28021	41079	57220	76167	41467	36059	46292
414914	174	3943	85:50.0 88:106.0 89:497.0 90:71.0 91:67.0 92:42.0 93:18.0 95:6.0 100:1115.0 101:583.0 102:369.0 103:258.0 104:89.0 107:294.0 108:42.0 110:29.0 111:25.0 112:39.0 114:153.0 115:82.0 116:2248.0 117:605.0 118:166.0 127:20.0 128:35.0 129:92.0 130:222.0 131:1052.0 132:2219.0 133:371.0 134:647.0 136:37.0 143:114.0 144:320.0 146:17.0 147:692.0 149:416.0 153:1.0 158:108.0 160:21.0 167:25.0 172:25.0 174:33…	99478	C00979	VZXPDPZARILFQX-BYPYZUCNSA-N	3872	1259	6474	2392	823	700	7365	2577	1771	66150	7782	2510
326715	144	84561	85:491.0 86:620.0 87:1347.0 88:555.0 89:270.0 90:21.0 91:629.0 92:203.0 94:223.0 95:100.0 96:202.0 97:198.0 98:556.0 99:281.0 100:3028.0 101:791.0 102:238.0 103:1321.0 104:271.0 105:585.0 106:336.0 111:561.0 112:234.0 114:1043.0 115:530.0 116:354.0 117:891.0 118:228.0 120:19.0 122:111.0 123:119.0 125:135.0 128:1045.0 129:421.0 130:833.0 131:1324.0 132:477.0 133:1391.0 135:525.0 139:158.0 140:84.0…	65098	C01826	SNDPXSYFESPGGJ-BYPYZUCNSA-N	7627	81475	69772	56674	7021	85293	101656	69405	9444	67707	116628	64597
353934	180	4939	85:4579.0 86:223.0 88:8.0 90:142.0 98:8.0 99:693.0 100:10.0 101:9.0 105:21.0 106:2144.0 107:301.0 110:168.0 111:102.0 112:155.0 113:493.0 114:7.0 126:118.0 130:94.0 134:346.0 136:1703.0 137:192.0 138:3.0 140:51.0 155:100.0 161:16.0 169:48.0 180:2720.0 181:403.0 182:76.0 184:62.0 185:26.0 195:29.0 211:96.0 228:204.0 299:269.0 395:1.0	938	C00253	PVNIIMVLHYAWGP-UHFFFAOYSA-N	71285	18720	11130	24638	26326	8672	17190	15470	25767	9550	18277	58468
471602	179	84542	86:209.0 89:162.0 90:198.0 92:127.0 93:263.0 94:195.0 100:836.0 102:136.0 103:220.0 104:2595.0 105:4174.0 106:810.0 108:61.0 119:174.0 120:170.0 122:157.0 123:39.0 135:126.0 136:6136.0 137:808.0 138:240.0 139:45.0 148:164.0 150:54.0 151:55.0 161:87.0 163:218.0 164:32.0 165:80.0 166:33.0 175:86.0 178:33.0 179:15388.0 180:2109.0 181:675.0 182:48.0 193:1190.0 194:529.0 195:117.0	936	C00153	DFPAKSUCGFBDDF-UHFFFAOYSA-N	18520	75010	34036	129388	23796	87325	50362	124391	46423	93055	46403	106910
611345	257	106743	85:289.0 86:203.0 87:242.0 89:488.0 91:478.0 92:20.0 93:91.0 96:273.0 98:129.0 99:387.0 100:2950.0 101:2993.0 102:397.0 103:839.0 104:56.0 105:432.0 106:62.0 107:135.0 113:85.0 114:106.0 115:460.0 116:842.0 117:709.0 118:198.0 119:799.0 120:61.0 121:56.0 126:31.0 127:162.0 128:73.0 129:185.0 131:1148.0 132:209.0 133:2939.0 134:386.0 135:653.0 137:114.0 141:17.0 142:72.0 143:978.0 144:172.0 145:14…	93072	C00438	HLKXYZVTANABHZ-REOHCLBHSA-N	121570	132988	336957	755373	116118	238709	410825	661462	186894	236367	369065	631553
577897	174	1835	85:347.0 86:1220.0 87:126.0 88:4.0 89:96.0 97:229.0 98:5.0 99:159.0 100:1066.0 102:437.0 103:84.0 110:37.0 112:55.0 113:49.0 114:118.0 116:331.0 117:782.0 126:30.0 128:280.0 129:116.0 130:474.0 131:260.0 132:78.0 133:141.0 134:38.0 141:13.0 142:551.0 143:116.0 144:359.0 145:26.0 146:390.0 147:957.0 148:108.0 158:26.0 159:814.0 160:165.0 161:9.0 170:73.0 171:448.0 172:317.0 173:142.0 174:3120.0 17…	122356	C02714	KLZGKIDSEJWEDW-UHFFFAOYSA-N	62191	462155	74511	202811	56904	449121	95825	210473	115908	374071	92119	190254
694651	174	19188	85:29.0 86:114.0 97:39.0 100:114.0 116:34.0 142:63.0 174:720.0 175:119.0 176:31.0	439232	C00437	JRLGPAXAGHMNOL-LURJTMIESA-N	3581	4159	4142	2239	4097	2021	9835	2471	3667	2470	18632	1815
746341	319	1674	85:448.0 86:230.0 88:655.0 89:9641.0 90:778.0 99:345.0 100:2544.0 101:2131.0 102:964.0 103:45456.0 104:4561.0 105:1970.0 106:10.0 113:655.0 114:2492.0 115:766.0 116:104.0 117:11596.0 118:1129.0 119:1434.0 126:279.0 127:100.0 128:346.0 129:15183.0 130:2624.0 131:3200.0 133:18066.0 134:1988.0 135:689.0 140:72.0 141:221.0 142:588.0 143:1887.0 144:357.0 146:152.0 147:49213.0 148:7660.0 149:5097.0 150…	24139	C03878	OVRNDRQMDRJTHS-FMDGEEDCSA-N	13153	8968	3665	4423	4052	4415	13585	4347	19826	3556	3085	5468
548028	158	4081	85:424.0 86:274.0 87:183.0 88:123.0 93:100.0 94:61.0 95:123.0 98:237.0 99:211.0 100:820.0 101:420.0 102:186.0 103:219.0 104:72.0 107:36.0 109:95.0 110:133.0 111:191.0 112:302.0 113:107.0 114:107.0 115:220.0 116:1962.0 117:4292.0 118:543.0 119:205.0 120:45.0 121:29.0 123:35.0 124:18.0 128:132.0 129:1942.0 130:860.0 131:1103.0 132:1033.0 133:678.0 134:131.0 135:58.0 137:52.0 138:25.0 139:83.0 141:4…	65065	C01042	OTCCIMWXFLJLIA-BYPYZUCNSA-N	95518	190339	336633	893738	94173	258104	455407	975537	150304	280469	425432	967198
634414	285	127	85:1672.0 86:922.0 87:259.0 88:617.0 89:2301.0 90:194.0 91:565.0 93:1089.0 94:262.0 95:2947.0 96:479.0 97:1977.0 98:1752.0 99:1650.0 100:382.0 101:1406.0 104:452.0 105:1305.0 106:321.0 107:394.0 108:204.0 109:725.0 110:354.0 111:699.0 112:710.0 116:3547.0 117:55137.0 118:5160.0 119:1775.0 120:155.0 121:314.0 122:68.0 123:74.0 124:132.0 125:204.0 128:186.0 129:23236.0 130:2963.0 131:10163.0 132:11…	11005	C06424	TUNFSRHWOTWDNC-UHFFFAOYSA-N	39612	22143	28347	37091	27634	17945	26585	36255	35953	28369	39111	28544
1087377	117	84087	85:565.0 86:54.0 87:44.0 89:121.0 91:64.0 93:90.0 95:616.0 96:181.0 97:819.0 98:542.0 99:172.0 100:8.0 101:22.0 105:185.0 107:24.0 108:28.0 109:212.0 111:357.0 112:73.0 113:12.0 116:368.0 117:8406.0 118:752.0 119:300.0 121:123.0 123:28.0 125:48.0 129:3840.0 130:481.0 131:970.0 132:4101.0 133:1170.0 134:287.0 135:19.0 137:4.0 143:338.0 145:3044.0 146:313.0 148:1.0 154:30.0 157:2.0 159:182.0 160:35…	10470		UTOPWMOLSKOLTQ-UHFFFAOYSA-N	8583	5802	6605	8277	6028	4244	5384	9226	5406	6265	6281	5684
838305	343	97325	85:2267.0 86:155.0 87:266.0 88:191.0 89:1079.0 90:93.0 93:174.0 94:140.0 95:2721.0 96:151.0 97:1617.0 98:472.0 99:467.0 100:29.0 101:4826.0 102:358.0 103:3998.0 104:229.0 105:244.0 107:108.0 109:1496.0 111:983.0 112:118.0 113:245.0 115:330.0 116:2438.0 117:3520.0 118:294.0 119:216.0 121:96.0 123:657.0 125:76.0 128:28.0 129:4386.0 130:725.0 131:2022.0 132:732.0 133:2276.0 134:181.0 135:134.0 137:2…	79050		DCBSHORRWZKAKO-UHFFFAOYSA-N	2576	3735	1924	3037	4127	2335	1703	1656	2962	4444	1651	2171
483560	176	45	86:209.0 87:157.0 88:89.0 92:28.0 96:49.0 98:179.0 100:943.0 101:113.0 102:175.0 103:199.0 104:109.0 105:441.0 107:31.0 114:409.0 115:107.0 117:136.0 118:21.0 122:14.0 128:6524.0 129:603.0 130:496.0 131:1184.0 132:354.0 134:118.0 144:59.0 145:49.0 146:97.0 147:486.0 148:243.0 149:200.0 151:51.0 159:53.0 160:202.0 161:47.0 162:43.0 163:30.0 164:16.0 172:30.0 174:90.0 175:14.0 176:5168.0 177:722.0 …	6137	C00073	FFEARJCKVFRZRR-BYPYZUCNSA-N	8446	53144	16377	48789	15528	60811	22076	40224	18646	70582	20640	25832
1214242	361	62691	85:85.0 97:41.0 98:6.0 101:32.0 103:684.0 108:24.0 111:32.0 113:107.0 117:244.0 118:34.0 125:19.0 127:111.0 129:522.0 131:30.0 139:20.0 143:36.0 147:594.0 149:99.0 152:3.0 155:26.0 157:77.0 160:142.0 161:36.0 168:11.0 169:243.0 173:56.0 174:74.0 189:102.0 191:253.0 192:19.0 193:102.0 194:4.0 204:719.0 205:253.0 206:77.0 216:16.0 217:450.0 218:137.0 226:13.0 228:13.0 229:10.0 232:6.0 239:34.0 243:…	3625615		XJCCHWKNFMUJFE-UHFFFAOYSA-N	4998	1948	2549	2099	2555	1217	3285	1322	4462	1257	2440	1322
946601	204	1979	85:18.0 86:40.0 87:38.0 89:640.0 90:50.0 94:3.0 95:51.0 96:226.0 97:52.0 98:60.0 99:10.0 100:262.0 101:31.0 102:157.0 103:2571.0 104:171.0 105:231.0 108:7.0 109:86.0 111:17.0 112:13.0 113:130.0 114:62.0 116:82.0 117:1560.0 118:98.0 119:98.0 125:5.0 127:10.0 128:39.0 129:1849.0 130:331.0 131:223.0 132:24.0 133:813.0 134:81.0 140:25.0 141:77.0 142:107.0 143:428.0 145:58.0 147:3256.0 148:427.0 149:3…	439186	C00208	GUBGYTABKSRVRQ-PICCSMPSSA-N	44701	216140	171962	25040	38606	203719	228443	27882	61267	317654	264052	23490
463180	233	1391	85:66.0 87:316.0 88:106.0 89:148.0 90:42.0 95:37.0 99:129.0 101:4462.0 102:488.0 103:641.0 104:93.0 105:294.0 115:533.0 116:432.0 117:2305.0 118:259.0 119:501.0 120:70.0 121:62.0 124:21.0 129:385.0 131:1945.0 132:129.0 133:6850.0 134:1075.0 135:667.0 136:51.0 137:33.0 139:20.0 142:41.0 143:745.0 144:107.0 145:145.0 147:21089.0 148:2969.0 149:2528.0 150:99.0 151:286.0 153:24.0 158:12.0 159:29.0 16…	525	C00711	BJEPYKJPYRNKOW-UHFFFAOYSA-N	61149	198375	87302	111141	69828	365616	93739	91008	146041	323307	94864	78695
541086	217	85112	85:155.0 87:455.0 88:330.0 89:5647.0 90:390.0 94:48.0 96:79.0 99:377.0 100:2717.0 101:1492.0 102:600.0 103:35832.0 104:3052.0 105:1929.0 106:120.0 107:53.0 109:17.0 110:80.0 111:85.0 112:138.0 113:332.0 114:254.0 115:274.0 116:415.0 117:4160.0 118:270.0 119:534.0 121:96.0 126:187.0 127:203.0 128:129.0 129:3451.0 130:540.0 131:1760.0 133:4326.0 134:544.0 135:414.0 138:29.0 139:23.0 142:121.0 143:6…	439240	C00476	SRBFZHDQGSBBOR-AGQMPKSLSA-N	32006	17287	19904	7339	33472	21205	18488	5449	42118	12684	17448	4482
573587	217	233	85:649.0 86:59.0 87:142.0 88:75.0 89:607.0 95:25.0 97:25.0 99:247.0 100:57.0 101:550.0 102:92.0 103:6136.0 104:480.0 105:198.0 106:44.0 111:98.0 112:73.0 113:193.0 114:48.0 115:140.0 116:225.0 117:3144.0 118:289.0 119:258.0 120:15.0 127:102.0 129:2235.0 130:260.0 131:777.0 133:1341.0 134:87.0 135:42.0 141:89.0 143:195.0 144:16.0 145:61.0 147:6082.0 148:964.0 149:538.0 150:39.0 151:43.0 157:231.0 …	439255	C00532	HEBKCHPVOIAQTA-IMJSIDKUSA-N	13248	4852	6974	8602	12684	2949	3624	10091	12908	6411	6664	6677
663483	156	12	85:2755.0 86:29130.0 87:3786.0 88:12077.0 89:1291.0 90:709.0 92:136.0 93:103.0 94:668.0 95:313.0 96:506.0 97:609.0 98:2819.0 99:1955.0 100:31497.0 101:4429.0 102:7671.0 103:3645.0 104:565.0 105:379.0 106:83.0 107:97.0 108:128.0 109:134.0 110:753.0 111:416.0 112:6522.0 113:2018.0 114:7116.0 115:10574.0 116:3465.0 117:4929.0 118:1028.0 119:900.0 120:191.0 121:127.0 123:145.0 124:606.0 125:212.0 126…	5962	C00047	KDXKERNSBIXSRK-YFKPBYRVSA-N	50601	131410	22647	3985	42319	20508	43423	7715	45058	11792	79743	30253
569637	204	3169	85:775.0 87:165.0 88:163.0 89:177.0 90:42.0 91:21.0 92:2.0 95:13.0 97:132.0 98:53.0 99:731.0 100:180.0 101:2830.0 102:212.0 103:5456.0 104:270.0 105:366.0 109:317.0 111:424.0 112:33.0 113:818.0 114:131.0 115:724.0 116:1575.0 117:3643.0 118:337.0 119:568.0 120:38.0 125:69.0 126:44.0 127:263.0 129:5991.0 130:703.0 131:1830.0 132:221.0 133:3867.0 134:297.0 135:293.0 136:48.0 139:2.0 140:20.0 141:67.…	2724705		TWNIBLMWSKIRAT-VFUOTHLCSA-N	26734	51853	31753	55568	36530	55381	35532	44013	45119	81851	31187	30314
346357	158	88421	85:2040.0 86:2126.0 87:2775.0 88:1401.0 89:3462.0 90:591.0 91:2381.0 92:1447.0 93:1888.0 94:327.0 95:755.0 96:903.0 97:576.0 98:1040.0 99:807.0 100:5071.0 101:1356.0 102:10051.0 103:9823.0 104:2138.0 105:4531.0 106:897.0 107:2995.0 108:268.0 109:811.0 110:613.0 111:134.0 112:235.0 113:439.0 114:344.0 115:8086.0 116:2810.0 117:3163.0 118:756.0 119:3916.0 120:691.0 121:3306.0 122:397.0 123:1227.0 1…	6106	C00123	ROHFNLRQFUQHCH-YFKPBYRVSA-N	144519	517517	136710	165621	153332	533840	152993	140242	227904	723951	158512	140107
217657	191	80	85:8684.0 86:6573.0 87:72227.0 88:111565.0 89:22391.0 90:1554.0 91:2622.0 92:778.0 93:502.0 94:4760.0 95:1164.0 96:739.0 97:892.0 98:246.0 99:4891.0 100:2372.0 101:61750.0 102:48891.0 103:46949.0 104:6822.0 105:17397.0 106:1817.0 107:2274.0 108:297.0 109:91.0 111:450.0 113:4576.0 114:1039.0 115:35415.0 116:15880.0 117:1091636.0 118:122979.0 119:56962.0 120:3499.0 121:613.0 126:206.0 127:1515.0 12…	612	C01432	JVTAAEKCZFNVCJ-UHFFFAOYSA-N	78182	120941	38965	2852	96523	32923	77678	27107	38194	35279	52595	18087
489385	292	1679	85:304.0 86:391.0 88:631.0 89:4158.0 90:414.0 91:179.0 92:233.0 93:215.0 94:45.0 96:145.0 97:116.0 98:15.0 99:816.0 100:110.0 101:2762.0 102:21122.0 103:20966.0 104:2634.0 105:1408.0 106:64.0 107:560.0 108:290.0 109:71.0 110:395.0 111:105.0 113:1032.0 114:253.0 115:1508.0 116:877.0 117:33848.0 118:3267.0 119:2907.0 120:140.0 121:96.0 122:8.0 124:18.0 125:13.0 127:531.0 128:50.0 129:6995.0 130:178…	151152	C00639	JPIJQSOTBSSVTP-GBXIJSLDSA-N	3207	3306	3361	3958	3812	2358	3837	2636	5257	1659	2417	3681
993307	204	102808	85:354.0 86:159.0 87:300.0 88:107.0 89:2566.0 90:219.0 91:69.0 94:27.0 95:98.0 96:86.0 97:217.0 98:61.0 99:317.0 100:1011.0 101:2135.0 102:674.0 103:10925.0 104:1013.0 105:1192.0 107:56.0 109:262.0 111:279.0 112:54.0 113:431.0 114:162.0 115:365.0 116:1120.0 117:4251.0 118:421.0 119:535.0 125:40.0 126:98.0 127:266.0 128:138.0 129:6215.0 130:891.0 131:1759.0 132:367.0 133:4135.0 134:423.0 135:395.0…	439193	C00252	DLRVVLDZNNYCBX-RTPHMHGBSA-N	10598	6387	8653	5290	9600	3033	10304	6751	13429	3212	13569	6814
359251	158	15	85:1549.0 86:3001.0 87:645.0 88:285.0 89:271.0 90:580.0 91:64.0 92:52.0 95:58.0 96:323.0 97:189.0 98:829.0 99:977.0 100:9875.0 101:1414.0 102:3456.0 103:1535.0 104:311.0 105:134.0 111:127.0 112:440.0 113:373.0 114:1505.0 115:765.0 116:651.0 118:274.0 119:292.0 121:53.0 123:27.0 126:183.0 128:1693.0 129:920.0 130:964.0 131:1559.0 132:2068.0 133:2024.0 135:106.0 142:989.0 143:511.0 144:398.0 145:30…	6306	C00407	AGPKZVBTJJNPAG-WHFBIAKZSA-N	83263	107875	48095	257354	88799	106975	55733	222673	184652	116302	55900	209776
897434	230	84524	85:1568.0 86:780.0 87:1166.0 88:560.0 89:1904.0 91:15501.0 92:2918.0 93:6326.0 94:1647.0 95:2401.0 97:1081.0 98:220.0 99:1165.0 100:804.0 101:3341.0 102:808.0 103:15276.0 104:2320.0 105:6001.0 106:3197.0 107:1491.0 108:2478.0 109:746.0 110:1136.0 111:1921.0 112:413.0 113:1448.0 114:353.0 115:3043.0 116:2998.0 117:9407.0 118:1635.0 119:4572.0 120:1119.0 121:826.0 122:365.0 123:390.0 124:342.0 125:…	6021	C00294	UGQMRVRMYYASKQ-KQYNXXCUSA-N	1666	21353	3865	5208	1647	24593	10256	16406	2555	51835	14094	8310
764586	202	724	88:69.0 93:61.0 95:49.0 102:117.0 104:35.0 109:35.0 112:18.0 116:72.0 117:141.0 119:48.0 124:41.0 129:278.0 133:172.0 135:26.0 136:22.0 137:31.0 140:24.0 142:37.0 143:39.0 144:38.0 145:47.0 147:362.0 148:87.0 149:117.0 151:18.0 156:56.0 158:20.0 160:37.0 162:39.0 164:15.0 165:27.0 169:26.0 170:56.0 173:22.0 181:25.0 182:31.0 183:24.0 184:33.0 185:30.0 186:21.0 188:34.0 194:24.0 195:23.0 200:39.0 …	92904	C02043	XGILAAMKEQUXLS-UHFFFAOYSA-N	2144	1505	1720	1602	4127	2128	1431	2270	2940	1508	1439	1705
443878	218	2849	101:66.0 102:400.0 103:4169.0 104:311.0 105:88.0 108:5.0 113:20.0 114:56.0 115:64.0 116:6.0 117:924.0 118:50.0 125:1.0 128:3071.0 129:503.0 130:734.0 131:345.0 132:149.0 133:513.0 134:269.0 135:55.0 139:3.0 140:11.0 141:19.0 145:11.0 146:159.0 147:1347.0 148:40.0 149:294.0 157:459.0 158:17.0 159:17.0 172:20.0 177:38.0 180:8.0 184:17.0 185:46.0 191:9.0 199:4.0 200:1.0 202:287.0 204:73.0 208:3.0 21…	12647	C00263	UKAUYVFTDYCKQA-VKHMYHEASA-N	1467	3771	9810	70706	2415	8754	10343	48113	3942	8345	10009	28883
806282	387	18607	89:205.0 90:34.0 100:62.0 101:173.0 103:155.0 105:83.0 113:36.0 114:63.0 116:51.0 117:51.0 129:326.0 130:58.0 131:112.0 133:153.0 135:38.0 143:37.0 145:25.0 147:476.0 148:80.0 157:90.0 160:244.0 161:48.0 169:18.0 189:27.0 191:42.0 205:21.0 211:118.0 216:24.0 217:145.0 218:44.0 219:21.0 225:30.0 227:17.0 231:19.0 247:31.0 248:13.0 285:42.0 298:19.0 299:223.0 300:63.0 301:70.0 302:32.0 305:24.0 307…	208	C02965	NBSCHQHZLSJFNQ-UHFFFAOYSA-N	19235	55611	25048	12407	15404	48069	19818	11087	14288	38721	24419	14327
642640	319	20287	87:46.0 89:593.0 98:26.0 100:70.0 101:184.0 103:762.0 104:80.0 105:211.0 107:72.0 112:27.0 113:40.0 114:76.0 116:57.0 117:792.0 118:43.0 119:50.0 128:26.0 129:778.0 130:84.0 131:128.0 133:426.0 134:123.0 135:46.0 138:25.0 142:40.0 143:58.0 145:57.0 146:50.0 147:2095.0 148:321.0 149:125.0 155:24.0 157:368.0 158:58.0 159:41.0 160:684.0 161:118.0 162:34.0 163:56.0 164:21.0 165:33.0 173:49.0 184:32.0…	206	C00738	WQZGKKKJIJFFOK-UHFFFAOYSA-N	3049	7116	7216	8869	3413	4734	12584	5362	4979	4278	11568	10594
751309	117	727	86:84.0 89:126.0 93:146.0 95:297.0 97:364.0 98:171.0 99:152.0 101:71.0 105:120.0 107:47.0 109:65.0 111:142.0 112:68.0 113:69.0 116:319.0 117:6884.0 118:515.0 119:190.0 123:26.0 125:38.0 129:2928.0 130:357.0 131:779.0 132:2003.0 133:510.0 134:126.0 141:18.0 143:248.0 145:1080.0 146:130.0 149:39.0 152:19.0 153:14.0 159:91.0 163:18.0 171:63.0 174:86.0 177:28.0 182:19.0 187:82.0 189:15.0 197:18.0 201…	10465		KEMQGTRYUADPNZ-UHFFFAOYSA-N	32741	55570	25749	23605	29185	45998	56850	34382	70091	37651	24308	36498
744307	352	2519	85:485.0 86:288.0 87:42.0 89:317.0 95:86.0 98:175.0 99:1474.0 100:782.0 101:980.0 102:75.0 103:1581.0 104:106.0 105:14.0 110:49.0 111:272.0 112:15.0 113:289.0 114:183.0 115:231.0 116:930.0 117:753.0 118:116.0 119:40.0 122:16.0 124:27.0 125:94.0 126:14.0 127:102.0 128:117.0 129:1922.0 130:538.0 131:1046.0 132:378.0 133:1248.0 135:247.0 137:42.0 138:19.0 139:86.0 140:23.0 141:220.0 142:118.0 143:24…	764	C00242	UYTPUPDQBNUYGX-UHFFFAOYSA-N	985	542	974	343	484	570	524	692	617	462	1077	784
227636	177	1971	86:321.0 87:877.0 88:2215.0 89:1177.0 90:166.0 92:46.0 95:690.0 98:47.0 99:43.0 100:1.0 101:491.0 102:395.0 103:3236.0 104:445.0 105:759.0 106:5.0 107:431.0 110:197.0 113:123.0 114:1.0 115:778.0 116:235.0 117:2708.0 118:351.0 119:694.0 120:123.0 121:18.0 124:3.0 131:2476.0 132:305.0 133:6921.0 134:1259.0 135:297.0 144:1.0 146:382.0 147:57199.0 148:9255.0 149:5731.0 150:464.0 151:221.0 161:3331.0 …	757	C00160	AEMRFAOFKBGASW-UHFFFAOYSA-N	33588	23127	41390	121120	38092	18317	29497	102976	41487	32047	33895	103554
368707	248	6	85:2882.0 86:87494.0 87:10917.0 88:4018.0 89:822.0 92:65.0 93:42.0 94:27.0 95:426.0 96:50.0 97:67.0 99:1489.0 100:53029.0 101:10140.0 102:5892.0 103:928.0 105:1276.0 110:146.0 113:1787.0 114:44.0 115:2820.0 116:1864.0 117:12472.0 118:47.0 119:3422.0 122:40.0 123:85.0 125:63.0 129:156.0 130:9640.0 131:7466.0 132:862.0 133:31722.0 134:5661.0 135:2633.0 144:2949.0 145:349.0 146:1208.0 147:26782.0 14…	750	C00037	DHMQDGOQFOQNFH-UHFFFAOYSA-N	43983	92254	63219	397958	44250	79467	85308	285504	60330	114570	100279	334584
590747	357	1687	85:750.0 87:846.0 88:468.0 89:1193.0 90:82.0 91:168.0 92:114.0 93:127.0 94:26.0 95:116.0 97:212.0 98:232.0 99:483.0 101:13348.0 102:1461.0 103:9463.0 104:991.0 105:689.0 106:35.0 107:239.0 108:36.0 109:51.0 111:385.0 113:2220.0 114:284.0 115:2195.0 116:2414.0 117:2066.0 118:407.0 119:755.0 120:59.0 121:349.0 122:90.0 123:101.0 125:30.0 127:73.0 129:6764.0 130:1365.0 131:6671.0 132:512.0 133:8224.…	754	C03189	AWUCVROLDVIAJX-UHFFFAOYSA-N	52998	424968	271176	1365123	65596	423571	174123	1229055	50226	922484	200600	1052402
377495	189	48	87:199.0 89:698.0 90:111.0 93:56.0 98:33.0 99:176.0 100:63.0 101:1315.0 102:3672.0 103:4054.0 104:371.0 105:293.0 106:106.0 107:60.0 108:48.0 113:36.0 114:94.0 115:261.0 116:366.0 117:2480.0 119:409.0 122:34.0 130:941.0 131:1036.0 133:4658.0 135:416.0 142:23.0 147:8908.0 148:1388.0 149:813.0 157:22.0 158:22.0 159:33.0 161:42.0 162:30.0 163:86.0 166:42.0 175:382.0 176:31.0 177:220.0 189:3993.0 190…	439194	C00258	RBNPOMFGQQGHHO-UWTATZPHSA-N	12712	13324	21711	62185	7455	20403	33405	56961	13097	24123	34854	57136
761296	213	84386	85:57.0 86:293.0 88:52.0 89:291.0 91:68.0 92:107.0 93:168.0 94:238.0 95:2835.0 96:535.0 97:65.0 98:157.0 100:441.0 102:233.0 103:524.0 104:202.0 105:243.0 106:87.0 107:4001.0 108:570.0 109:361.0 112:102.0 114:95.0 115:203.0 116:374.0 117:448.0 118:69.0 119:184.0 120:62.0 121:118.0 122:107.0 123:47.0 124:99.0 125:84.0 126:42.0 127:147.0 129:1131.0 130:238.0 131:325.0 132:150.0 133:278.0 134:92.0 1…	124886	C00051	RWSXRVCMGQZWBV-WDSKDSINSA-N	5397	44262	16923	131518	6891	64574	15906	107831	9537	93525	27141	92734
421260	261	1727	88:191.0 91:36.0 97:767.0 98:37.0 99:40.0 100:340.0 101:236.0 102:261.0 103:344.0 104:57.0 114:112.0 115:81.0 116:704.0 117:526.0 118:162.0 120:11.0 128:639.0 129:1748.0 130:358.0 131:182.0 132:119.0 133:497.0 135:53.0 142:34.0 143:21.0 144:1230.0 145:204.0 147:5413.0 148:702.0 149:827.0 151:43.0 158:934.0 159:179.0 160:47.0 186:172.0 187:30.0 189:439.0 199:13.0 203:445.0 204:296.0 205:234.0 217:…	743	C00489	JFCQEDHGNNZCLN-UHFFFAOYSA-N	3170	3760	2632	4920	5464	1740	4540	5288	8799	2875	1982	3215
694900	227	3274	85:72.0 86:26.0 87:15.0 88:16.0 89:152.0 98:40.0 99:69.0 100:317.0 101:113.0 107:118.0 110:29.0 112:396.0 113:277.0 114:314.0 115:53.0 116:6.0 126:529.0 128:2034.0 129:269.0 130:263.0 131:32.0 132:89.0 133:169.0 139:611.0 140:108.0 146:26.0 147:1801.0 148:234.0 149:277.0 150:29.0 154:14.0 155:198.0 156:1187.0 157:150.0 158:23.0 170:13.0 172:312.0 173:31.0 174:53.0 184:17.0 186:52.0 188:59.0 200:6…	5961	C00064	ZDXPYRJPNDTMRX-VKHMYHEASA-N	9098	9611	19072	21786	13098	26113	15370	23555	16198	23515	13302	18217
489240	174	62245	85:467865.0 86:64094.0 88:32861.0 89:26374.0 90:8704.0 91:18223.0 92:2947.0 93:643.0 94:2871.0 95:3473.0 96:2772.0 98:11481.0 99:11306.0 100:26566.0 101:48699.0 102:28371.0 103:63109.0 104:10692.0 105:8292.0 106:1102.0 108:2160.0 110:3756.0 111:1255.0 112:31454.0 113:12985.0 114:22937.0 115:19830.0 116:90470.0 117:81171.0 118:17445.0 119:11118.0 120:1969.0 122:3511.0 123:376.0 124:4975.0 125:223.…	33032	C00025	WHUUTDBJXJRKMK-VKHMYHEASA-N	87292	1033476	592875	636293	124756	1530578	810342	795873	213327	1481039	566714	820430
818275	387	308	89:2051.0 90:203.0 91:178.0 94:11.0 95:62.0 98:94.0 99:125.0 100:221.0 101:1887.0 102:354.0 103:2375.0 104:220.0 105:395.0 107:50.0 109:82.0 111:94.0 112:58.0 113:214.0 115:231.0 116:632.0 117:455.0 119:268.0 121:26.0 122:30.0 125:55.0 128:126.0 129:3069.0 130:602.0 131:1273.0 132:58.0 133:2409.0 134:158.0 135:122.0 137:37.0 140:51.0 141:115.0 142:97.0 143:74.0 144:29.0 145:148.0 146:37.0 147:487…	5958	C00092	NBSCHQHZLSJFNQ-GASJEMHNSA-N	128903	419696	85862	253816	53591	141993	105646	219333	44381	214462	114488	364079
594647	217	3167	85:385.0 86:98.0 87:248.0 88:286.0 89:468.0 90:224.0 92:20.0 95:218.0 99:284.0 101:1180.0 103:1916.0 104:47.0 107:220.0 109:96.0 110:193.0 111:260.0 112:20.0 113:386.0 114:41.0 115:209.0 116:863.0 117:2309.0 118:189.0 119:243.0 125:12.0 126:151.0 128:127.0 129:1571.0 130:306.0 131:508.0 132:123.0 133:2331.0 134:352.0 135:130.0 136:1.0 139:40.0 140:858.0 141:105.0 142:138.0 143:915.0 144:125.0 145…	65533	C00103	HXXFSFRBOHSIMQ-VFUOTHLCSA-N	580612	838463	481074	671894	598619	933234	936845	575128	1180639	974462	1013565	374451
657941	319	88048	85:202.0 86:370.0 87:15814.0 88:1126.0 89:2841.0 90:290.0 94:48.0 96:161.0 99:1499.0 100:716.0 101:1285.0 102:364.0 103:4860.0 104:294.0 105:345.0 106:230.0 107:66.0 108:14.0 109:115.0 110:221.0 111:151.0 112:87.0 113:1299.0 114:223.0 115:482.0 116:983.0 117:7481.0 118:924.0 119:347.0 120:121.0 123:14.0 125:40.0 126:47.0 127:53.0 128:778.0 129:7452.0 130:1046.0 131:1985.0 132:199.0 133:2609.0 134…	64689	C00221	WQZGKKKJIJFFOK-VFUOTHLCSA-N	15861542	10072591	15454558	15982	20133188	9324200	10543599	15883	14841723	7669176	11340464	21870
693148	333	7501	87:39.0 89:155.0 99:15.0 100:306.0 101:268.0 102:393.0 103:2729.0 104:264.0 105:196.0 109:2.0 111:2.0 113:144.0 116:8.0 117:1117.0 118:12.0 127:30.0 129:1186.0 130:285.0 131:546.0 132:183.0 133:997.0 134:13.0 137:1.0 139:7.0 140:38.0 141:4.0 142:28.0 143:746.0 144:263.0 145:25.0 147:6161.0 148:1144.0 149:642.0 150:39.0 151:46.0 153:74.0 154:66.0 155:3.0 157:599.0 159:89.0 160:27.0 161:88.0 164:14…	6857417	C00800	RGHNJXZEOKUKBD-QTBDOELSSA-N	11317	49170	49208	1462	7435	26453	63303	1491	14669	20117	57986	1370
364801	102	102582	85:363.0 86:826.0 87:509.0 88:215.0 89:159.0 90:24.0 94:28.0 96:95.0 97:78.0 98:573.0 99:396.0 100:2366.0 101:388.0 102:15758.0 103:1636.0 104:519.0 105:39.0 107:66.0 109:56.0 111:25.0 112:169.0 113:60.0 114:179.0 115:2861.0 116:775.0 117:423.0 119:55.0 121:18.0 126:74.0 128:209.0 129:170.0 130:106.0 131:488.0 132:74.0 133:427.0 140:142.0 141:26.0 142:3733.0 143:862.0 144:394.0 145:49.0 147:8419.…	119	C00334	BTCSSZJGUNDROE-UHFFFAOYSA-N	6078	18891	24654	70557	13478	17775	50183	103393	12987	12875	57957	94757
828102	387	84204	85:352.0 86:18.0 87:173.0 88:29.0 89:238.0 90:3.0 95:35.0 97:215.0 98:44.0 99:408.0 100:111.0 101:1564.0 102:235.0 103:2611.0 104:160.0 105:125.0 107:126.0 108:137.0 109:343.0 111:347.0 112:25.0 113:1282.0 114:117.0 115:510.0 116:778.0 117:1716.0 118:101.0 119:265.0 120:13.0 121:88.0 125:45.0 127:291.0 128:9.0 129:11377.0 130:1380.0 131:1525.0 132:194.0 133:3384.0 134:381.0 135:599.0 136:15.0 137…	439404	C01113	NBSCHQHZLSJFNQ-SVZMEOIVSA-N	2385	17381	5952	5926	2390	5168	11137	6539	2174	4347	6433	5783
392338	245	64523	87:4096.0 89:14447.0 93:5424.0 95:1377.0 97:17909.0 98:22930.0 99:25859.0 103:25556.0 104:4519.0 105:12225.0 106:1044.0 108:401.0 109:85.0 111:5421.0 113:36144.0 114:4711.0 115:203643.0 116:17056.0 117:40588.0 118:8308.0 119:17857.0 120:1207.0 121:1194.0 122:832.0 123:134.0 126:21945.0 127:60663.0 128:24748.0 129:5497.0 131:43947.0 132:16519.0 133:243740.0 134:26331.0 135:17144.0 136:749.0 138:22…	444972	C00122	VZCYOOQTPOCHFL-OWOJBTEDSA-N	116136	155914	191701	235122	117221	324470	227076	194366	185807	232551	268051	193031
578299	160	3009	85:191.0 89:328.0 91:5.0 98:6.0 100:250.0 101:182.0 103:132.0 105:64.0 107:33.0 117:5349.0 118:423.0 119:197.0 127:28.0 129:429.0 130:344.0 131:248.0 133:363.0 134:138.0 143:112.0 147:658.0 148:60.0 159:12.0 160:926.0 161:309.0 162:4.0 171:31.0 174:36.0 189:39.0 191:27.0 204:79.0 205:9.0 206:19.0 217:28.0 219:124.0 223:10.0 231:37.0 233:151.0 235:13.0 277:238.0 278:54.0 293:13.0 299:12.0 321:80.0…	439650	C02095	SHZGCJCMOBCMKK-FPRJBGLDSA-N	3444	5942	4622	4996	5968	5132	3406	5351	3835	10482	3950	1397
804279	315	6431	85:175.0 86:55.0 87:366.0 88:157.0 89:2236.0 90:436.0 92:4.0 94:18.0 96:197.0 98:32.0 99:369.0 100:408.0 101:1519.0 102:775.0 103:257.0 104:1131.0 105:281.0 106:108.0 109:60.0 111:305.0 113:195.0 114:242.0 115:86.0 116:26.0 117:911.0 118:370.0 120:83.0 121:101.0 122:34.0 124:89.0 126:163.0 128:84.0 129:4295.0 130:1211.0 131:850.0 132:289.0 133:2271.0 134:314.0 135:693.0 136:141.0 137:22.0 138:85.…	440641	C05345	BGWGXPAPYGQALX-ARQDHWQXSA-N	29251	98882	34257	33430	26311	85753	28181	28669	18240	109189	37216	43069
641863	307	50366	86:65.0 87:79.0 88:18.0 89:2281.0 90:143.0 99:37.0 100:388.0 101:537.0 102:77.0 103:13851.0 104:1258.0 105:563.0 113:20.0 114:164.0 115:201.0 117:1833.0 118:120.0 119:138.0 122:14.0 125:109.0 128:143.0 129:782.0 130:84.0 131:499.0 133:1810.0 134:211.0 135:10.0 136:17.0 142:22.0 143:105.0 145:56.0 147:4583.0 148:705.0 149:481.0 150:25.0 151:26.0 156:27.0 157:146.0 159:19.0 163:118.0 167:3.0 171:41…	439709	C02336	RFSUNEUAIZKAJO-ARQDHWQXSA-N	90417	59727	25252	22305	60432	28575	59652	22461	59831	30113	57993	34656
317291	211	100892	87:78.0 88:97.0 89:256.0 91:314.0 92:90.0 93:145.0 94:40.0 98:266.0 99:46.0 102:181.0 103:1317.0 104:160.0 105:416.0 106:296.0 107:321.0 108:142.0 109:166.0 110:48.0 113:54.0 114:59.0 115:794.0 116:181.0 117:169.0 118:90.0 119:551.0 120:74.0 121:445.0 123:467.0 127:77.0 128:49.0 129:30.0 131:211.0 132:149.0 133:4081.0 134:722.0 135:1706.0 136:99.0 137:1236.0 138:139.0 139:133.0 140:21.0 143:24.0 …	74190		ZJXZSIYSNXKHEA-UHFFFAOYSA-N	2027	2670	1492	2577	2290	2523	2486	2825	2801	3049	2006	3749
443306	205	102661	85:252.0 86:309.0 87:286.0 88:262.0 89:3396.0 90:347.0 98:95.0 99:207.0 100:1047.0 101:1152.0 102:512.0 103:2966.0 104:321.0 105:570.0 111:37.0 112:126.0 113:92.0 114:259.0 115:522.0 116:243.0 117:8801.0 118:811.0 119:677.0 120:43.0 121:19.0 125:24.0 126:85.0 127:101.0 128:90.0 129:712.0 130:1223.0 131:821.0 132:198.0 133:2835.0 134:401.0 135:233.0 140:40.0 141:30.0 142:111.0 143:111.0 144:41.0 1…	439574	C01796	FMAORJIQYMIRHF-HERZVMAMSA-N	2397	1672	3257	1219	2749	939	3940	5052	2919	5827	4796	11248
471922	217	92	86:57.0 87:443.0 89:682.0 90:92.0 99:480.0 100:41.0 101:1823.0 103:7046.0 104:676.0 105:300.0 106:59.0 109:27.0 111:45.0 113:474.0 115:473.0 116:1861.0 117:6123.0 118:476.0 119:295.0 127:453.0 129:1559.0 130:129.0 131:448.0 133:1902.0 134:216.0 144:53.0 147:9776.0 148:785.0 149:656.0 158:25.0 159:8.0 163:98.0 169:60.0 174:40.0 175:153.0 176:58.0 177:60.0 183:21.0 189:1255.0 190:194.0 191:893.0 19…	222285	C00503	UNXHWFMMPAWVPI-ZXZARUISSA-N	4694	3602	5600	6829	4656	2230	8328	6838	6632	2843	6948	6581
507619	243	12092	85:402.0 86:5.0 87:55.0 88:22.0 89:1221.0 90:28.0 91:164.0 97:1064.0 98:48.0 99:290.0 101:655.0 102:50.0 103:1071.0 104:12.0 105:2.0 107:23.0 110:75.0 111:463.0 113:15.0 115:147.0 116:5.0 117:2.0 119:2.0 124:1.0 125:24.0 127:111.0 129:13.0 130:11.0 132:11.0 133:6.0 143:5.0 147:15.0 166:1.0 171:74.0 175:5.0 185:1.0 188:2.0 189:11.0 190:4.0 191:1.0 220:259.0 221:14.0 223:3.0 243:1615.0 244:323.0 24…	8193	C02277	LQZZUXJYWNFBMV-UHFFFAOYSA-N	5604	6549	15303	5583	5698	8073	6950	4363	8400	10162	5242	5222
486724	254	2186	85:305.0 86:945.0 88:631.0 89:66.0 91:93.0 92:12.0 93:60.0 94:50.0 95:688.0 96:493.0 97:996.0 98:12707.0 99:1818.0 100:5096.0 101:1193.0 102:433.0 103:101.0 104:99.0 105:431.0 106:204.0 107:67.0 108:20.0 109:92.0 110:178.0 111:229.0 112:504.0 113:1713.0 114:980.0 115:589.0 116:686.0 117:327.0 118:47.0 120:75.0 123:207.0 124:149.0 125:2555.0 126:219.0 127:121.0 128:47.0 129:459.0 130:1719.0 131:51…	597	C00380	OPTASPLRGRRNAP-UHFFFAOYSA-N	1637	17564	8643	11635	2525	17937	8150	13876	3992	18171	8778	4421
700635	243	2246	85:144.0 86:125.0 87:68.0 95:74.0 97:27.0 99:140.0 100:73.0 101:52.0 102:63.0 103:170.0 105:12.0 107:4.0 111:73.0 113:108.0 114:60.0 115:113.0 116:36.0 117:50.0 119:18.0 121:11.0 123:12.0 125:20.0 129:308.0 130:71.0 131:47.0 133:687.0 135:189.0 137:50.0 140:12.0 141:91.0 142:23.0 143:12.0 144:18.0 147:1244.0 148:217.0 149:105.0 151:75.0 152:6.0 153:132.0 154:7.0 157:15.0 162:14.0 164:23.0 167:29.…	6131	C00055	IERHLVCPSMICTF-XVFCMESISA-N	146987	134520	117839	115844	128468	146520	156697	139652	170707	125251	186537	106807
715335	220	2787	85:185.0 86:404.0 88:100.0 90:67.0 91:332.0 92:34.0 94:53.0 97:57.0 98:151.0 99:49.0 100:1375.0 101:377.0 102:262.0 103:390.0 104:15.0 105:20.0 107:142.0 110:50.0 112:23.0 113:69.0 114:78.0 115:367.0 116:813.0 118:39.0 126:62.0 129:25.0 130:279.0 131:65.0 132:916.0 134:134.0 135:1.0 141:102.0 142:99.0 144:44.0 146:198.0 147:351.0 148:451.0 154:30.0 155:46.0 157:102.0 158:256.0 159:18.0 160:51.0 1…	439498	C01419	ZUKPVRWZDMRIEO-VKHMYHEASA-N	2796	2155	1599	1268	2525	1262	2939	1566	2987	1346	3624	1061
500158	220	65	86:175.0 90:83.0 91:341.0 97:81.0 98:68.0 100:3118.0 101:289.0 102:126.0 103:157.0 104:40.0 106:71.0 111:61.0 112:46.0 113:48.0 115:193.0 116:681.0 117:121.0 119:107.0 120:61.0 130:238.0 132:808.0 133:307.0 135:39.0 146:182.0 147:1274.0 149:187.0 163:84.0 172:22.0 204:108.0 217:15.0 218:2544.0 219:362.0 220:2803.0 221:383.0 222:297.0 223:28.0 231:29.0 232:38.0 262:21.0 287:23.0 301:27.0 304:25.0 …	5862	C00097	XUJNEKJLAYXESH-REOHCLBHSA-N	1541	1997	1662	14731	1647	1894	1980	6267	1650	2392	1977	6126
404807	141	107144	86:1241.0 88:94.0 89:166.0 90:394.0 91:1170.0 94:55.0 95:85.0 96:6.0 97:265.0 98:1353.0 99:179.0 100:4140.0 101:369.0 102:641.0 103:2034.0 104:258.0 106:65.0 107:4456.0 108:489.0 109:498.0 110:1469.0 111:245.0 112:325.0 113:38.0 114:1063.0 115:472.0 116:337.0 118:1446.0 119:282.0 120:39.0 122:52.0 125:199.0 126:273.0 128:1168.0 129:240.0 130:2245.0 132:421.0 133:293.0 134:1843.0 136:161.0 138:37.…			ADGFNXYXROZUOG-VKHMYHEASA-N	2289	3703	2580	4644	3692	2726	3745	3049	4501	2830	3893	1866
621404	157	1712	85:138.0 86:318.0 89:143.0 90:82.0 91:114.0 92:81.0 95:62.0 97:103.0 98:473.0 99:700.0 100:1254.0 101:216.0 102:109.0 103:52.0 104:50.0 107:195.0 108:36.0 109:94.0 110:101.0 111:43.0 113:64.0 114:128.0 115:311.0 116:35.0 117:38.0 118:54.0 120:48.0 122:24.0 124:39.0 126:87.0 127:262.0 128:173.0 129:140.0 130:668.0 132:139.0 133:229.0 134:91.0 138:26.0 140:306.0 141:1077.0 142:2134.0 143:284.0 144:…	9750	C00327	RHGKLRLOHDJJDR-BYPYZUCNSA-N	22816	109136	136714	38833	45871	33967	5618	26206	58879	39743	2563	23548
619883	273	4401	85:8264.0 86:7306.0 87:4871.0 88:16459.0 89:8262.0 90:824.0 91:617.0 95:11155.0 97:10848.0 98:757.0 101:13809.0 102:2366.0 104:1520.0 105:3101.0 106:390.0 107:276.0 109:585.0 111:14380.0 112:1118.0 113:5869.0 114:3197.0 115:55737.0 116:54237.0 117:67150.0 118:10951.0 119:17795.0 120:2788.0 122:646.0 123:603.0 124:1279.0 129:110800.0 130:15863.0 131:104558.0 132:22209.0 133:190697.0 134:30853.0 13…	311	C00158	KRKNYBCHXYNGOX-UHFFFAOYSA-N	546487	52907	42116	257594	1030997	73814	59608	254050	1106552	55091	61385	224589
456203	247	16826	85:1091.0 86:111.0 98:257.0 99:18.0 100:60.0 101:12.0 110:204.0 113:1.0 114:49.0 115:1851.0 116:213.0 117:396.0 130:232.0 131:61.0 132:133.0 133:455.0 134:36.0 142:43.0 143:196.0 145:620.0 147:3368.0 148:292.0 149:356.0 157:133.0 163:393.0 172:749.0 173:94.0 184:92.0 185:314.0 189:130.0 190:22.0 203:434.0 204:37.0 205:70.0 214:79.0 215:43.0 217:200.0 221:78.0 222:7.0 230:23.0 231:379.0 232:100.0 …	1081	C00815	XFTRTWQBIOMVPK-UHFFFAOYSA-N	4977	21360	11465	12109	5080	17370	24292	11508	7220	19618	14776	14669
376695	254	31654	91:577.0 92:334.0 93:115.0 95:3.0 99:82.0 100:110.0 103:11.0 105:263.0 107:8.0 108:313.0 109:65.0 114:59.0 123:37.0 127:337.0 130:41.0 131:58.0 132:7.0 133:23.0 134:138.0 135:40.0 136:2070.0 137:379.0 138:55.0 143:19.0 149:304.0 151:2501.0 152:226.0 153:73.0 161:9.0 165:10.0 166:1403.0 167:230.0 168:17.0 171:128.0 172:68.0 173:10.0 178:5.0 179:97.0 181:38.0 182:33.0 186:72.0 193:38.0 195:8.0 199:…	289	C00090	YCIMNLLNPGFGHC-UHFFFAOYSA-N	3618	3676	2770	4825	4241	2436	5146	2534	3988	2214	4727	2965
343457	201	6866	85:59.0 86:798.0 87:223.0 88:510.0 89:1377.0 90:189.0 95:33.0 97:16.0 98:32.0 99:40.0 100:399.0 101:2158.0 102:361.0 103:5236.0 104:718.0 105:608.0 106:42.0 109:166.0 110:56.0 113:210.0 114:71.0 115:93.0 116:330.0 117:11722.0 118:1237.0 119:890.0 120:77.0 126:65.0 129:2848.0 130:455.0 131:1940.0 132:1583.0 133:4028.0 134:684.0 135:115.0 140:1.0 142:10.0 143:100.0 145:423.0 146:62.0 147:4390.0 148…	379	C06423	WWZKQHOCKIZLMA-UHFFFAOYSA-N	64555	71941	76342	51777	57148	113421	62122	52881	57443	46539	43949	49195
452386	229	50422	86:58.0 95:73.0 100:128.0 115:203.0 116:59.0 117:1692.0 118:22.0 129:683.0 130:12.0 131:212.0 132:438.0 143:65.0 145:173.0 154:11.0 168:16.0 183:18.0 185:23.0 201:16.0 229:495.0 230:98.0 243:21.0 244:16.0 338:5.0 388:4.0 421:13.0 452:4.0 478:6.0 497:4.0	2969	C01571	GHVNFZFCNZKVNT-UHFFFAOYSA-N	10997	11564	11524	8431	7724	12313	10041	8632	8557	7932	6194	7461
277199	142	2047	85:20.0 86:58.0 88:236.0 89:101.0 99:89.0 100:965.0 101:112.0 102:36.0 107:15.0 108:64.0 110:113.0 112:60.0 113:20.0 114:80.0 115:83.0 116:36.0 134:97.0 140:21.0 142:4184.0 143:458.0 144:89.0 155:31.0 156:217.0 157:779.0 158:23.0 173:153.0 184:27.0 185:7.0 199:33.0 213:132.0 302:10.0 306:2.0 314:3.0	12025		HNJBEVLQSNELDL-UHFFFAOYSA-N	5471	3514	5437	16022	4316	3666	6401	15285	6301	7769	6234	13957
574470	243	22021	85:37.0 101:553.0 102:50.0 103:684.0 106:24.0 112:8.0 113:19.0 115:137.0 117:69.0 129:971.0 130:171.0 131:352.0 133:740.0 134:41.0 135:156.0 137:89.0 139:3.0 147:979.0 148:10.0 149:98.0 155:36.0 179:29.0 181:96.0 183:49.0 191:186.0 192:18.0 193:100.0 195:81.0 207:280.0 208:22.0 209:15.0 211:1590.0 212:184.0 213:144.0 217:86.0 218:77.0 225:19.0 227:200.0 228:29.0 234:34.0 243:1830.0 244:286.0 245:…	2526	C02979	DHCLVCXQIBBOPH-UHFFFAOYSA-N	2746	12525	10360	21872	3593	9676	6165	19306	6372	19768	6775	16515
435564	248	148	85:228.0 86:3117.0 87:240.0 90:32.0 93:32.0 95:19.0 99:386.0 100:1891.0 101:337.0 102:313.0 103:237.0 104:118.0 107:63.0 113:116.0 114:91.0 117:236.0 119:17.0 120:39.0 129:105.0 130:635.0 133:1533.0 134:301.0 135:92.0 137:24.0 142:51.0 146:224.0 147:2196.0 148:431.0 160:346.0 161:56.0 162:41.0 164:29.0 168:16.0 170:19.0 172:67.0 173:3.0 174:3380.0 175:583.0 176:292.0 181:27.0 187:19.0 188:94.0 18…	239	C00099	UCMIRNVEIXFBKS-UHFFFAOYSA-N	4159	2103	2301	3417	3144	1580	1667	6637	4034	2916	2069	6218
339067	179	36	86:343.0 87:342.0 88:702.0 89:324.0 90:144.0 91:469.0 93:84.0 95:73.0 98:224.0 101:459.0 102:419.0 103:2363.0 105:19922.0 106:1506.0 107:541.0 108:41.0 109:28.0 115:81.0 116:11012.0 117:1187.0 118:403.0 119:326.0 120:194.0 121:192.0 128:258.0 130:1267.0 131:785.0 132:5944.0 133:1178.0 134:622.0 135:12484.0 136:1522.0 137:356.0 139:52.0 144:953.0 146:581.0 149:399.0 158:68.0 159:237.0 160:66.0 161…	243	C00180	WPYMKLBDIGXBTP-UHFFFAOYSA-N	247212	276677	299460	138297	68281	346207	192959	45579	91916	104826	59205	137844
480387	232	79	87:91.0 96:51.0 97:57.0 98:86.0 99:100.0 100:3071.0 101:325.0 102:140.0 103:85.0 115:76.0 117:579.0 118:67.0 129:72.0 130:177.0 132:82.0 133:399.0 134:83.0 142:92.0 147:1028.0 148:289.0 149:74.0 160:33.0 163:47.0 164:28.0 173:22.0 174:51.0 188:319.0 189:76.0 190:42.0 202:314.0 203:31.0 204:79.0 216:94.0 218:511.0 219:116.0 220:18.0 232:2572.0 233:417.0 234:183.0 235:21.0 267:39.0 291:15.0 306:42.…	5960	C00049	CKLJMWTZIZZHCS-REOHCLBHSA-N	20195	250258	194554	294391	33946	314362	188632	251547	47122	369842	201637	212152
553078	188	146	86:261.0 87:142.0 88:87.0 89:283.0 90:151.0 91:43.0 92:46.0 93:35.0 98:167.0 100:1725.0 101:112.0 102:22.0 104:36.0 107:43.0 108:48.0 109:43.0 111:105.0 112:77.0 113:62.0 114:223.0 115:405.0 116:5151.0 117:1014.0 118:309.0 119:90.0 120:36.0 125:136.0 126:95.0 128:266.0 130:448.0 131:829.0 132:2241.0 133:857.0 134:239.0 135:54.0 137:47.0 141:1377.0 142:341.0 143:178.0 144:126.0 145:46.0 146:126.0 …	6267	C00152	DCXYFEDJOCDNAF-REOHCLBHSA-N	27199	8711	12163	18906	82771	15123	24949	13758	155289	12283	26383	18090
455754	218	413	86:2942.0 88:141.0 89:112.0 91:83.0 95:21.0 96:52.0 99:117.0 100:1404.0 101:500.0 102:258.0 103:262.0 105:161.0 113:119.0 114:63.0 115:110.0 116:295.0 117:454.0 119:188.0 120:63.0 121:40.0 122:45.0 131:1530.0 132:103.0 133:2100.0 134:376.0 143:19.0 144:92.0 147:5888.0 148:433.0 149:305.0 152:37.0 154:11.0 158:171.0 160:45.0 161:81.0 164:29.0 167:17.0 173:76.0 174:1023.0 175:272.0 176:72.0 178:67.…	100714	C00872	JINBYESILADKFW-UHFFFAOYSA-N	2908	2904	4107	4933	2650	2782	3496	6208	2862	2871	2695	4849
573295	260	125502	85:5171.0 86:2872.0 87:1853.0 88:805.0 89:1528.0 90:266.0 91:249.0 92:126.0 93:125.0 94:122.0 95:131.0 96:1290.0 97:581.0 98:6263.0 99:3004.0 100:22245.0 101:4204.0 102:2216.0 103:6429.0 104:717.0 105:691.0 106:54.0 107:157.0 108:1397.0 109:428.0 110:436.0 111:454.0 112:1270.0 113:1070.0 114:2235.0 115:12931.0 116:5935.0 117:5889.0 118:1058.0 119:1156.0 120:208.0 122:78.0 123:104.0 124:144.0 125:…	92136	C00956	OYIFNHCXNCRBQI-BYPYZUCNSA-N	1616	1225	1444	2473	798	1177	998	2632	1440	1545	657	4640
584472	331	5488	85:90.0 86:216.0 88:12.0 90:29.0 91:60.0 92:647.0 93:31.0 98:94.0 99:71.0 100:928.0 101:142.0 103:181.0 105:46.0 106:30.0 107:34.0 110:73.0 114:97.0 115:268.0 116:505.0 117:248.0 118:33.0 120:196.0 128:88.0 130:65.0 131:771.0 132:188.0 133:599.0 134:186.0 136:10.0 140:42.0 141:51.0 142:42.0 143:25.0 144:271.0 145:19.0 147:2447.0 148:355.0 149:217.0 150:54.0 152:12.0 153:35.0 154:1.0 156:107.0 157…	94146		BXTYRIKKNHXERN-UHFFFAOYSA-N	1176	2318	1634	4310	1033	3966	2546	4044	3386	3366	1720	4794
523110	116	114683	86:4308.0 87:938.0 89:660.0 90:85.0 91:105.0 92:48.0 93:88.0 94:36.0 96:133.0 97:194.0 100:3903.0 101:1008.0 102:1184.0 103:1209.0 104:93.0 105:169.0 106:46.0 107:58.0 108:46.0 110:39.0 111:55.0 114:1266.0 116:90302.0 117:10500.0 118:8719.0 119:688.0 128:1227.0 129:2108.0 130:1543.0 132:128.0 133:262.0 134:42.0 135:72.0 137:33.0 141:9.0 143:370.0 144:409.0 146:171.0 150:55.0 153:40.0 157:764.0 15…	5484352	C00993	DEFJQIDDEAULHB-IMJSIDKUSA-N	5052	73534	25269	35457	10983	76801	26874	48718	5225	111310	27516	39316
244189	116	2	85:3158.0 86:13644.0 87:4068.0 88:3439.0 89:983.0 90:196.0 91:253.0 93:372.0 94:6680.0 95:665.0 97:207.0 98:1020.0 99:805.0 100:24444.0 101:7141.0 102:7827.0 103:18348.0 104:1762.0 105:2019.0 107:860.0 110:602.0 112:751.0 113:917.0 114:4190.0 115:4871.0 116:395401.0 117:48488.0 118:16494.0 119:2692.0 120:172.0 127:1339.0 128:5915.0 129:862.0 130:2771.0 131:6829.0 132:2965.0 133:10359.0 134:1720.0…	5950	C00041	QNAYBMKLOCPYGJ-REOHCLBHSA-N	181901	2894491	865467	1142905	88145	2297923	662791	905160	203395	4628390	764923	749711
474435	111	125	85:2037.0 86:2852.0 87:703.0 88:641.0 89:904.0 90:27.0 91:64.0 92:167.0 93:122.0 94:58.0 95:60.0 96:79.0 97:441.0 99:4029.0 100:405.0 101:502.0 102:524.0 105:259.0 107:59.0 108:26.0 109:187.0 110:362.0 111:58622.0 112:3744.0 113:1086.0 114:171.0 115:1351.0 116:2824.0 117:11244.0 118:1055.0 119:703.0 120:50.0 123:10.0 124:19.0 125:208.0 126:57.0 128:229.0 129:9390.0 130:2687.0 131:1989.0 132:910.0…	196	C06104	WNLRTRBMVRJNCN-UHFFFAOYSA-N	50206	27009	50223	155304	66569	23593	42803	67225	42934	75496	33779	75171
918039	236	290	85:353.0 86:112.0 89:208.0 95:41.0 98:54.0 99:460.0 100:35.0 101:439.0 102:88.0 103:2553.0 104:236.0 105:110.0 109:159.0 111:217.0 113:236.0 115:473.0 116:284.0 117:469.0 119:106.0 120:28.0 126:71.0 129:719.0 130:43.0 131:300.0 132:124.0 133:869.0 134:103.0 135:182.0 136:60.0 137:23.0 138:121.0 139:38.0 142:46.0 143:329.0 144:32.0 145:58.0 147:1456.0 148:317.0 149:320.0 151:23.0 153:75.0 155:49.0…	60961	C00212	OIRDTQYFTABQOQ-KQYNXXCUSA-N	1774	1462	1907	1336	1407	1329	1843	1224	1636	1375	1836	1000
646534	264	1764	85:258.0 92:26.0 93:169.0 98:13.0 99:241.0 100:98.0 102:99.0 104:48.0 110:149.0 111:262.0 112:6.0 116:64.0 122:1.0 124:60.0 126:21.0 129:21.0 130:276.0 137:10.0 138:43.0 139:12.0 144:218.0 148:39.0 149:1110.0 150:48.0 152:17.0 153:364.0 157:26.0 158:2.0 160:15.0 162:52.0 164:56.0 165:208.0 166:57.0 167:27.0 180:42.0 192:582.0 202:3.0 205:36.0 206:131.0 219:65.0 221:9.0 223:14.0 225:69.0 226:52.0 …	190	C00147	GFFGJBXGBJISGV-UHFFFAOYSA-N	44469	60953	48672	44962	34799	48689	62598	92527	89607	38466	62505	71353
573663	117	85102	85:1382.0 86:894.0 87:839.0 88:367.0 89:5317.0 90:407.0 91:305.0 95:82.0 96:126.0 97:153.0 98:192.0 99:868.0 100:2605.0 101:2321.0 102:1181.0 103:5551.0 104:561.0 105:2504.0 106:242.0 107:146.0 108:149.0 109:70.0 110:120.0 111:250.0 112:338.0 113:533.0 114:1548.0 115:2124.0 116:1054.0 117:90320.0 118:9236.0 119:3823.0 120:191.0 121:50.0 122:58.0 124:133.0 125:98.0 126:205.0 127:703.0 128:771.0 12…	441480	C08352	SHZGCJCMOBCMKK-DVKNGEFBSA-N	58988	19731	28519	81818	46405	22717	35145	77026	70398	41422	31235	91566
967036	236	21821	85:99.0 86:132.0 94:26.0 96:62.0 99:123.0 100:70.0 101:24.0 105:120.0 111:44.0 112:105.0 113:82.0 114:27.0 115:34.0 121:46.0 122:14.0 123:36.0 126:141.0 129:197.0 130:26.0 134:23.0 137:43.0 138:17.0 141:16.0 142:14.0 143:9.0 145:27.0 147:46.0 149:28.0 151:2.0 155:2.0 157:5.0 162:54.0 163:36.0 164:9.0 165:196.0 167:14.0 169:374.0 170:80.0 171:39.0 173:30.0 175:661.0 176:140.0 177:69.0 179:27.0 185…	439176	C00170	WUUGFSXJNOTRMR-IOSLPCCCSA-N	15405	20773	9482	15196	15314	19755	13880	14958	19944	14959	12955	15655
540425	174	1676	85:369.0 86:10350.0 87:1290.0 88:826.0 89:171.0 90:349.0 91:794.0 92:175.0 93:16.0 94:755.0 98:386.0 99:226.0 100:8033.0 101:1381.0 102:1524.0 103:1205.0 104:425.0 105:143.0 106:393.0 107:239.0 108:12.0 111:7.0 112:401.0 113:1004.0 114:819.0 115:408.0 116:220.0 117:634.0 118:164.0 119:364.0 120:371.0 121:525.0 122:101.0 124:97.0 125:53.0 126:1504.0 127:324.0 128:185.0 129:1067.0 130:2254.0 131:17…	138	C00431	JJMDCOVWQOJGCB-UHFFFAOYSA-N	4940	4778	2494	3371	4296	2086	3912	3978	5724	1999	2209	3832
542795	179	31555	85:74.0 89:848.0 90:484.0 91:340.0 93:30.0 95:3.0 97:50.0 98:40.0 101:1.0 102:542.0 104:207.0 105:301.0 107:207.0 109:9.0 112:6.0 113:36.0 114:37.0 116:22.0 117:97.0 119:14.0 121:91.0 123:17.0 130:32.0 133:307.0 134:89.0 135:516.0 136:71.0 137:25.0 142:12.0 145:27.0 147:753.0 149:559.0 150:125.0 151:12.0 153:1.0 161:273.0 162:35.0 163:909.0 164:2215.0 165:409.0 166:53.0 169:9.0 171:18.0 172:6.0 1…	127	C00642	XQXPVVBIMDBYFF-UHFFFAOYSA-N	4395	2203	1817	4175	3498	1487	1458	4395	5531	2096	2034	2839
325027	233	85123	85:1473.0 86:1030.0 88:1141.0 90:78.0 97:88.0 99:1509.0 100:534.0 101:1470.0 102:152.0 103:1274.0 104:135.0 105:287.0 109:555.0 110:127.0 111:131.0 113:83.0 115:915.0 116:653.0 117:10011.0 118:922.0 119:717.0 129:821.0 130:174.0 131:930.0 132:466.0 133:1873.0 134:148.0 143:2878.0 144:298.0 147:42121.0 148:6583.0 149:3200.0 150:406.0 151:85.0 157:102.0 187:41.0 192:99.0 204:836.0 205:197.0 222:17.…	10413	C00989	SJZRECIVHVDYJC-UHFFFAOYSA-N	9248	6536	6947	4364	6881	4301	10169	4162	10054	5117	9114	4626
537925	223	34016	85:234.0 86:343.0 87:138.0 88:10.0 89:445.0 90:153.0 91:1213.0 92:426.0 94:40.0 95:138.0 97:24.0 99:110.0 100:926.0 102:103.0 103:924.0 104:382.0 105:205.0 107:273.0 108:181.0 109:237.0 110:52.0 111:54.0 112:151.0 113:137.0 114:118.0 115:619.0 116:25.0 117:1204.0 118:246.0 119:2.0 120:165.0 121:272.0 122:78.0 126:804.0 128:1.0 129:116.0 130:67.0 131:85.0 132:195.0 133:25.0 134:349.0 135:418.0 136…	135	C00156	FJKROLUGYXJWQN-UHFFFAOYSA-N	14619	3042	18246	28967	14296	1323	26508	27292	20222	4801	23614	28592
516011	193	113643	90:151.0 91:4047.0 92:276.0 93:36.0 101:283.0 103:861.0 104:675.0 105:348.0 115:199.0 117:554.0 118:76.0 119:236.0 120:23.0 121:151.0 123:19.0 131:1334.0 132:204.0 133:1618.0 134:213.0 135:228.0 137:22.0 144:30.0 147:9562.0 148:1737.0 149:951.0 150:54.0 161:262.0 163:188.0 164:41.0 169:74.0 175:49.0 176:17.0 177:84.0 178:39.0 190:53.0 191:160.0 192:127.0 193:7922.0 194:979.0 195:193.0 205:277.0 2…	3848		VOXXWSYKYCBWHO-UHFFFAOYSA-N	22808	2067	2283	4960	20294	1555	3349	4682	36341	3654	2934	5205
278829	191	46	85:450.0 87:771.0 88:5166.0 89:671.0 90:145.0 94:224.0 95:75.0 97:109.0 98:70.0 99:1234.0 101:2196.0 102:582.0 103:2032.0 105:352.0 109:157.0 113:55.0 115:2782.0 116:646.0 117:17448.0 118:1693.0 119:885.0 129:133.0 130:3251.0 131:2461.0 132:429.0 133:4316.0 134:935.0 135:236.0 136:26.0 139:19.0 141:18.0 142:263.0 143:1572.0 144:186.0 145:164.0 147:38986.0 148:6470.0 149:3551.0 150:327.0 151:91.0 …	92135	C01089	WHBMMWSBFZVSSR-GSVOUGTGSA-N	19580	13100	11171	41324	28627	4027	77893	35767	15068	7388	90808	37375
588886	231	102714	85:192.0 86:135.0 87:64.0 88:217.0 89:4369.0 90:296.0 91:328.0 92:63.0 93:171.0 94:173.0 95:2021.0 96:291.0 97:94.0 98:608.0 99:333.0 100:613.0 101:2506.0 102:326.0 103:4816.0 104:494.0 105:1735.0 106:197.0 107:96.0 108:60.0 109:30.0 110:66.0 111:435.0 112:245.0 113:287.0 114:68.0 115:458.0 116:580.0 117:2812.0 118:407.0 119:583.0 121:215.0 122:64.0 123:123.0 124:59.0 125:104.0 126:952.0 127:256.…	16069996	C06474	WZYRMLAWNVOIEX-BGPJRJDNSA-N	10149	6908	8850	2735	5060	5421	8074	25719	8967	4602	8559	22593
748847	219	16546	85:1780.0 86:20.0 87:24.0 88:1684.0 89:4807.0 90:388.0 91:739.0 92:85.0 93:33.0 94:49.0 95:700.0 97:1259.0 98:647.0 99:413.0 101:816.0 102:963.0 103:1469.0 104:421.0 105:1160.0 106:113.0 107:601.0 108:95.0 109:940.0 110:199.0 111:64.0 112:116.0 113:303.0 115:3976.0 116:1253.0 117:4062.0 118:601.0 119:1232.0 120:1.0 121:523.0 122:115.0 123:7.0 124:63.0 125:51.0 127:648.0 128:467.0 129:1690.0 130:4…	689043	C01197	QAIPRVGONGVQAS-DUXPYHPUSA-N	3926	4723	3492	4053	5863	2704	3395	2746	3984	3179	3404	3695
383668	180	121035	86:84.0 92:84.0 93:239.0 95:84.0 106:547.0 108:158.0 109:135.0 115:87.0 120:119.0 122:176.0 124:29.0 125:35.0 128:45.0 136:2525.0 137:206.0 138:56.0 142:41.0 148:162.0 150:356.0 151:110.0 152:531.0 153:126.0 157:71.0 166:36.0 167:140.0 180:3764.0 181:391.0 182:142.0 204:31.0 219:28.0 226:18.0 232:21.0 257:32.0 267:68.0 287:53.0 288:18.0 289:25.0 293:23.0 294:25.0 298:27.0 322:15.0 332:14.0 472:15…	1018	C10164	SIOXPEMLGUPBBT-UHFFFAOYSA-N	26651	29010	25393	2193	33766	21274	36269	20332	50974	2088	35390	18888
372491	219	1755	85:468.0 86:410.0 90:4.0 99:95.0 100:150.0 101:334.0 102:650.0 103:1303.0 104:117.0 107:177.0 110:383.0 113:27.0 114:5.0 115:583.0 116:784.0 117:203.0 118:152.0 119:88.0 120:1.0 126:1.0 129:3186.0 130:835.0 131:2686.0 132:167.0 133:2046.0 134:488.0 135:105.0 136:18.0 143:101.0 144:86.0 146:77.0 147:6607.0 148:872.0 149:1136.0 150:138.0 151:64.0 155:31.0 159:17.0 160:27.0 163:820.0 164:106.0 168:1…	560781		DGADNPLBVRLJGD-UHFFFAOYSA-N	13572	23384	7468	24209	12460	14925	12275	22630	22987	20640	12485	30023
247953	89	107907	86:364.0 87:73.0 88:451.0 89:14922.0 90:979.0 91:681.0 92:40.0 93:95.0 94:24.0 95:198.0 96:390.0 97:109.0 98:60.0 99:587.0 100:2316.0 101:239.0 102:44.0 103:186.0 104:40.0 105:826.0 106:87.0 107:116.0 109:34.0 110:136.0 111:79.0 112:173.0 114:87.0 115:28.0 116:310.0 117:502.0 118:93.0 119:69.0 121:29.0 122:38.0 123:604.0 124:90.0 126:21.0 127:990.0 128:213.0 129:41.0 133:50.0 134:55.0 137:84.0 14…	49	C00141	QHKABHOOEWYVLI-UHFFFAOYSA-N	12949	6391	16778	19222	5758	3557	12451	12004	8250	9943	12884	15080
310761	89	208	85:129.0 86:213.0 88:136.0 89:5113.0 90:387.0 91:282.0 98:690.0 99:3574.0 100:584.0 101:86.0 103:142.0 104:34.0 105:37.0 110:2780.0 111:140.0 113:196.0 114:693.0 115:2338.0 116:377.0 117:158.0 118:61.0 119:177.0 123:21.0 126:192.0 128:49.0 134:174.0 135:32.0 140:183.0 143:201.0 150:40.0 151:21.0 153:18.0 154:48.0 156:80.0 157:32.0 158:269.0 159:57.0 162:23.0 167:25.0 172:42.0 173:31.0 174:195.0 1…	70	C00233	BKAJNAXTPSGJCU-UHFFFAOYSA-N	31395	12911	12225	11816	40343	13621	23861	12200	51402	10186	23850	13895
508690	275	17246	85:164.0 86:435.0 91:1392.0 92:56.0 93:44.0 94:188.0 95:690.0 97:445.0 98:159.0 99:1079.0 100:625.0 102:285.0 108:29.0 111:197.0 112:121.0 113:1409.0 115:3750.0 116:999.0 117:1809.0 118:177.0 119:438.0 123:320.0 124:51.0 125:87.0 128:4253.0 129:1939.0 130:566.0 131:725.0 132:283.0 133:2294.0 134:245.0 141:264.0 142:225.0 143:1827.0 144:249.0 145:55.0 147:13353.0 148:2418.0 149:2887.0 150:485.0 15…	5280523	C02504	BITYXLXUCSKTJS-ZETCQYMHSA-N	20789	10318	34109	25893	20713	10636	37869	27273	31808	8074	36704	27589
506306	247	2000	85:987.0 86:115.0 99:30.0 101:119.0 103:121.0 105:91.0 115:9.0 116:84.0 117:39.0 129:3826.0 130:487.0 131:370.0 132:6.0 133:412.0 134:38.0 146:11.0 147:1685.0 148:252.0 149:537.0 150:24.0 157:1113.0 158:97.0 159:129.0 163:13.0 172:4.0 184:12.0 203:612.0 204:140.0 217:9.0 218:20.0 231:219.0 247:1048.0 248:174.0 249:17.0 349:124.0 350:3.0 354:11.0 477:11.0 479:1.0	43	C02630	HWXBTNAVRSUOJR-UHFFFAOYSA-N	12991	37324	29956	19006	12400	83199	43393	23795	24577	30676	37133	23336
258161	131	40	86:245.0 87:1207.0 89:112.0 95:545.0 97:102.0 99:553.0 101:976.0 103:517.0 104:78.0 112:23.0 113:68.0 114:20.0 115:1186.0 116:223.0 117:711.0 125:24.0 129:273.0 131:25648.0 132:2895.0 133:3706.0 134:1175.0 137:61.0 138:29.0 139:26.0 143:727.0 144:93.0 145:26.0 147:22332.0 148:3774.0 149:2177.0 150:118.0 151:24.0 169:35.0 175:94.0 184:455.0 189:64.0 190:978.0 191:270.0 192:77.0 195:16.0 205:1662.0…	440864	C05984	AFENDNXGAFYKQO-VKHMYHEASA-N	29118	12344	45346	22887	852436	16423	50994	21745	13792	11751	36420	14073
285825	130	160842	85:2349.0 86:7340.0 87:2626.0 88:1175.0 89:967.0 93:154.0 94:231.0 95:643.0 96:816.0 98:6012.0 99:1182.0 100:17704.0 101:5509.0 102:2953.0 103:8799.0 104:770.0 105:1178.0 107:62.0 109:384.0 111:91.0 112:296.0 113:378.0 114:7166.0 115:3812.0 116:1978.0 117:3932.0 118:356.0 119:558.0 120:162.0 126:773.0 128:1855.0 129:1466.0 130:243176.0 131:34789.0 132:12476.0 133:8893.0 134:1271.0 135:699.0 136:8…	6657	C02721	QWCKQJZIFLGMSD-UHFFFAOYSA-N	3681	18169	20764	19001	9161	22032	24626	18637	4822	17712	16494	23688
397526	241	2254	85:168.0 86:172.0 87:115.0 93:14.0 97:710.0 98:27.0 100:66.0 108:4.0 109:15.0 111:179.0 113:419.0 114:172.0 115:562.0 127:101.0 128:126.0 129:169.0 130:13.0 140:38.0 144:10.0 145:499.0 146:11.0 167:155.0 168:17.0 172:5.0 174:1.0 177:4.0 182:157.0 183:31.0 197:1.0 211:11.0 213:6.0 215:3.0 241:1811.0 242:397.0 243:132.0 255:138.0 256:387.0 257:73.0 258:12.0 302:5.0 311:2.0 328:1.0 337:1.0 395:8.0 4…	23368901		USHRADXTTYICIJ-UHFFFAOYSA-N	4940	29462	11375	75779	6257	41262	14118	63842	6882	37635	7425	64772
959214	203	648	85:2387.0 86:245.0 88:342.0 89:880.0 90:108.0 91:126.0 93:404.0 94:183.0 95:2259.0 96:306.0 97:2167.0 98:609.0 99:768.0 100:91.0 101:4087.0 102:436.0 103:4290.0 104:462.0 105:416.0 106:95.0 107:246.0 108:39.0 109:1410.0 110:130.0 111:1003.0 112:196.0 113:337.0 114:74.0 115:511.0 116:2218.0 117:3517.0 118:444.0 119:328.0 120:48.0 121:179.0 122:22.0 123:677.0 124:97.0 125:278.0 128:153.0 129:4761.0…	24699	D01947	VBICKXHEKHSIBG-UHFFFAOYSA-N	3066	16783	2304	1927	3742	1327	2708	2093	3436	815	1828	1623
901749	129	2070	85:11049.0 86:1066.0 87:1727.0 88:2503.0 89:4332.0 90:546.0 91:849.0 93:1712.0 94:656.0 95:11870.0 96:1156.0 97:8236.0 98:3082.0 99:3966.0 100:546.0 101:20046.0 102:2216.0 103:20674.0 104:2095.0 105:2096.0 106:183.0 107:1123.0 108:131.0 109:6523.0 110:712.0 111:3012.0 112:681.0 113:1739.0 114:217.0 115:2374.0 116:10634.0 117:15865.0 118:1742.0 119:1613.0 120:72.0 121:1202.0 122:204.0 123:3774.0 1…	14900	C01885	QHZLMUACJMDIAE-UHFFFAOYSA-N	7960	58490	23431	25983	12784	31161	22657	10926	25386	36949	32310	19477
955584	129	21632	85:72.0 89:187.0 91:637.0 92:23.0 93:609.0 94:257.0 95:930.0 96:137.0 97:233.0 98:71.0 99:58.0 101:857.0 102:10.0 103:1960.0 104:152.0 105:339.0 106:76.0 107:381.0 108:283.0 109:335.0 111:110.0 113:52.0 115:53.0 116:382.0 117:699.0 118:63.0 119:233.0 120:67.0 121:238.0 122:81.0 123:69.0 129:3634.0 130:175.0 131:487.0 132:166.0 133:653.0 134:55.0 135:62.0 137:2.0 143:54.0 145:233.0 146:27.0 147:14…	5283468		RZRNAYUHWVFMIP-KTKRTIGZSA-N	19222	44523	18515	17972	11811	15800	34992	8616	13785	12100	29789	9324
664807	204	477	85:1337.0 86:428.0 87:1347.0 88:1090.0 89:3019.0 91:610.0 93:41.0 94:89.0 97:302.0 99:215.0 101:3717.0 102:1142.0 103:8622.0 104:351.0 105:563.0 106:96.0 107:54.0 112:185.0 113:798.0 114:291.0 115:498.0 116:2211.0 117:5393.0 118:627.0 119:1251.0 122:9.0 125:47.0 127:727.0 128:914.0 129:5558.0 130:1595.0 131:2661.0 132:304.0 133:5828.0 135:519.0 136:68.0 137:60.0 138:73.0 140:44.0 142:77.0 143:134…	2108		HOVAGTYPODGVJG-UHFFFAOYSA-N	4746195	409900	70680	6301	86538	60465	136780	9092	97440	27388	92738	8447
521803	239	26704	85:1133.0 87:801.0 88:613.0 89:323.0 90:201.0 91:4251.0 92:550.0 93:2640.0 94:75.0 95:856.0 96:293.0 97:2058.0 98:1945.0 99:1192.0 102:257.0 103:4006.0 104:998.0 105:3856.0 106:458.0 107:1359.0 108:659.0 109:1498.0 110:602.0 111:733.0 112:2965.0 113:841.0 114:144.0 115:1465.0 116:550.0 117:1017.0 118:106.0 119:3737.0 120:807.0 121:962.0 122:372.0 123:430.0 124:258.0 126:4.0 130:103.0 131:2962.0 1…	10787	C02814	GGNQRNBDZQJCCN-UHFFFAOYSA-N	29139	21107	25552	34545	35238	18682	23541	24818	34566	29869	22111	22309

## Sheet: Gene exp
Gene	M3.4.t0A	M3.3.t3A	M3.3.t2A	M3.3.t1A	M2.3.t3A	M2.3.t2A	M2.3.t1A	M2.3.t0A	M1.3.t3A	M1.3.t2A	M1.3.t1A	M1.3.t0A
thiG	137.976	235.39	276.934	330.234	369.84	352.857	346.85	118.137	420.073	490.384	292.196	124.986
thiF	111.349	307.264	266.747	290.101	382.033	322.595	398.063	158.641	344.816	431.366	312.509	160.696
thiE	82.3012	225.956	229.772	266.021	315.651	258.637	316.588	50.6302	276.4	373.422	272.664	53.5653
thiH	133.134	455.506	532.363	694.866	703.103	662.349	665.766	141.764	671.843	906.191	569.548	124.986
gcvB	123.452	93.4371	82.6275	92.8782	97.5403	84.5485	48.8849	87.7589	62.9426	61.1639	79.6899	53.5653
oppF	479.284	190.468	432.757	601.988	195.081	487.012	705.34	729.074	210.721	523.112	638.3	630.881
trpE	268.689	216.073	566.696	397.886	162.567	1013.65	484.194	243.025	80.7307	783.327	282.04	422.571
thiD	150.079	84.902	192.797	309.594	102.959	167.225	319.692	87.7589	112.202	231.242	282.821	142.841
oppD	249.324	115.898	517.271	621.481	136.827	352.233	716.203	509.677	187.459	407.223	719.553	517.798
thiC	256.586	771.755	948.518	973.501	1053.98	1006.78	1126.68	243.025	1175.38	1400.33	936.747	303.537
oppC	336.467	99.7262	601.785	460.951	108.378	356.913	571.1	351.036	97.1505	373.958	596.112	416.619
oppB	213.015	101.074	891.547	391.006	83.9931	642.693	541.614	212.647	120.412	471.069	567.986	95.2273
livF	123.452	145.546	335.415	457.511	224.885	396.536	376.336	121.512	243.56	520.966	331.26	101.179
menI	60.5156	58.3982	88.2869	202.956	90.7667	149.754	183.9	67.5069	87.5723	202.807	167.193	101.179
metE	288.054	194.511	6620.76	9626.08	143.601	9591.73	8110.24	452.296	128.622	12052	7041.62	386.861
oppA	1094.12	609.587	6935.43	3481.21	915.795	6200.43	4656.48	985.6	734.786	4803.51	4726.7	815.383
cusC	118.611	59.7459	1766.49	12.6131	28.4493	2615.39	56.6445	111.386	17.7881	1373.5	41.4075	172.599
allA	113.769	222.812	13.5826	22.9329	624.529	7.1757	6.20761	111.386	960.558	16.0958	8.59401	95.2273
prpD	256.586	1313.96	30.5609	48.1591	1647.35	4.99179	50.4368	270.027	1780.18	8.04788	75.7835	309.489
trpD	198.491	186.874	859.1	483.884	147.665	1022.07	437.637	145.14	142.305	913.166	425.013	232.116
yciN	82.3012	48.5154	77.7227	121.544	60.9627	82.0526	122.6	108.011	80.7307	63.31	111.722	59.517
prpE	360.673	1422.67	45.2753	42.4258	1952.16	14.6634	57.4204	361.162	1908.8	10.7305	69.5333	618.977
lpxL	217.856	128.476	175.819	149.064	88.0572	194.992	149.759	155.266	93.0455	149.154	144.536	154.744
hslV	89.5631	144.199	138.467	112.371	205.918	168.785	114.841	175.518	160.093	180.809	89.0652	148.793
argF	227.539	102.421	2449.4	432.285	43.3513	3054.98	309.605	172.143	65.6792	1688.98	164.849	297.585
gcl	263.848	1962.63	24.1468	5.73322	3458.62	13.4154	13.9671	270.027	4213.05	23.6071	8.59401	285.682
argB	137.976	117.246	890.792	253.408	116.507	872.94	147.431	111.386	149.147	723.236	122.66	190.455
lysC	234.801	997.711	5380.97	1173.02	1735.41	3668.03	924.934	195.77	2233.09	2264.14	823.462	255.923
dtpA	215.436	84.902	391.632	202.956	24.3851	285.78	286.326	212.647	36.9445	118.572	352.354	380.909
polA	501.069	473.025	746.289	635.241	638.076	831.134	607.57	462.422	440.598	839.662	585.174	464.233
fimD	246.904	112.753	268.634	349.727	73.1553	277.669	434.533	307.156	76.6257	409.369	341.416	517.798
cueO	314.681	464.49	842.121	254.555	738.326	1168.39	277.791	297.03	721.103	1139.04	300.79	345.199
yaaA	60.5156	86.2497	161.482	114.664	81.2836	174.089	71.3875	70.8822	80.7307	160.421	83.5963	89.2755
yhhX	324.364	270.878	295.799	385.272	321.07	367.833	423.669	351.036	365.341	210.318	460.951	279.73
livJ	147.658	733.571	3225.11	4520.07	1384.53	3852.42	3425.05	138.389	1658.4	5129.18	2861.8	190.455
kbl	271.11	273.573	167.141	124.984	360.357	185.632	166.83	293.655	381.76	166.859	199.225	315.44
sdaC	179.126	78.1637	295.044	222.449	67.7363	293.58	156.742	135.014	49.2594	376.104	192.193	124.986
livG	67.7775	142.402	298.44	433.432	273.655	371.265	389.528	77.6329	194.301	548.865	265.633	130.937
cusA	583.371	197.655	520.289	71.0919	54.1891	182.512	79.923	526.554	75.2574	109.988	72.6584	696.349
argI	150.079	65.1365	1429.95	317.62	24.3851	1915.6	167.606	168.767	31.4713	981.304	113.285	208.31
livH	133.134	77.7145	317.682	583.642	151.729	419.623	429.877	81.0082	105.36	485.555	317.197	255.923
hslU	196.071	395.311	411.251	363.486	489.056	524.762	336.763	307.156	506.277	642.757	328.135	416.619
puuP	229.959	362.967	50.5575	266.021	411.837	38.9984	507.472	219.397	447.44	47.7507	771.117	238.068
ydhC	108.928	93.4371	66.7811	17.1997	69.0911	161.297	27.9343	178.893	30.103	114.816	28.1258	142.841
livM	290.475	195.409	456.904	840.49	249.27	567.193	666.542	216.022	207.984	766.158	526.578	303.537
yhjE	300.157	181.933	511.989	931.075	218.111	652.053	755.001	216.022	269.558	962.526	737.522	220.213
ygfF	162.182	83.1051	46.7845	107.785	73.1553	48.046	90.0104	148.515	116.307	51.5064	82.815	160.696
mog	106.507	72.7731	160.727	200.663	88.0572	159.113	200.195	60.7562	87.5723	127.156	187.506	23.8068
ddpC	150.079	145.097	20.3739	41.2792	188.307	20.5912	44.2292	124.888	249.034	7.51135	42.1888	261.875
alaA	159.761	150.488	247.128	391.006	226.239	288.9	282.446	216.022	218.931	305.819	271.883	166.648
sdaB	123.452	71.4255	119.602	137.597	54.1891	113.563	131.912	111.386	51.996	124.474	85.9401	178.551
ddlA	200.912	256.952	338.81	252.262	433.513	397.16	276.239	229.523	402.285	299.918	305.478	190.455
prpB	389.721	1276.23	15.8464	53.8923	2526.57	5.92776	45.0052	786.455	3071.87	10.194	57.8142	726.108
prpC	266.269	905.172	16.601	36.6926	1188.1	3.43186	32.59	209.271	1371.05	4.82873	46.8764	297.585
glnX	19.365	9.43356	53.5758	81.4117	16.2567	52.7258	63.628	10.126	9.57822	38.6298	67.1895	17.8551
pyrI	53.2537	26.953	1029.64	1373.68	18.9662	1261.99	791.47	40.5041	9.57822	1273.17	600.018	83.3238
aroM	186.388	265.936	225.999	410.499	461.962	196.552	576.532	205.896	403.653	227.487	522.672	166.648
pyrB	176.706	51.2107	1663.11	2458.41	6.77363	1947.11	1304.37	199.145	16.4198	2321.54	1066.44	142.841
allB	193.65	751.091	13.9599	11.4664	1809.92	13.4154	12.4152	135.014	1814.39	19.3149	10.9378	83.3238
fimH	181.547	78.613	107.152	96.3181	65.0269	99.2119	131.136	151.89	76.6257	155.056	96.8779	119.034
aroP	227.539	570.056	1297.14	2034.15	1020.11	1500.35	1742.79	259.901	1097.39	1871.4	1478.95	488.04
ddpB	84.7219	259.647	17.7328	65.3587	285.847	13.4154	32.59	131.638	325.659	7.51135	26.5633	154.744
argD	273.531	181.484	1662.74	355.46	83.9931	1956.16	240.545	273.403	94.4138	1467.4	188.287	404.716
livK	82.3012	123.984	553.114	865.716	227.594	713.515	699.908	84.3836	205.247	850.392	614.081	244.02
panM	45.9919	45.8201	69.7995	84.8517	29.804	56.4697	62.8521	40.5041	31.4713	63.8465	55.4704	83.3238
dsdA	125.872	96.5816	61.499	48.1591	88.0572	64.5813	40.3495	175.518	88.9406	79.4057	50.0015	172.599
cysG	121.031	126.679	260.333	204.103	127.344	188.128	206.403	236.274	102.624	194.759	155.473	244.02
glyY	19.365	13.4765	45.6526	56.1856	21.6756	59.9015	59.7483	13.5014	12.3148	30.0454	39.0637	17.8551
thiP	183.967	92.9879	104.888	181.17	56.8985	101.396	183.125	246.4	31.4713	175.98	146.098	261.875
frsA	198.491	176.542	329.378	378.393	186.952	304.811	329.779	148.515	207.984	305.283	327.354	136.889
add	208.174	85.8004	343.715	130.717	78.5742	393.104	155.19	222.773	43.7861	292.406	163.286	136.889
ygbK	167.023	108.261	51.6893	73.3852	124.635	35.2545	80.6989	239.649	138.2	42.3855	47.6577	333.295
argC	275.951	112.304	1629.91	342.847	58.2533	2115.27	186.228	135.014	45.1544	1124.02	160.942	226.165
gltP	234.801	119.042	245.996	286.661	75.8647	245.534	322.796	303.781	39.6812	228.023	298.446	160.696
glyV	65.3569	78.1637	188.647	186.903	98.8951	212.463	150.535	108.011	114.939	142.716	119.535	17.8551
hha	174.285	246.62	161.482	238.502	280.428	153.498	319.692	172.143	264.085	128.766	338.291	71.4204
glnA	2737.73	333.319	7768.49	13760.9	329.199	4867.94	7211.69	2129.84	231.245	4407.02	5847.83	1071.31
basS	171.864	146.894	178.083	119.251	207.273	182.512	183.125	145.14	305.135	285.431	217.975	261.875
yfiP	183.967	24.2577	98.0966	89.4383	17.6114	74.2529	83.8028	232.899	36.9445	74.577	96.8779	89.2755
cusB	188.809	41.7772	1036.43	37.8393	13.5473	724.122	43.4533	97.885	17.7881	240.9	31.2509	65.4687
glnV	4.84125	4.94139	86.0231	168.557	20.3209	78.6208	105.529	13.5014	12.3148	63.8465	76.5648	0
ddpD	196.071	203.944	16.2237	67.652	247.915	12.7915	58.1964	108.011	246.297	21.461	51.564	124.986
yecA	331.626	142.851	327.869	458.658	155.794	305.123	450.052	226.148	145.042	283.285	492.984	226.165
yehY	251.745	256.952	76.9681	27.5195	280.428	107.948	17.0709	209.271	395.443	107.842	19.5318	380.909
lipA	213.015	258.3	724.405	873.743	493.121	751.577	1043.65	185.644	418.705	917.995	1106.28	166.648
garP	222.697	275.819	15.8464	2.29329	382.033	4.36782	1.5519	222.773	324.291	4.2922	2.34382	196.406
ykfA	237.221	167.558	69.7995	48.1591	216.756	61.7735	65.9559	175.518	232.614	57.9447	58.5955	309.489
amtB	430.871	181.484	209.398	839.344	66.3816	92.3482	369.353	401.666	50.6277	104.086	346.885	374.957
gsiD	181.547	84.902	220.34	100.905	63.6722	187.192	88.4585	151.89	62.9426	267.19	75.7835	232.116
tyrT	14.5237	10.332	101.115	85.9983	25.7398	73.941	64.404	33.7534	13.6832	58.4812	54.6891	11.9034
puuA	128.293	588.923	93.9463	1549.12	934.762	61.7735	3204.68	195.77	1373.79	121.255	4075.9	124.986
purT	179.126	56.6013	215.058	643.267	16.2567	198.736	561.789	101.26	8.2099	313.867	533.61	136.889
corA	145.237	142.851	244.864	299.274	149.02	238.046	221.146	101.26	231.245	219.975	261.727	65.4687
yqjA	348.57	170.702	170.537	262.582	203.209	185.632	364.697	334.159	135.463	162.567	398.449	226.165
nac	130.714	75.9177	110.925	370.366	43.3513	65.5173	245.201	101.26	45.1544	23.0706	197.662	142.841
xanP	225.118	122.636	659.888	1316.35	86.7025	345.682	827.164	226.148	93.0455	993.108	732.834	285.682
yaiA	193.65	200.351	202.984	528.603	273.655	201.232	569.548	202.521	233.982	316.013	626.581	249.972
hisP	84.7219	399.803	89.7961	319.914	708.522	114.187	200.195	138.389	663.634	188.857	195.318	160.696
speB	237.221	291.991	233.923	402.472	434.867	245.222	263.048	273.403	365.341	257.532	239.851	363.054
dtpD	205.753	136.113	276.934	136.451	101.605	270.805	106.305	266.652	83.4673	225.877	85.1588	327.344
metT	31.4681	16.621	200.721	174.29	36.5776	173.153	131.136	33.7534	31.4713	135.741	109.378	5.9517
leuZ	16.9444	14.3749	77.3454	96.3181	18.9662	65.8293	42.6773	40.5041	9.57822	48.2873	47.6577	41.6619
bamE	295.316	210.683	386.35	411.645	298.04	417.751	405.047	155.266	305.135	410.978	452.357	29.7585
fieF	205.753	306.366	304.854	322.207	356.293	306.059	377.888	222.773	391.339	276.31	366.417	160.696
ykiA-1	29.0475	76.8161	36.9749	90.5849	97.5403	58.0296	58.9723	33.7534	83.4673	31.1185	43.7513	11.9034
pntB	709.243	488.299	1914.01	1466.56	833.157	2605.72	1034.34	948.471	799.097	3514.24	845.338	1071.31
argG	215.436	414.627	3758.23	1089.31	548.664	4308.85	654.903	91.1343	561.01	3603.3	453.92	220.213
dcrB	411.506	113.652	379.181	298.128	123.28	344.434	332.883	384.789	125.885	290.26	357.042	184.503
metA	130.714	79.9606	262.974	76.8252	39.2871	339.754	92.3382	131.638	45.1544	308.502	110.16	166.648
evgA	142.817	159.921	143.372	159.384	200.5	172.529	204.851	158.641	243.56	126.083	221.882	47.6136
tdh	196.071	391.268	170.16	81.4117	518.86	167.849	98.5458	303.781	429.651	168.469	96.8779	297.585
glyX	43.5712	23.8085	77.7227	81.4117	33.8682	90.4763	88.4585	23.6274	36.9445	85.844	60.1581	17.8551
cydX	26.6269	35.4881	109.038	29.8128	81.2836	96.404	20.1747	67.5069	64.3109	64.9195	17.9693	23.8068
purM	137.976	82.2067	831.934	3353.93	39.2871	400.279	3120.88	246.4	43.7861	1034.42	3196.19	220.213
artJ	157.341	44.4725	1588.03	257.995	46.0607	2257.85	131.912	91.1343	30.103	1118.12	100.784	77.3721
puuD	171.864	330.624	67.913	1060.65	616.401	48.358	1818.83	189.019	1028.97	68.6752	2282.1	107.131
cysJ	259.007	294.686	402.573	569.882	368.486	666.405	327.451	192.395	466.596	2064.55	231.257	291.633
ansB	171.864	82.2067	321.455	150.21	96.1856	375.633	175.365	141.764	64.3109	126.083	185.943	238.068
glnL	183.967	106.914	358.43	1513.57	78.5742	243.038	895.448	162.016	62.9426	310.112	717.209	113.082
carB	542.22	176.093	2077.01	13947.8	83.9931	2686.21	11695.1	560.307	98.5188	4305.61	9530.75	517.798
leuB	186.388	243.026	1404.67	1145.5	269.591	1784.25	1121.25	77.6329	327.028	2595.17	929.715	244.02
puuC	268.689	214.276	53.5758	236.209	239.787	63.3334	425.997	256.526	249.034	86.3805	565.642	136.889
yehM	387.3	118.144	34.3338	29.8128	39.2871	12.7915	20.9507	222.773	35.5762	20.388	38.2824	458.281
treB	220.277	248.417	53.1985	21.7862	323.78	44.9261	28.7102	189.019	235.35	36.4837	37.5011	172.599
hisM	94.4044	229.55	83.7594	165.117	329.199	79.5567	138.895	104.636	410.495	141.643	121.097	53.5653
ybbW	198.491	434.842	5.65942	0	563.566	3.74385	1.5519	222.773	671.843	2.68263	0	249.972
btuD	140.396	397.557	189.402	111.224	540.536	187.192	106.305	155.266	570.588	239.827	84.3775	154.744
nrdA	227.539	262.343	727.801	1021.66	342.746	513.531	746.465	307.156	368.077	608.42	589.861	339.247
ygiS	261.427	171.152	161.105	177.73	180.179	146.01	160.622	320.658	179.249	142.716	146.879	160.696
mtgA	84.7219	80.8591	151.295	152.504	150.375	171.593	169.157	67.5069	97.1505	135.204	147.661	47.6136
acrF	464.76	183.281	85.6459	82.5584	149.02	53.0378	63.628	580.559	140.937	55.7986	79.6899	505.895
ivbL	60.5156	537.713	124.13	83.705	1198.93	195.928	66.7318	30.3781	1636.51	187.784	59.3768	65.4687
tyrV	33.8887	12.1289	72.8178	89.4383	8.12836	53.6618	72.1635	13.5014	8.2099	54.7256	64.8457	29.7585
puuR	106.507	322.538	56.2169	565.296	517.506	46.4861	959.852	108.011	493.962	61.1639	1253.16	89.2755
purC	125.872	50.7615	700.259	2128.17	41.9965	605.255	2360.44	64.1315	61.5742	1156.75	2469.61	124.986
yhaO	205.753	99.7262	54.3304	51.599	44.706	59.9015	51.2128	205.896	42.4178	31.655	53.9079	208.31
leuC	232.38	345.448	1911.37	1417.25	505.313	2489.35	1398.26	209.271	439.23	3025.47	1137.53	160.696
truC	101.666	48.5154	116.207	126.131	58.2533	113.251	104.753	131.638	67.0475	104.622	68.7521	83.3238
garR	150.079	551.638	53.5758	10.3198	948.309	28.0788	16.295	138.389	816.885	30.5819	18.7506	184.503
yibF	125.872	343.202	92.8144	87.145	556.793	77.6848	105.529	138.389	606.164	92.8189	92.9715	59.517
yafE	60.5156	79.5114	130.544	100.905	89.412	114.811	128.032	57.3808	61.5742	104.086	98.4404	35.7102
dcuC	145.237	82.2067	372.012	34.3993	33.8682	341.938	32.59	246.4	24.6297	101.94	54.6891	136.889
hybD	29.0475	48.9646	67.5357	41.2792	56.8985	53.0378	41.9014	97.885	36.9445	40.2394	27.3446	65.4687
fimC	77.46	44.4725	219.208	276.341	40.6418	210.903	263.823	135.014	24.6297	231.242	211.725	71.4204
yagI	87.1425	46.7186	404.46	138.744	32.5134	523.826	103.202	101.26	62.9426	380.396	78.9086	148.793
yahJ	171.864	111.855	86.0231	50.4523	74.51	91.7242	55.8685	195.77	93.0455	104.086	53.1266	321.392
lysQ	9.6825	8.08591	75.8362	76.8252	8.12836	61.1495	52.7647	27.0027	4.10495	30.5819	40.6262	5.9517
ybjN	55.6744	79.0622	178.083	168.557	101.605	191.872	135.791	57.3808	79.3624	141.106	159.38	23.8068
artM	157.341	188.222	331.265	283.221	270.945	243.038	242.097	165.392	301.03	366.983	204.694	196.406
torA	452.657	114.101	39.2386	20.6396	35.2229	29.3268	16.295	489.425	19.1564	35.4107	14.0629	488.04
yciU	16.9444	89.8434	141.485	83.705	100.25	146.634	131.912	33.7534	145.042	125.01	103.909	23.8068
glyW	21.7856	21.5624	104.511	130.717	37.9324	95.7801	120.272	20.2521	35.5762	82.6249	125.785	5.9517
yfeD	72.6187	88.4957	90.928	119.251	147.665	110.755	139.671	67.5069	95.7822	82.0883	146.879	53.5653
cysW	91.9837	128.027	160.35	198.369	172.05	325.715	100.098	141.764	213.457	875.609	78.1273	130.937
iscR	951.306	184.179	189.402	671.934	390.161	210.279	748.793	567.058	481.647	195.295	649.238	309.489
alaE	91.9837	39.9803	70.5541	66.5054	24.3851	76.1249	57.4204	54.0055	31.4713	41.849	66.4082	59.517
yqaB	60.5156	60.1951	155.068	285.514	67.7363	141.642	271.583	114.762	32.8396	162.031	178.13	71.4204
yqeG	96.825	66.0349	29.8063	20.6396	75.8647	13.4154	22.5026	74.2576	56.101	9.65745	22.6569	65.4687
yhjJ	266.269	347.694	310.891	494.204	426.739	365.337	464.019	216.022	431.02	334.792	506.265	214.261
metF	84.7219	92.9879	250.146	114.664	55.5438	260.509	115.617	101.26	61.5742	272.555	88.2839	136.889
thiB	154.92	73.2224	165.255	191.49	47.4154	160.673	110.961	155.266	50.6277	177.053	109.378	113.082
tyrA	183.967	279.413	524.439	1857.56	497.185	436.158	1489.05	189.019	422.81	746.843	1121.91	273.778
uhpA	118.611	893.942	213.171	315.327	1543.03	199.984	256.84	81.0082	1439.47	309.575	232.819	130.937
lysU	171.864	147.343	169.405	90.5849	199.145	202.792	105.529	195.77	184.723	194.759	88.2839	172.599
fimI	75.0394	95.234	381.822	473.564	130.054	363.777	554.805	50.6302	113.57	474.825	444.545	160.696
glnQ	55.6744	171.601	555.755	817.557	289.912	448.637	565.669	138.389	270.927	594.47	435.951	154.744
dosP	290.475	637.439	89.0415	74.5319	873.799	116.683	97.7699	351.036	812.78	156.129	104.691	315.44
dsdX	108.928	93.4371	17.3555	10.3198	58.2533	19.6552	24.0545	158.641	60.2059	24.1436	26.5633	136.889
ilvH	45.9919	128.476	342.206	346.287	209.983	351.921	316.588	104.636	179.249	411.515	323.447	83.3238
yagH	249.324	145.097	85.6459	41.2792	75.8647	61.1495	27.9343	162.016	91.6772	76.1866	36.7198	345.199
clpP	452.657	774.001	687.808	815.264	1150.16	763.433	1003.31	388.164	967.4	880.438	992.998	464.233
ycbK	825.433	849.02	822.879	1101.93	1338.47	809.295	1145.3	489.425	1403.89	833.76	1111.75	136.889
ycjT	288.054	117.246	27.1652	22.9329	16.2567	29.6388	29.4862	347.66	31.4713	20.388	32.8135	363.054
ynfF	336.467	120.39	595.748	48.1591	66.3816	399.656	51.2128	195.77	61.5742	157.738	38.2824	238.068
ydhR	82.3012	188.671	190.911	245.382	201.854	204.04	255.288	97.885	273.663	209.781	271.883	41.6619
ydhX	87.1425	36.8358	89.0415	5.73322	16.2567	17.4713	6.20761	118.137	25.998	14.4862	10.1566	35.7102
yebT	421.189	521.092	310.136	365.78	696.33	360.345	398.839	276.778	781.309	421.709	416.419	410.668
ompC	125.872	2869.15	8303.87	3162.44	5926.93	8968.38	2724.37	307.156	5697.67	8457.25	2571.95	434.474
rppH	244.483	163.066	410.874	452.924	243.851	462.677	485.746	232.899	275.032	443.17	483.608	184.503
yqhA	75.0394	120.39	158.086	205.249	140.892	146.01	180.021	104.636	119.044	153.446	190.631	29.7585
yqiA	137.976	94.3356	224.113	159.384	157.148	247.406	188.556	67.5069	155.988	223.194	131.254	83.3238
orn	72.6187	66.4841	142.617	122.691	105.669	144.138	100.874	94.5096	93.0455	144.862	100.003	53.5653
fbp	186.388	450.115	399.932	338.26	696.33	399.344	275.463	182.269	629.426	489.847	303.915	190.455
yjiY	278.372	295.585	43.3889	22.9329	395.58	59.5895	42.6773	421.918	384.497	47.7507	35.9386	315.44
leuD	113.769	218.319	1136.03	741.879	382.033	1347.47	747.241	178.893	309.24	1563.97	658.613	136.889
dgcZ	375.197	82.6559	55.8396	280.928	75.8647	53.0378	311.932	253.151	91.6772	56.8717	358.604	196.406
purL	663.251	266.386	1339.02	6389.1	149.02	1306.6	5977.15	590.685	131.358	2631.66	5408.76	714.204
yfiF	133.134	180.136	550.095	604.282	239.787	545.665	557.909	216.022	298.293	485.019	492.202	160.696
aspA	534.958	1137.87	1860.06	208.689	2124.21	2762.96	259.944	972.099	1521.57	1224.89	214.85	1005.84
viaA	229.959	248.866	470.864	143.331	275.01	459.245	107.857	192.395	400.917	352.497	127.348	154.744
gltD	217.856	212.03	3666.17	4431.78	326.489	4525.69	4052.02	185.644	257.244	5476.85	3912.62	119.034
asnA	3437.29	101.523	1150.37	482.737	58.2533	687.308	376.336	2139.97	60.2059	379.86	328.135	761.818
rhsD	597.894	291.093	156.955	63.0654	130.054	105.14	71.3875	745.951	180.618	120.718	66.4082	767.77
btuE	101.666	427.655	165.255	106.638	646.205	185.944	69.0597	74.2576	669.107	199.051	67.1895	95.2273
ldcA	147.658	111.855	138.467	83.705	119.216	144.138	110.185	57.3808	206.616	195.295	132.035	291.633
yqcA	113.769	84.902	107.152	94.0248	82.6383	106.7	73.7154	67.5069	76.6257	113.207	101.566	101.179
ecpC	331.626	156.777	72.4405	34.3993	51.4796	45.2381	38.7976	418.543	54.7327	48.8238	41.4075	452.329
rdgC	108.928	134.765	231.282	282.074	94.8309	242.726	157.518	128.263	120.412	231.779	112.503	202.358
mzrA	123.452	58.8474	90.928	116.958	60.9627	113.251	175.365	70.8822	42.4178	84.771	147.661	113.082
folA	67.7775	342.303	134.317	150.21	390.161	115.747	86.9066	108.011	361.236	135.741	88.2839	101.179
ycgH-1	208.174	116.347	42.6343	12.6131	69.0911	37.7504	19.3988	270.027	60.2059	31.655	23.4382	321.392
ydcY	45.9919	35.0389	117.339	110.078	54.1891	117.307	112.513	40.5041	43.7861	107.842	108.597	23.8068
mdtC	411.506	212.03	99.2285	120.398	136.827	98.8999	105.529	317.282	169.671	93.8919	134.379	303.537
ygjK	404.244	143.3	39.9932	27.5195	85.3478	19.9672	25.6064	317.282	77.994	30.0454	32.0322	476.136
trpB	181.547	251.561	983.229	1113.39	269.591	974.96	1123.58	121.512	236.719	1223.81	926.59	208.31
trpC	147.658	173.847	860.231	673.08	193.726	857.653	777.503	175.518	191.564	725.919	624.237	297.585
yciW	169.444	105.117	101.87	150.21	147.665	117.307	80.6989	135.014	146.41	266.116	89.8464	107.131
manA	157.341	104.218	322.964	184.61	172.05	379.688	137.343	138.389	95.7822	340.693	89.8464	136.889
aroF	220.277	373.748	868.155	2343.74	598.789	750.641	1534.83	236.274	587.008	1171.77	1279.73	244.02
gspD	307.419	143.749	120.734	43.5725	86.7025	59.5895	65.9559	202.521	76.6257	40.2394	63.2831	291.633
purF	191.229	231.347	588.202	2535.23	285.847	477.652	1985.66	209.271	383.129	1052.13	1969.59	244.02
dnaG	699.561	627.107	944.368	1466.56	758.647	812.103	1368.78	523.178	710.156	1023.69	1309.41	398.764
ugpA	133.134	336.913	18.1101	11.4664	518.86	9.04763	4.65571	195.77	551.432	10.194	13.2816	190.455
waaQ	91.9837	112.304	204.116	223.596	158.503	219.951	348.402	111.386	110.834	187.247	310.166	71.4204
dnaK	793.965	1067.79	1641.23	1023.95	1743.53	2478.43	1007.18	1549.28	2096.26	3068.39	914.871	1583.15
ilvI	288.054	272.675	1130.37	997.581	379.324	1215.19	936.573	290.28	440.598	1267.81	986.748	297.585
ydbA-1	777.021	609.138	332.019	327.94	541.891	295.452	280.118	924.844	636.267	378.787	359.386	1047.5
aer	341.308	171.601	179.592	673.08	73.1553	180.641	522.991	263.277	62.9426	209.781	484.39	458.281
thrA	411.506	199.452	3055.33	3179.64	162.567	4418.99	2633.58	418.543	142.305	6802.07	2309.44	416.619
thrB	113.769	260.097	1159.43	1291.12	304.814	1542.46	1080.12	185.644	355.762	2105.86	824.243	172.599
thrC	205.753	323.436	2096.63	2301.32	536.472	2711.48	1796.33	175.518	548.695	3039.95	1603.95	291.633
yaaX	53.2537	26.5038	76.2135	122.691	8.12836	72.693	131.912	27.0027	16.4198	81.5518	112.503	71.4204
yaaJ	278.372	174.296	101.87	55.0389	123.28	124.171	100.874	388.164	102.624	101.94	92.1903	315.44
talB	534.958	471.678	2298.86	2045.61	1048.56	2845.32	1778.48	749.326	870.249	2914.4	1545.36	761.818
satP	96.825	82.6559	92.0599	116.958	155.794	100.772	100.098	124.888	53.3643	83.1614	128.129	142.841
dnaJ	193.65	299.628	331.642	303.861	426.739	436.158	332.107	151.89	462.491	615.394	344.542	255.923
insL1	60.5156	64.6872	57.7261	55.0389	71.8005	89.2283	70.6116	94.5096	69.7841	99.2572	71.8772	124.986
nhaR	142.817	299.628	158.086	106.638	392.871	160.673	173.813	97.885	422.81	173.298	159.38	95.2273
insA	91.9837	48.9646	93.1917	230.476	39.2871	109.819	331.331	70.8822	36.9445	100.867	357.042	47.6136
rpsT	99.2456	118.593	2298.86	4553.32	216.756	1814.21	4048.91	54.0055	272.295	1981.39	3781.36	53.5653
yaaY	36.3094	64.6872	269.388	519.43	79.9289	230.87	514.456	13.5014	119.044	237.681	509.39	41.6619
ribF	174.285	183.73	574.242	683.4	214.047	590.592	825.612	101.26	235.35	644.903	830.494	95.2273
ileS	384.879	629.802	2592.01	3486.95	799.289	2926.44	3653.18	432.044	815.517	3277.63	3387.6	488.04
ispH	135.555	135.664	363.712	612.308	185.598	378.128	546.27	131.638	153.251	489.311	510.953	148.793
dapB	179.126	329.276	1661.23	423.112	533.762	960.296	287.102	77.6329	536.38	585.885	328.916	89.2755
carA	152.499	33.6913	1394.86	4778.07	18.9662	988.999	3813.03	165.392	19.1564	1312.34	2950.09	214.261
caiF	87.1425	88.4957	33.9565	88.2916	83.9931	54.5977	96.218	64.1315	43.7861	53.6525	78.1273	95.2273
caiB	183.967	99.2769	50.1802	38.9859	25.7398	34.9426	58.1964	209.271	17.7881	28.9724	71.8772	208.31
kefC	455.077	283.905	118.47	82.5584	307.523	139.458	77.5951	364.537	329.764	145.398	55.4704	470.185
apaH	157.341	290.643	239.582	358.9	350.874	233.678	329.779	121.512	396.812	280.603	349.229	202.358
apaG	67.7775	175.195	176.951	338.26	283.138	151.938	343.746	87.7589	214.826	202.27	359.386	41.6619
rsmA	147.658	289.296	383.331	823.291	413.192	409.015	851.995	165.392	374.919	450.681	832.056	220.213
surA	263.848	1096.54	1091.14	1788.77	1618.9	1152.48	1844.44	411.792	1455.89	1430.91	1814.9	392.812
lptD	496.228	1841.79	1903.45	2426.3	2865.25	1995.78	2541.24	475.923	2751.68	2279.16	2578.98	398.764
djlA	137.976	106.464	197.702	323.354	79.9289	189.064	356.162	162.016	125.885	196.368	372.667	101.179
rluA	89.5631	226.405	99.983	220.156	304.814	87.3564	169.157	84.3836	276.4	97.1111	169.536	154.744
rapA	353.411	755.583	465.204	760.225	1037.72	446.142	618.433	327.408	1106.97	539.208	702.365	499.943
polB	380.038	430.799	173.178	439.165	554.083	161.609	526.871	303.781	399.548	192.613	573.455	220.213
araC	232.38	545.349	180.724	26.3728	772.194	239.918	17.8469	290.28	799.097	151.837	25.0007	267.827
sgrR	217.856	129.824	98.4739	84.8517	62.3174	95.4681	57.4204	216.022	86.2039	110.524	73.4397	285.682
setA	164.602	152.285	113.566	81.4117	78.5742	119.491	104.753	209.271	82.099	120.182	75.0022	297.585
leuA	208.174	360.721	1200.17	866.863	692.265	1659.15	987.786	135.014	432.388	2227.65	917.996	166.648
cra	222.697	425.408	682.148	536.63	877.863	698.227	472.554	192.395	796.36	617.54	450.795	226.165
mraZ	210.594	473.924	272.029	315.327	624.529	331.018	376.336	84.3836	688.263	292.943	328.916	65.4687
rsmH	154.92	518.846	422.193	315.327	822.319	470.165	331.331	128.263	826.463	460.875	392.199	154.744
ftsL	19.365	155.429	141.485	80.2651	279.074	157.865	83.8028	47.2548	272.295	140.57	113.285	11.9034
ftsI	191.229	503.572	572.733	400.179	788.451	594.647	511.352	280.154	875.723	708.75	465.639	196.406
murE	167.023	591.17	662.529	588.229	915.795	610.871	547.046	229.523	819.622	856.294	501.578	226.165
murF	188.809	476.619	560.282	568.736	704.458	600.575	555.581	219.397	773.099	711.432	497.671	232.116
mraY	196.071	298.729	409.365	510.257	451.124	425.862	512.904	162.016	441.966	485.019	502.359	238.068
murD	222.697	490.545	676.489	809.531	777.613	618.982	796.902	216.022	673.212	811.763	788.305	279.73
murG	191.229	327.928	390.123	577.909	459.252	474.22	676.63	182.269	473.438	562.278	602.362	273.778
murC	167.023	530.525	814.579	1075.55	801.998	842.053	1162.38	189.019	770.362	1051.59	1148.47	190.455
ddlB	89.5631	427.655	485.578	620.335	640.786	535.994	737.154	91.1343	504.909	575.155	635.957	196.406
ftsA	259.007	560.174	754.212	925.342	887.346	787.456	1009.51	141.764	871.618	810.689	1120.35	172.599
ftsZ	360.673	1421.77	2342.62	1987.13	2491.34	2527.1	2060.93	411.792	2513.6	2887.58	1877.4	208.31
lpxC	1500.79	1322.49	3789.17	6501.47	2492.7	3892.35	7390.16	1464.9	2129.1	3857.62	8306.5	1422.46
secM	89.5631	110.507	372.012	644.414	125.99	329.77	546.27	50.6302	121.78	329.426	566.423	113.082
secA	372.776	469.432	1252.24	3051.22	556.793	1454.48	3127.08	519.803	472.069	1591.87	2780.55	553.508
mutT	60.5156	34.5897	51.3121	141.037	17.6114	43.9902	134.24	104.636	20.5247	48.2873	87.5026	35.7102
zapD	43.5712	101.972	200.721	182.316	131.409	224.943	199.42	74.2576	184.723	245.729	180.474	101.179
coaE	99.2456	110.507	184.874	102.051	219.466	188.752	99.3218	84.3836	192.933	178.663	116.41	71.4204
guaC	135.555	94.7848	642.91	493.057	94.8309	724.434	494.281	151.89	94.4138	714.651	347.667	172.599
hofB	137.976	75.4684	53.1985	71.0919	27.0945	50.8539	124.928	168.767	23.2614	67.0656	117.191	196.406
nadC	222.697	87.1481	229.018	322.207	94.8309	254.582	433.757	195.77	54.7327	235.535	495.327	202.358
ampD	60.5156	115.898	81.1183	91.7315	131.409	76.1249	97.7699	111.386	123.148	82.6249	142.973	47.6136
ampE	205.753	171.152	178.46	241.942	143.601	214.647	207.179	155.266	199.774	186.174	213.288	196.406
aceE	372.776	443.826	3596.75	10029.7	703.103	4814.27	12794.7	475.923	548.695	7155.1	11136.3	577.315
aceF	261.427	365.213	3231.53	5672.45	593.37	4104.81	7236.52	334.159	548.695	4819.61	6219.72	434.474
lpd	309.84	662.146	2809.71	8571.17	1209.77	2977.29	7463.88	283.529	1464.1	3908.59	6695.51	238.068
yacH	222.697	128.476	49.0483	131.864	74.51	42.1183	114.841	168.767	51.996	49.3603	139.848	267.827
yacL	687.457	278.964	73.9497	130.717	479.573	91.1002	143.551	1221.87	368.077	106.769	139.848	1065.35
speE	133.134	100.175	661.775	1373.68	112.442	671.396	1277.22	128.263	139.568	832.15	1191.44	53.5653
yacC	191.229	113.652	254.674	292.394	138.182	254.27	354.61	141.764	139.568	238.754	403.137	47.6136
gcd	716.505	1760.93	273.916	1137.47	2621.4	330.082	1858.4	799.956	2296.04	667.974	1765.68	815.383
hpt	75.0394	98.3785	354.657	463.244	149.02	360.657	479.538	124.888	197.038	358.935	471.889	59.517
can	181.547	285.702	704.032	1200.54	367.131	678.26	996.322	94.5096	391.339	830.541	1091.44	124.986
yadG	104.087	156.777	195.061	248.822	199.145	179.705	347.626	189.019	192.933	200.124	314.072	214.261
yadI	89.5631	120.839	63.7628	81.4117	220.82	79.2447	94.6661	60.7562	125.885	60.0908	103.128	83.3238
yadE	186.388	168.906	114.698	150.21	155.794	183.76	203.299	189.019	119.044	100.33	245.32	184.503
panD	96.825	129.824	472.373	257.995	214.047	458.933	243.649	57.3808	199.774	492.53	175.787	89.2755
yadD	181.547	69.6286	86.4004	127.278	31.1587	82.3646	112.513	162.016	45.1544	64.383	88.2839	136.889
panC	179.126	141.953	879.473	593.962	233.013	957.801	555.581	121.512	288.715	871.853	467.983	148.793
panB	167.023	99.2769	426.343	324.5	88.0572	589.032	245.977	131.638	119.044	494.676	243.757	95.2273
folK	41.1506	30.996	104.888	221.302	9.48309	71.757	135.016	54.0055	27.3663	128.23	79.6899	29.7585
pcnB	225.118	309.51	972.288	1558.29	291.266	910.69	1148.41	205.896	366.709	1262.98	1005.5	226.165
dksA	469.601	1178.75	985.871	540.069	1938.61	1003.66	467.123	745.951	1986.8	843.954	457.826	678.494
hrpB	336.467	191.816	283.348	340.553	158.503	293.268	329.003	330.784	199.774	295.089	378.136	446.378
mrcB	452.657	260.097	542.549	769.398	285.847	520.395	801.558	357.786	347.552	675.485	774.242	369.006
fhuA	367.935	276.718	122.998	1354.19	346.81	165.977	1186.43	273.403	368.077	228.023	1109.41	374.957
fhuC	135.555	72.7731	36.9749	256.848	28.4493	47.422	303.397	94.5096	58.8376	53.116	218.757	267.827
fhuD	89.5631	56.6013	30.5609	160.53	29.804	27.7669	176.141	111.386	24.6297	32.1915	134.379	124.986
fhuB	387.3	159.472	95.8328	621.481	50.1249	76.4368	583.515	367.912	31.4713	80.4788	529.703	482.088
hemL	326.784	358.924	598.012	473.564	459.252	719.13	377.888	334.159	405.022	721.626	328.135	374.957
yadS	140.396	51.6599	68.2903	136.451	13.5473	68.0132	145.879	128.263	42.4178	56.8717	134.379	160.696
btuF	89.5631	61.0935	97.342	137.597	33.8682	94.2201	141.999	74.2576	19.1564	100.33	154.692	65.4687
mtn	137.976	101.972	416.533	497.644	158.503	481.396	387.976	148.515	160.093	531.696	368.761	190.455
dgt	142.817	138.808	202.984	102.051	155.794	222.759	121.048	205.896	213.457	207.635	160.161	220.213
degP	639.045	383.182	396.537	434.578	425.384	533.81	638.608	644.691	435.125	655.634	604.706	684.446
yaeH	118.611	552.088	229.018	145.624	964.566	289.836	268.479	182.269	896.247	196.368	296.103	101.179
yaeI	89.5631	71.8747	67.1584	72.2386	21.6756	73.005	78.3711	108.011	28.7346	85.844	67.9708	226.165
map	200.912	158.574	433.511	1060.65	182.888	506.667	882.257	148.515	239.455	659.389	839.088	148.793
tff	16.9444	182.382	558.773	1322.08	247.915	571.872	1221.35	0	265.453	623.442	1065.66	11.9034
rpsB	179.126	1362.47	5745.06	14442	2059.18	6068.77	14572.4	205.896	1997.74	6657.74	13902.8	148.793
tsf	87.1425	714.255	2770.1	7410.76	1213.84	3152.32	7320.33	101.26	1091.92	3653.2	6539.26	142.841
frr	193.65	816.227	988.889	1614.48	1286.99	1034.86	1627.17	135.014	1327.27	1135.82	1643.02	107.131
dxr	167.023	346.346	269.766	327.94	430.803	254.582	409.702	189.019	424.178	277.92	406.262	71.4204
ispU	198.491	250.214	912.298	2031.85	291.266	773.104	2379.07	145.14	400.917	853.612	2389.92	65.4687
rseP	174.285	554.334	789.677	2053.64	830.448	784.648	2205.25	158.641	831.936	944.821	2186.78	220.213
lpxD	128.293	835.544	1481.64	2414.83	1433.3	1806.09	2205.25	205.896	1346.42	2108.01	2162.56	166.648
fabZ	70.1981	311.307	641.023	911.582	379.324	672.644	970.715	64.1315	388.602	733.966	821.9	41.6619
lpxA	135.555	278.515	866.645	1252.14	490.411	919.738	1257.04	155.266	515.855	917.458	1261.76	95.2273
lpxB	179.126	187.323	614.613	802.651	238.432	628.342	807.765	195.77	290.083	627.198	765.648	130.937
rnhB	62.9362	65.5857	199.211	302.714	81.2836	180.641	327.451	47.2548	60.2059	222.121	328.916	35.7102
dnaE	701.981	499.978	825.898	2230.22	540.536	838.309	2289.83	394.915	592.481	1010.28	2145.38	583.267
accA	133.134	234.042	708.559	1126	373.905	696.355	990.114	165.392	374.919	814.982	969.56	142.841
tilS	196.071	195.409	230.904	248.822	200.5	208.095	221.146	209.271	165.566	220.512	200.787	238.068
rof	55.6744	189.12	83.3821	69.9453	262.817	93.5961	81.4749	70.8822	258.612	57.4082	91.409	47.6136
yaeP	65.3569	137.011	87.5323	92.8782	227.594	107.636	94.6661	57.3808	292.82	72.4309	98.4404	23.8068
yaeQ	162.182	98.8277	85.2686	131.864	92.1214	90.7883	135.016	131.638	157.356	112.134	153.911	154.744
nlpE	121.031	248.866	127.903	145.624	356.293	131.971	163.726	189.019	358.499	136.277	164.849	208.31
yaeF	130.714	100.625	70.1768	76.8252	77.2194	57.0936	99.3218	108.011	91.6772	78.8692	85.9401	65.4687
proS	268.689	415.526	1447.3	1973.37	556.793	1506.9	1399.82	371.288	618.479	1959.39	1266.44	410.668
tsaA	70.1981	57.949	188.647	239.649	81.2836	191.872	213.387	97.885	60.2059	211.391	204.694	59.517
rcsF	60.5156	73.2224	153.182	204.103	74.51	158.801	227.354	108.011	99.8871	144.862	168.755	53.5653
metQ	77.46	160.82	1735.55	1386.29	292.621	2319.31	941.229	108.011	269.558	2501.82	752.366	77.3721
metI	77.46	65.5857	209.776	150.21	18.9662	223.695	83.8028	114.762	30.103	316.013	126.566	119.034
metN	58.095	53.906	268.256	80.2651	37.9324	318.227	72.9394	77.6329	38.3129	425.464	66.4082	124.986
gmhB	99.2456	92.5387	185.252	261.435	142.246	160.049	275.463	111.386	164.198	190.466	294.54	148.793
rrsH	296248	35356.5	35402.7	139651	151312	15618.1	87698.8	397636	149988	56635.6	88547.2	663288
rrlH	472789	48575.6	24965.6	156919	180459	9941.78	75902	679446	191894	49299.1	86069	1.27284e+06
dkgB	123.452	51.6599	47.1618	61.9188	67.7363	56.4697	69.8356	108.011	54.7327	58.4812	81.2524	35.7102
yafC	152.499	67.8318	69.7995	76.8252	82.6383	82.9886	72.9394	108.011	57.4693	78.3327	57.033	101.179
yafD	266.269	340.506	352.393	169.703	562.212	326.339	159.846	297.03	602.059	321.379	149.223	172.599
mltD	835.116	252.909	2583.71	4789.53	486.347	2299.35	4530	388.164	529.539	2354.81	4653.26	184.503
gloB	106.507	256.952	90.5507	107.785	372.55	104.516	105.529	111.386	343.447	90.1362	106.253	148.793
yafS	60.5156	112.304	132.053	194.93	177.469	121.987	193.212	101.26	135.463	118.572	211.725	113.082
rnhA	75.0394	68.281	112.811	184.61	85.3478	111.067	258.392	87.7589	86.2039	123.937	197.662	83.3238
dnaQ	210.594	212.929	301.081	190.343	321.07	281.412	225.026	81.0082	296.925	257.532	168.755	184.503
yafV	164.602	244.823	116.207	112.371	315.651	165.041	134.24	118.137	402.285	122.864	149.223	142.841
fadE	2040.59	3128.35	146.39	133.011	4852.63	140.706	119.497	2626.02	4597.54	176.517	126.566	3184.16
gmhA	157.341	130.273	390.5	239.649	170.696	436.47	229.682	97.885	210.721	397.029	206.256	113.082
yafJ	142.817	100.625	340.32	330.234	119.216	367.833	275.463	114.762	123.148	347.132	284.384	59.517
yafK	87.1425	183.73	701.39	866.863	295.33	628.03	1011.84	81.0082	343.447	715.188	981.279	53.5653
yafQ	135.555	132.519	131.676	153.65	186.952	149.442	157.518	84.3836	179.249	175.444	144.536	77.3721
lfhA-1	304.999	128.027	32.4473	36.6926	67.7363	33.3826	34.1419	243.025	67.0475	45.6046	24.2195	226.165
dinB	200.912	209.335	81.8729	96.3181	214.047	71.757	126.48	178.893	199.774	83.1614	114.066	244.02
pepD	288.054	393.963	1217.53	832.464	659.752	1397.08	845.011	243.025	716.998	1327.36	804.712	369.006
gpt	75.0394	43.1248	564.433	486.177	37.9324	396.848	330.555	13.5014	24.6297	527.404	321.885	53.5653
crl	331.626	141.953	292.781	618.041	345.455	253.646	577.308	232.899	459.754	338.547	683.614	190.455
proB	116.19	253.358	610.462	252.262	395.58	715.075	256.84	172.143	402.285	699.092	236.726	71.4204
proA	167.023	409.237	863.627	380.686	619.11	947.193	342.195	178.893	768.994	906.191	282.04	196.406
yafX	162.182	54.8045	59.9898	150.21	24.3851	48.358	119.497	205.896	38.3129	65.4561	157.036	202.358
ykfB	222.697	155.878	94.7009	246.529	228.949	122.299	270.807	361.162	164.198	115.889	346.885	380.909
perR	159.761	102.871	46.7845	44.7191	70.4458	41.4943	59.7483	151.89	50.6277	34.3376	58.5955	220.213
insN-1	152.499	141.953	73.5724	80.2651	147.665	80.4927	63.628	118.137	146.41	69.7483	65.627	196.406
insI1	94.4044	105.117	59.9898	36.6926	70.4458	44.6142	38.0216	162.016	101.255	79.9422	67.9708	148.793
ykfC-1	188.809	120.39	89.0415	67.652	59.608	80.8047	51.9887	182.269	64.3109	77.7961	64.8457	166.648
insH1	297.737	189.12	262.22	194.93	167.986	265.813	176.141	347.66	161.461	204.953	145.317	369.006
mmuP	251.745	106.914	27.5425	24.0795	47.4154	41.4943	24.8304	337.534	41.0495	34.8741	50.7828	244.02
mmuM	220.277	171.601	90.5507	57.3322	201.854	117.307	65.1799	283.529	291.451	83.1614	85.9401	285.682
yagF	324.364	151.386	73.1951	29.8128	146.311	41.8063	9.31142	202.521	131.358	55.2621	16.4067	565.412
yagN	75.0394	112.304	144.126	53.8923	195.081	163.169	67.5078	64.1315	168.303	135.741	48.439	53.5653
intF	181.547	264.589	173.555	113.518	333.263	233.366	184.676	222.773	327.028	215.683	173.443	190.455
paoC	387.3	337.811	56.5942	20.6396	241.141	49.606	32.59	408.417	173.776	41.849	32.0322	374.957
yagU	94.4044	263.69	861.363	210.983	577.114	941.889	152.086	128.263	502.172	865.415	127.348	71.4204
ecpD	200.912	146.894	68.2903	56.1856	127.344	60.5255	56.6445	270.027	106.729	47.2142	66.4082	279.73
rclA	142.817	349.042	40.3705	9.17315	379.324	55.5337	3.10381	189.019	369.445	46.6777	6.25019	95.2273
ykgF	188.809	228.202	50.9348	13.7597	330.553	81.1167	16.295	128.263	320.186	37.5568	6.25019	249.972
ykgG	111.349	132.968	38.484	17.1997	203.209	34.9426	6.98356	118.137	151.883	37.5568	19.5318	166.648
betA	164.602	122.636	116.207	193.783	120.571	165.977	199.42	212.647	98.5188	302.064	230.476	273.778
betI	58.095	83.1051	53.5758	73.3852	143.601	39.6224	102.426	60.7562	142.305	94.4284	91.409	113.082
yahB	104.087	143.3	71.3087	47.0124	135.473	82.0526	83.0268	60.7562	158.725	68.6752	92.9715	160.696
yahK	196.071	878.219	379.181	67.652	1299.18	422.743	41.9014	317.282	1398.42	427.611	51.564	154.744
yahN	145.237	96.5816	26.7879	4.58658	75.8647	21.2151	6.20761	114.762	93.0455	13.4131	7.03146	202.358
prpR	196.071	744.352	29.429	20.6396	1043.14	23.087	27.9343	209.271	1130.23	32.1915	17.9693	142.841
codB	273.531	95.6832	433.134	1605.3	17.6114	354.105	961.404	290.28	2.73663	680.314	752.366	255.923
codA	196.071	126.23	673.848	2445.79	83.9931	828.95	1567.42	128.263	62.9426	1214.16	1275.82	142.841
mhpR	283.213	558.377	37.7294	40.1326	917.15	16.2233	54.3166	232.899	1184.96	40.7759	77.3461	309.489
mhpC-1	128.293	86.2497	82.6275	65.3587	100.25	86.4204	52.7647	165.392	76.6257	84.2344	77.3461	107.131
mhpD	154.92	86.6989	98.0966	37.8393	67.7363	99.2119	56.6445	111.386	93.0455	120.182	46.0951	190.455
mhpE	147.658	129.374	93.1917	63.0654	98.8951	87.9804	58.9723	232.899	95.7822	83.1614	39.0637	220.213
mhpT	300.157	113.652	47.1618	34.3993	79.9289	55.2217	61.3002	273.403	65.6792	43.9951	37.5011	339.247
yaiL	140.396	80.4098	110.925	129.571	116.507	131.347	131.136	141.764	140.937	132.522	115.628	154.744
frmB	169.444	71.8747	82.2502	201.809	88.0572	94.8441	232.009	77.6329	60.2059	97.6476	335.166	47.6136
frmA	140.396	162.167	181.479	294.688	176.114	246.782	350.73	202.521	173.776	250.021	378.136	220.213
frmR	36.3094	57.4998	43.3889	75.6785	36.5776	52.4138	125.704	40.5041	38.3129	56.8717	166.411	47.6136
tauD	183.967	49.8631	35.4657	80.2651	25.7398	31.5107	82.2508	141.764	23.2614	45.0681	53.9079	124.986
hemB	203.332	109.16	447.094	435.725	113.797	482.644	409.702	195.77	127.253	456.583	407.825	255.923
yaiT-1	232.38	243.026	127.526	122.691	215.402	138.522	96.218	239.649	205.247	140.57	130.473	142.841
ampH	215.436	354.881	177.706	113.518	345.455	208.407	134.24	172.143	424.178	166.323	93.7528	113.082
sbmA	183.967	185.527	117.716	214.422	191.016	123.859	211.059	192.395	192.933	114.816	217.975	220.213
yaiW	237.221	230.898	166.764	238.502	265.526	152.25	230.458	232.899	285.978	193.149	226.569	214.261
yaiZ	62.9362	112.753	47.1618	49.3057	238.432	55.5337	35.6938	47.2548	257.244	43.4585	28.1258	47.6136
yaiI	75.0394	49.8631	106.774	150.21	55.5438	107.636	204.851	84.3836	61.5742	124.474	191.412	47.6136
aroL	135.555	148.691	566.696	1584.66	284.493	578.736	1732.7	74.2576	258.612	797.813	1678.18	119.034
yaiE	152.499	146.894	201.098	219.009	228.949	207.471	252.96	141.764	221.667	179.736	293.759	166.648
mak	200.912	302.772	139.976	48.1591	344.101	159.737	55.8685	101.26	467.964	144.325	45.3139	220.213
araJ	237.221	128.925	87.5323	89.4383	158.503	96.404	84.5787	226.148	110.834	100.33	98.4404	279.73
sbcC	382.459	200.351	203.739	324.5	120.571	190.936	307.277	445.545	142.305	260.215	334.385	547.557
sbcD	142.817	88.945	80.741	105.491	92.1214	101.708	119.497	121.512	121.78	90.6727	106.253	130.937
phoB	140.396	120.839	57.3488	64.2121	140.892	60.8375	54.3166	104.636	169.671	54.189	31.2509	53.5653
phoR	186.388	156.777	76.2135	77.9718	174.76	78.6208	69.0597	222.773	173.776	86.3805	90.6277	184.503
brnQ	718.926	176.991	569.715	848.517	112.442	631.15	1206.6	928.219	102.624	578.911	1318.79	1011.79
proY	171.864	129.824	264.861	321.06	96.1856	226.191	312.708	256.526	62.9426	258.069	393.762	255.923
malZ	314.681	167.558	153.936	160.53	127.344	136.962	166.054	286.904	140.937	154.519	163.286	386.861
acpH	58.095	118.144	68.6676	67.652	121.925	62.3974	64.404	118.137	121.78	57.9447	63.2831	47.6136
queA	196.071	101.074	359.939	426.552	59.608	262.381	493.505	175.518	68.4158	294.016	402.356	172.599
tgt	77.46	87.5973	431.625	1500.96	112.442	444.582	1654.33	97.885	76.6257	460.875	1410.98	148.793
yajC	38.73	81.7575	365.976	470.124	136.827	410.263	498.161	33.7534	187.459	390.054	392.199	17.8551
secD	239.642	274.921	1137.17	2216.46	559.502	1245.45	2048.51	303.781	522.697	1565.58	1921.93	238.068
secF	292.896	221.913	525.949	1334.69	497.185	484.516	1277.99	452.296	376.287	674.949	1179.72	452.329
yajD	104.087	86.2497	150.918	170.85	100.25	164.729	130.36	124.888	98.5188	160.421	163.286	35.7102
tsx	94.4044	375.545	869.664	1158.11	872.444	1008.03	903.207	148.515	747.101	958.77	834.4	83.3238
nrdR	82.3012	64.6872	171.669	229.329	96.1856	163.793	192.436	74.2576	58.8376	149.154	192.193	83.3238
ribD	198.491	147.343	467.091	521.723	181.533	484.828	525.319	145.14	190.196	531.696	518.766	166.648
ribE	84.7219	84.902	447.849	882.916	140.892	442.398	779.055	57.3808	134.095	531.696	713.303	59.517
nusB	70.1981	67.3825	507.838	842.784	115.152	488.884	827.164	84.3836	114.939	573.545	703.927	95.2273
thiL	135.555	90.2926	193.552	260.288	124.635	158.801	256.84	199.145	101.255	218.366	203.131	107.131
pgpA	183.967	138.359	227.131	358.9	234.368	221.199	390.304	229.523	161.461	292.406	450.795	89.2755
ispA	130.714	181.034	377.672	464.391	211.337	415.567	426.773	128.263	262.717	435.122	487.515	148.793
xseB	36.3094	84.902	164.123	123.838	90.7667	140.706	143.551	54.0055	97.1505	142.179	135.16	47.6136
thiI	179.126	130.722	337.679	864.57	125.99	311.987	868.29	168.767	131.358	377.177	924.246	184.503
yajL	75.0394	100.625	111.679	76.8252	108.378	132.595	113.289	77.6329	110.834	102.476	116.41	101.179
panE	154.92	243.026	159.973	152.504	273.655	159.113	103.977	202.521	268.19	141.106	111.722	214.261
yajQ	96.825	543.553	573.865	425.405	825.029	684.188	237.441	94.5096	748.469	612.712	251.57	83.3238
yajR	191.229	100.625	122.621	293.541	96.1856	123.235	231.234	280.154	57.4693	156.665	246.101	226.165
cyoE	232.38	324.784	1129.24	2810.43	613.691	1443.25	2691.78	263.277	522.697	1515.68	2443.04	291.633
cyoD	58.095	85.8004	335.038	1205.12	186.952	540.05	1103.4	77.6329	175.145	657.243	1014.09	17.8551
cyoC	79.8806	114.101	378.049	1286.53	154.439	588.096	1343.17	111.386	128.622	811.226	1193.79	29.7585
cyoB	290.475	434.393	1351.47	6124.23	680.073	1957.41	5759.11	276.778	745.733	3288.36	5213.44	380.909
cyoA	154.92	336.913	756.098	3971.98	643.495	864.516	3314.86	155.266	550.063	1753.9	2860.24	232.116
ampG	217.856	86.6989	235.432	605.428	40.6418	256.765	429.877	199.145	42.4178	350.887	414.856	392.812
yajG	70.1981	77.2653	311.645	381.833	52.8343	313.859	328.227	108.011	56.101	362.691	307.822	107.131
bolA	4795.26	3487.27	375.031	181.17	5111.38	377.192	222.698	8107.57	5057.3	328.89	247.664	7386.06
tig	183.967	336.463	3449.98	6671.18	610.982	3581.92	6240.98	168.767	652.687	4466.04	5397.82	172.599
clpX	1682.33	2703.84	2055.5	2145.37	4289.07	2195.14	2301.47	2902.8	3772.45	2249.65	2336.01	2821.11
lon	336.467	760.524	1308.83	1287.68	1114.94	1481.63	1401.37	391.54	1054.97	1589.72	1291.44	482.088
hupB	31.4681	973.902	2180.01	2137.34	2538.76	2338.03	1652	60.7562	2289.19	1985.68	1675.05	41.6619
ppiD	312.261	393.963	1330.34	1199.39	545.955	1413.61	1105.73	351.036	691	1537.68	957.06	255.923
fadM	111.349	317.596	34.7111	38.9859	566.276	36.5025	38.0216	77.6329	608.901	26.2897	32.8135	53.5653
queC	123.452	133.417	216.567	145.624	235.722	207.471	119.497	94.5096	220.299	200.124	132.035	172.599
cof	164.602	60.6443	104.133	85.9983	70.4458	83.9245	108.633	219.397	51.996	71.8944	123.441	214.261
ybaO	430.871	85.3512	47.5391	36.6926	98.8951	51.4779	45.0052	155.266	72.5208	34.8741	60.9393	172.599
mdlA	300.157	145.996	119.602	104.345	153.084	113.875	92.3382	189.019	93.0455	115.353	105.472	255.923
tesB	106.507	216.972	155.823	173.143	348.165	182.512	168.381	94.5096	384.497	161.494	142.192	119.034
ffs	113.769	17.5195	25.2787	103.198	6.77363	27.1429	98.5458	70.8822	5.47327	27.3628	135.942	77.3721
ybaA	84.7219	136.113	38.1067	153.65	215.402	50.8539	179.245	54.0055	294.188	37.0202	214.85	77.3721
ylaC	111.349	81.3083	63.3855	105.491	73.1553	55.5337	120.272	101.26	91.6772	68.1387	107.034	148.793
maa	142.817	137.011	154.691	167.41	208.628	123.235	289.43	128.263	201.143	127.693	325.791	65.4687
tomB	823.012	278.515	136.958	394.446	525.634	131.035	670.422	786.455	395.443	146.471	652.363	303.537
acrR	118.611	228.651	173.933	162.823	304.814	181.577	222.698	84.3836	246.297	167.396	205.475	35.7102
mscK	365.514	251.112	516.139	768.252	214.047	573.12	755.001	415.167	238.087	597.152	923.465	279.73
priC	45.9919	57.949	81.1183	41.2792	74.51	106.076	75.2673	16.8767	69.7841	88.5266	77.3461	59.517
ybaN	133.134	57.0506	46.7845	325.647	74.51	52.1019	325.124	50.6302	67.0475	98.1841	400.012	89.2755
apt	133.134	67.3825	535.381	676.52	85.3478	550.657	546.27	91.1343	58.8376	595.006	517.984	124.986
dnaX	237.221	293.788	908.148	1600.72	411.837	923.794	1797.88	141.764	498.067	1027.45	1750.83	160.696
ybaB	62.9362	193.613	298.063	465.538	264.172	364.089	405.047	165.392	257.244	353.034	365.636	101.179
recR	116.19	196.308	336.169	644.414	258.753	398.72	463.243	84.3836	303.766	450.145	430.482	202.358
htpG	377.617	351.288	607.821	504.523	567.631	798.063	581.964	472.548	593.849	851.465	521.891	440.426
adk	128.293	149.14	950.782	957.448	214.047	783.712	910.967	81.0082	339.343	1090.76	898.464	124.986
hemH	150.079	149.589	84.8913	67.652	234.368	89.5403	59.7483	168.767	243.56	117.499	57.033	255.923
aes	169.444	105.117	45.6526	29.8128	81.2836	38.3744	4.65571	168.767	101.255	41.3124	24.2195	160.696
gsk	164.602	141.953	381.067	493.057	134.118	307.619	477.986	243.025	165.566	374.495	435.951	77.3721
ybaL	319.522	378.241	386.35	764.812	453.833	424.614	727.066	381.414	435.125	559.596	796.899	315.44
fsr	254.166	81.7575	105.642	68.7987	51.4796	104.516	63.628	263.277	35.5762	116.426	62.5019	267.827
ushA	363.094	420.916	278.443	153.65	582.533	388.112	141.223	502.926	562.378	360.545	125.785	470.185
ybaK	70.1981	82.6559	96.5874	72.2386	74.51	98.2759	49.6609	60.7562	82.099	91.2093	41.4075	119.034
copA	595.474	796.012	3002.13	596.255	1330.34	3722.01	710.771	489.425	1480.52	3004.54	675.02	785.625
cueR	128.293	211.132	96.9647	106.638	319.716	137.274	155.966	97.885	310.608	121.791	177.349	77.3721
qmcA	256.586	262.792	144.126	232.769	345.455	150.378	325.9	334.159	242.192	164.177	306.259	488.04
ybbN	251.745	187.323	314.664	220.156	264.172	450.197	235.113	290.28	298.293	482.873	214.85	154.744
tesA	147.658	72.3239	104.133	110.078	69.0911	118.555	148.207	151.89	68.4158	134.131	133.598	101.179
ybbP	496.228	197.655	154.691	144.477	128.699	106.388	124.152	516.428	91.6772	179.199	148.442	613.025
mnmH	208.174	103.32	83.0048	51.599	81.2836	68.9492	76.8192	232.899	119.044	79.9422	44.5326	267.827
allR	837.536	1114.51	412.76	238.502	2301.68	477.028	321.244	1188.12	2458.86	460.339	272.664	1624.81
allE	99.2456	74.1208	62.6309	33.2527	140.892	65.2053	39.5735	104.636	95.7822	59.5543	31.2509	136.889
purK	179.126	67.3825	360.316	2021.53	32.5134	208.095	1620.19	128.263	38.3129	765.085	1699.27	214.261
purE	116.19	24.2577	304.477	879.476	9.48309	200.608	739.482	118.137	15.0515	349.814	732.053	95.2273
lpxH	87.1425	54.8045	273.539	319.914	44.706	227.127	272.359	91.1343	87.5723	319.769	219.538	130.937
ppiB	70.1981	397.108	1040.2	983.821	724.779	1221.74	567.22	87.7589	654.055	1318.24	508.609	47.6136
cysS	225.118	134.765	476.146	397.886	144.956	438.342	401.167	141.764	146.41	529.55	329.697	220.213
ybcI	125.872	30.996	50.5575	92.8782	10.8378	30.2628	114.065	70.8822	17.7881	40.7759	99.2217	214.261
folD	222.697	88.0465	388.236	882.916	82.6383	361.281	797.678	121.512	95.7822	468.923	839.869	113.082
intD	174.285	200.351	226.377	440.311	257.398	240.542	467.123	175.518	255.875	280.066	503.921	71.4204
appY	19.365	203.046	353.525	18.3463	191.016	335.074	6.20761	54.0055	246.297	138.96	6.25019	29.7585
ompT	162.182	307.714	4154.39	2152.25	652.978	5371.17	1699.33	145.14	691	5715.6	1450.82	178.551
nfrA	326.784	191.816	124.13	32.106	97.5403	107.636	47.333	361.162	160.093	131.449	71.8772	410.668
nfrB	280.792	165.312	106.774	57.3322	136.827	84.5485	58.1964	205.896	176.513	72.4309	53.1266	273.778
cusS	196.071	110.058	376.917	182.316	63.6722	365.649	155.966	175.518	65.6792	321.915	154.692	202.358
cusR	65.3569	54.3553	224.49	108.931	40.6418	291.708	92.3382	124.888	90.3089	194.222	85.9401	119.034
pheP	273.531	128.476	221.472	315.327	47.4154	185.632	241.321	290.28	67.0475	251.63	242.976	244.02
ybdG	91.9837	97.4801	150.918	174.29	82.6383	165.353	123.376	141.764	91.6772	156.129	105.472	154.744
nfsB	123.452	97.9293	413.892	269.461	56.8985	488.572	222.698	148.515	119.044	412.051	192.193	47.6136
entF	518.014	183.281	94.3236	661.614	51.4796	62.0854	807.765	546.806	46.5228	71.8944	664.082	720.156
fepC	106.507	53.0076	12.4507	213.276	8.12836	11.2315	245.977	145.14	10.9465	6.4383	181.255	208.31
fepG	108.928	60.1951	14.7145	284.368	9.48309	9.04763	265.375	138.389	15.0515	12.8766	266.414	148.793
entS	135.555	55.7029	17.7328	458.658	5.41891	5.61577	455.483	172.143	16.4198	28.9724	439.857	285.682
entC	179.126	55.7029	19.6193	527.456	13.5473	4.67981	476.434	172.143	17.7881	13.9497	464.076	142.841
entE	290.475	78.1637	18.8647	595.108	36.5776	7.79968	658.007	239.649	24.6297	11.8036	613.3	279.73
entB	101.666	45.8201	12.828	329.087	25.7398	10.9195	418.238	135.014	21.8931	11.267	392.981	142.841
entA	137.976	58.8474	12.4507	301.567	29.804	20.5912	325.9	81.0082	21.8931	15.5592	359.386	89.2755
entH	65.3569	28.7499	9.43236	186.903	12.1925	11.2315	213.387	91.1343	16.4198	16.0958	228.913	89.2755
ybdH	246.904	475.721	99.2285	94.0248	598.789	131.035	117.945	222.773	577.43	116.426	100.784	261.875
dsbG	94.4044	172.05	78.1	67.652	192.371	87.9804	89.2344	94.5096	184.723	93.8919	76.5648	190.455
ahpC	288.054	1500.83	3743.89	3404.39	2788.03	4635.19	3366.85	307.156	3022.61	5112.01	3335.26	357.102
uspG	513.172	596.111	199.589	94.0248	907.667	196.864	100.874	928.219	829.2	120.182	96.0966	696.349
ybdR	220.277	262.343	53.9531	42.4258	275.01	54.5977	35.6938	320.658	258.612	44.5316	39.8449	214.261
rnk	70.1981	149.14	199.966	244.235	191.016	221.511	225.802	81.0082	250.402	195.832	250.789	47.6136
rna	140.396	234.94	163.746	249.968	319.716	201.544	217.266	168.767	254.507	210.318	230.476	244.02
citA	290.475	114.101	113.188	81.4117	70.4458	106.076	100.874	249.775	62.9426	76.1866	100.003	297.585
cspE	22390.8	5496.62	5192.7	15443	12762.9	4773.09	11370.8	38806.3	11537.6	4456.38	11886.3	36376.8
ybeM-1	171.864	278.515	71.3087	65.3587	399.644	71.4451	62.8521	162.016	387.234	69.7483	63.2831	214.261
tatE	113.769	160.82	199.589	133.011	253.334	181.577	96.9939	155.266	184.723	178.663	96.0966	142.841
lipB	113.769	74.1208	148.654	190.343	58.2533	165.665	164.502	135.014	68.4158	166.323	210.163	130.937
dacA	128.293	141.054	555.755	561.856	166.631	527.57	413.582	91.1343	160.093	684.07	361.73	65.4687
rlpA	145.237	268.632	358.43	568.736	335.972	481.084	522.991	155.266	435.125	595.543	507.046	226.165
mrdB	142.817	114.101	161.105	386.419	94.8309	156.93	424.445	97.885	98.5188	182.419	372.667	190.455
mrdA	152.499	102.421	415.024	721.239	60.9627	275.173	603.69	151.89	49.2594	400.248	550.016	249.972
rlmH	79.8806	42.6756	224.868	310.741	37.9324	175.337	305.725	111.386	31.4713	224.268	288.29	35.7102
rsfS	53.2537	31.8944	243.732	401.326	44.706	213.087	342.195	13.5014	56.101	266.116	389.855	35.7102
cobC	72.6187	57.949	76.2135	105.491	35.2229	56.7817	117.945	67.5069	46.5228	92.2823	104.691	59.517
nadD	101.666	100.625	136.203	209.836	147.665	128.227	166.83	87.7589	134.095	129.839	200.787	53.5653
lptE	53.2537	238.085	281.462	498.79	419.965	306.371	411.254	47.2548	291.451	333.719	428.138	77.3721
leuS	360.673	1399.31	2006.07	2732.45	2010.41	2194.52	2446.57	374.663	2223.51	2516.3	2306.32	285.682
ybeQ	130.714	337.362	78.1	22.9329	407.773	90.1643	23.2785	155.266	443.335	71.3578	33.5948	148.793
rihA	123.452	141.054	158.086	170.85	260.108	198.736	138.895	131.638	259.98	121.255	107.034	101.179
gltL	169.444	197.655	84.1367	407.059	279.074	96.716	348.402	135.014	261.348	192.613	354.698	190.455
gltK	82.3012	75.9177	49.4256	256.848	127.344	47.422	204.851	121.512	101.255	69.2117	217.975	83.3238
gltJ	104.087	148.242	67.913	247.675	162.567	75.5009	270.031	81.0082	229.877	127.693	208.6	130.937
lnt	242.062	216.073	374.653	666.2	279.074	386.864	596.707	344.285	220.299	437.805	686.739	464.233
ybeZ	440.554	919.547	405.592	389.859	1174.55	491.692	304.949	270.027	851.093	550.475	254.695	410.668
miaB	205.753	204.843	618.008	718.946	319.716	609.935	580.412	253.151	217.562	745.233	596.893	315.44
metU	0	5.83982	93.9463	152.504	8.12836	63.9574	102.426	3.37534	4.10495	55.2621	90.6277	11.9034
glnW	12.1031	10.7812	198.457	305.007	23.0304	165.977	280.118	13.5014	13.6832	120.182	217.975	0
glnU	14.5237	15.2734	285.989	450.631	23.0304	209.343	399.615	10.126	17.7881	180.809	365.636	5.9517
leuW	7.26187	10.332	158.086	255.702	14.902	126.355	155.966	13.5014	9.57822	113.207	148.442	11.9034
asnB	992.456	134.765	904.375	382.979	117.861	818.03	302.621	664.943	121.78	650.805	269.539	392.812
umpH	113.769	161.269	375.785	294.688	186.952	419.311	249.856	148.515	205.247	387.371	258.601	178.551
nagC	210.594	291.991	392.009	387.566	368.486	446.766	385.648	209.271	391.339	457.656	317.978	101.179
nagA	75.0394	287.499	193.929	181.17	466.026	217.455	218.818	141.764	405.022	182.419	250.789	148.793
nagB	196.071	356.678	167.141	223.596	468.735	221.511	200.971	155.266	436.493	207.099	185.162	261.875
nagE	568.847	950.543	464.45	466.684	1207.06	466.109	516.784	911.343	1275.27	393.273	444.545	1184.39
glnS	196.071	198.105	1182.06	1609.89	383.388	1300.36	1458.79	145.14	377.655	1359.02	1235.19	226.165
chiP	200.912	83.5544	33.5792	82.5584	44.706	30.8867	68.2837	168.767	41.0495	40.2394	69.5333	202.358
fur	259.007	561.97	491.615	999.874	894.12	532.25	1111.94	307.156	918.14	495.213	1143	184.503
uof	26.6269	45.3709	78.1	224.742	79.9289	89.5403	269.255	20.2521	82.099	91.2093	250.789	0
fldA	125.872	191.816	541.418	588.229	245.206	614.927	505.144	84.3836	262.717	614.858	466.42	23.8068
ybfE	45.9919	30.0975	79.2318	146.77	13.5473	95.4681	150.535	33.7534	16.4198	107.842	171.099	53.5653
ybfF	91.9837	63.7888	93.569	207.543	44.706	124.795	229.682	101.26	62.9426	125.01	234.382	89.2755
seqA	77.46	282.108	391.632	392.152	524.279	454.565	294.862	84.3836	565.115	441.56	294.54	47.6136
pgm	307.419	835.544	1342.79	912.729	1530.84	1326.88	734.826	300.406	1449.05	1341.85	674.239	273.778
potE	215.436	111.406	46.0299	21.7862	58.2533	32.4467	29.4862	256.526	102.624	23.0706	30.4697	232.116
kdpD	423.609	418.67	191.288	56.1856	426.739	193.744	83.0268	519.803	380.392	201.197	59.3768	666.591
rhsC	624.521	211.132	178.46	162.823	71.8005	168.161	211.835	675.069	106.729	200.124	192.975	636.832
ybgA	130.714	234.042	49.8029	8.02651	256.043	47.734	24.8304	64.1315	277.768	81.0153	20.3131	124.986
phr	227.539	288.846	172.046	136.451	312.942	160.049	167.606	205.896	246.297	201.733	143.754	142.841
ybgI	164.602	239.882	276.934	137.597	321.07	313.859	117.945	135.014	365.341	331.036	131.254	107.131
nei	123.452	84.0036	141.863	91.7315	77.2194	141.33	100.098	101.26	72.5208	135.204	80.4712	172.599
abrB	145.237	81.3083	76.2135	47.0124	43.3513	149.13	45.0052	121.512	28.7346	108.915	52.3453	178.551
sdhC	200.912	134.316	156.577	2006.63	276.364	85.4845	1839	192.395	273.663	160.421	1760.21	71.4204
sdhD	38.73	64.238	94.3236	830.17	149.02	50.5419	781.383	23.6274	129.99	115.889	761.742	41.6619
sdhA	273.531	578.142	867.023	5877.7	1266.67	1001.17	4767.45	273.403	1109.7	1430.91	4136.84	351.15
sdhB	123.452	346.795	422.57	2574.22	680.073	584.352	2289.83	54.0055	622.584	850.392	1882.87	59.517
sucA	363.094	1011.64	2211.7	7659.58	1869.52	2508.06	7896.86	334.159	1662.5	3445.56	6786.14	392.812
sucB	186.388	561.521	1880.06	4874.38	1071.59	2201.38	5149.99	212.647	1044.03	2492.16	4420.44	220.213
sucC	140.396	679.216	1566.53	4181.81	1269.38	1837.29	4385.68	158.641	1149.39	2380.56	3970.43	261.875
sucD	150.079	497.283	1246.58	2921.65	1286.99	1404.25	3172.09	232.899	986.556	1691.13	2893.84	172.599
mngR	87.1425	43.574	64.1401	110.078	24.3851	64.5813	114.841	121.512	41.0495	58.4812	63.2831	119.034
mngB	382.459	159.921	107.152	26.3728	93.4762	108.884	35.6938	313.907	132.727	92.2823	46.8764	267.827
cydA	469.601	1331.93	5136.86	515.99	1930.49	5719.04	483.418	556.932	1361.47	4824.43	460.951	916.562
cydB	568.847	819.372	2553.15	481.591	1326.28	2398.87	454.708	985.6	1250.64	2098.35	513.297	1047.5
ybgE	96.825	123.984	264.861	82.5584	161.212	208.095	76.8192	81.0082	158.725	155.056	73.4397	113.082
ybgC	67.7775	56.1521	265.615	335.967	90.7667	208.095	250.632	57.3808	101.255	231.242	264.852	53.5653
tolQ	96.825	96.1324	338.056	526.31	158.503	254.893	418.238	104.636	140.937	380.933	478.139	95.2273
tolR	24.2062	60.6443	153.182	249.968	56.8985	140.394	221.922	64.1315	102.624	179.199	263.289	23.8068
tolA	215.436	263.69	324.473	925.342	256.043	336.946	990.89	243.025	253.139	467.313	936.747	279.73
lysT	19.365	84.902	1377.88	2362.09	180.179	1003.97	1636.48	23.6274	145.042	1096.66	1585.98	23.8068
valT	9.6825	27.8515	524.439	910.436	44.706	389.048	658.007	23.6274	67.0475	429.22	672.676	23.8068
lysW	12.1031	40.4295	521.044	811.824	52.8343	374.697	720.083	16.8767	41.0495	369.129	653.926	17.8551
valZ	7.26187	35.0389	291.649	354.313	29.804	220.575	259.944	6.75069	23.2614	178.663	210.163	11.9034
lysY	4.84125	17.0702	252.033	319.914	21.6756	185.008	226.578	0	4.10495	187.784	195.318	0
lysZ	19.365	33.2421	503.688	566.442	44.706	361.281	387.2	0	24.6297	346.595	289.071	0
nadA	111.349	131.171	397.668	323.354	107.023	572.808	424.445	124.888	134.095	508.626	492.984	166.648
pnuC	152.499	227.304	344.847	193.783	329.199	401.839	228.13	185.644	251.77	357.862	264.852	136.889
zitB	147.658	154.98	148.277	61.9188	254.689	168.161	99.3218	151.89	164.198	147.008	110.16	142.841
ybgS	338.887	186.874	37.7294	17.1997	253.334	40.8703	13.1912	192.395	194.301	47.2142	22.6569	119.034
aroG	486.546	261.444	3047.03	3570.65	437.577	3038.13	3712.15	418.543	403.653	3497.61	3256.35	226.165
gpmA	1181.26	1747.9	1500.88	1643.14	3178.19	1825.44	1482.84	1302.88	2950.09	1971.19	1371.13	1011.79
galK	171.864	192.714	210.908	308.447	204.564	206.223	296.413	209.271	227.141	224.268	291.415	136.889
galT	167.023	147.792	126.394	126.131	163.922	144.762	139.671	162.016	194.301	141.106	135.942	178.551
galE	188.809	237.636	205.248	136.451	287.202	219.639	205.627	202.521	259.98	199.051	182.818	249.972
modF	215.436	150.038	343.715	238.502	208.628	312.299	193.988	232.899	221.667	394.883	238.288	255.923
modA	123.452	48.0662	207.512	429.992	50.1249	247.094	485.746	57.3808	32.8396	265.58	432.825	83.3238
modC	191.229	126.23	369.371	502.23	116.507	383.432	410.478	155.266	114.939	440.487	439.857	220.213
ybhA	104.087	57.4998	107.152	90.5849	36.5776	102.956	109.409	87.7589	62.9426	116.426	139.067	124.986
pgl	133.134	1017.48	451.999	111.224	1717.79	468.917	110.961	145.14	1802.07	481.8	109.378	101.179
ybhJ	423.609	134.316	72.0632	75.6785	52.8343	63.9574	82.2508	286.904	56.101	74.577	107.034	428.523
ybhC	210.594	142.402	449.735	371.513	174.76	421.807	300.293	128.263	224.404	577.301	284.384	214.261
bioA	225.118	60.6443	135.826	290.101	18.9662	176.273	263.823	212.647	19.1564	279.53	264.852	315.44
bioB	137.976	84.0036	170.537	193.783	24.3851	219.951	142.775	175.518	15.0515	463.558	96.0966	59.517
bioF	113.769	46.7186	176.197	235.062	2.70945	204.664	232.785	155.266	15.0515	362.691	151.567	83.3238
bioC	89.5631	28.7499	85.6459	137.597	0	116.683	93.8901	101.26	5.47327	179.199	64.0644	71.4204
uvrB	522.855	1203.9	504.443	507.963	1706.96	539.738	633.952	513.052	1685.77	599.835	624.237	618.977
ybhK	118.611	82.6559	147.522	212.129	94.8309	177.521	201.747	141.764	155.988	167.396	202.35	95.2273
moaA	251.745	244.374	566.696	613.455	368.486	774.976	733.274	239.649	472.069	670.12	710.959	214.261
moaB	82.3012	204.394	258.069	55.0389	337.327	326.963	46.5571	70.8822	292.82	241.436	36.7198	83.3238
moaC	72.6187	163.066	249.014	36.6926	257.398	253.646	38.7976	33.7534	240.824	215.147	39.0637	11.9034
moaE	82.3012	154.531	240.337	51.599	242.496	257.389	51.2128	84.3836	225.772	232.315	28.1258	59.517
ybhL	3304.15	782.536	298.817	217.862	1081.07	359.097	189.332	5400.55	972.873	280.066	225.788	5826.72
ybhN	186.388	199.003	74.7043	9.17315	189.662	78.3088	17.8469	185.644	157.356	75.1135	30.4697	196.406
clsB	191.229	255.155	111.302	26.3728	277.719	122.923	27.9343	151.89	325.659	110.524	20.3131	107.131
ybhP	145.237	217.421	75.8362	17.1997	216.756	75.5009	17.0709	118.137	206.616	96.038	9.37528	113.082
ybhR	121.031	165.761	84.514	42.4258	149.02	73.629	34.9178	192.395	233.982	63.8465	20.3131	345.199
ybhF	273.531	265.038	245.241	55.0389	387.452	213.399	45.0052	259.901	284.61	223.194	53.1266	261.875
ybhG	91.9837	182.831	119.98	42.4258	258.753	140.082	33.3659	202.521	247.665	96.5745	39.0637	184.503
rhlE	232.38	90.2926	351.261	1737.17	67.7363	282.972	2291.38	172.143	56.101	414.734	2681.33	238.068
ybiA	45.9919	40.8787	25.656	97.4648	63.6722	30.8867	143.551	84.3836	76.6257	30.5819	135.16	71.4204
ybiC	259.007	259.647	451.244	504.523	245.206	729.114	477.21	189.019	233.982	976.476	423.45	303.537
ybiI	99.2456	163.515	22.6377	40.1326	242.496	19.6552	34.1419	81.0082	146.41	21.461	33.5948	65.4687
fiu	295.316	128.925	37.3522	818.704	13.5473	19.6552	760.432	266.652	12.3148	35.4107	625.8	339.247
mcbA	162.182	181.933	16.2237	16.053	275.01	12.7915	9.31142	195.77	251.77	16.6323	7.03146	190.455
rlmF	113.769	53.906	164.878	188.05	39.2871	125.107	150.535	124.888	56.101	151.837	146.098	184.503
ybiO	341.308	400.702	97.7193	57.3322	428.094	106.076	58.1964	283.529	450.176	116.962	65.627	339.247
glnP	123.452	156.327	819.484	504.523	235.722	474.22	376.336	101.26	284.61	490.921	271.102	77.3721
glnH	358.252	844.977	2269.05	1029.69	1486.14	1636.68	726.291	330.784	1540.72	1238.84	582.049	160.696
dps	1270.83	15412.2	1404.67	216.716	25023.2	1617.97	138.119	1556.03	22460.9	1296.24	128.129	1339.13
rhtA	162.182	68.281	36.5976	52.7456	47.4154	34.0066	55.8685	212.647	13.6832	26.8263	60.9393	119.034
ompX	895.631	1593.37	2462.98	2415.98	2259.68	2793.84	2029.11	1380.52	2107.21	3012.59	1797.71	1636.72
ybiP	210.594	130.273	262.22	572.176	136.827	189.688	969.163	249.775	103.992	263.97	842.213	261.875
mntS	2454.51	436.19	238.45	1072.11	720.715	196.864	1499.91	3193.07	916.772	357.326	1443.01	2761.59
ldtB	394.562	142.851	422.193	606.575	222.175	421.807	551.701	374.663	262.717	500.041	551.579	470.185
ybiU	174.285	97.4801	48.671	113.518	62.3174	53.0378	90.7863	124.888	42.4178	78.3327	105.472	232.116
ybiV	50.8331	26.5038	84.514	87.145	16.2567	77.9968	80.6989	47.2548	65.6792	83.6979	82.0337	17.8551
ybiW	280.792	135.214	47.1618	42.4258	102.959	55.2217	68.2837	300.406	64.3109	58.4812	73.4397	410.668
moeB	157.341	74.1208	154.691	129.571	93.4762	159.425	154.414	64.1315	58.8376	195.295	146.879	107.131
moeA	179.126	106.464	202.23	220.156	90.7667	256.141	210.283	162.016	90.3089	253.24	228.132	232.116
iaaA	183.967	408.338	267.125	92.8782	652.978	359.721	141.999	155.266	749.837	702.311	97.6592	232.116
gsiA	208.174	420.467	588.202	217.862	602.853	786.52	138.895	236.274	606.164	1198.06	153.13	374.957
gsiB	174.285	295.136	562.923	241.942	403.709	829.574	157.518	246.4	370.814	889.022	160.942	130.937
gsiC	150.079	127.578	256.183	110.078	128.699	287.652	88.4585	121.512	108.097	269.336	76.5648	160.696
yliE	183.967	48.5154	129.035	59.6255	13.5473	133.53	62.0761	165.392	16.4198	157.738	46.8764	172.599
rimO	140.396	93.4371	365.976	496.497	32.5134	255.517	286.326	263.277	68.4158	290.26	279.696	220.213
bssR	3212.17	925.836	530.099	17.1997	1487.49	529.13	25.6064	5960.86	1000.24	252.167	7.81273	6124.3
gstB	70.1981	126.679	236.186	152.504	186.952	257.701	115.617	54.0055	153.251	222.658	140.629	65.4687
deoR	75.0394	103.769	141.108	115.811	142.246	170.969	138.119	114.762	116.307	177.053	157.036	124.986
ybjG	200.912	85.8004	145.636	111.224	98.8951	113.563	60.5242	84.3836	128.622	139.497	99.2217	214.261
ybjI	89.5631	83.5544	93.9463	88.2916	46.0607	110.755	84.5787	94.5096	87.5723	101.403	73.4397	113.082
ybjL	346.149	247.519	348.997	498.79	383.388	371.577	706.116	384.789	344.816	400.248	782.055	297.585
ybjM	99.2456	40.8787	79.6091	20.6396	24.3851	183.448	21.7266	131.638	56.101	45.6046	22.6569	119.034
nfsA	82.3012	76.3669	119.98	48.1591	82.6383	145.074	58.9723	60.7562	120.412	126.083	65.627	124.986
rimK	150.079	119.492	132.43	165.117	104.314	132.283	198.644	243.025	120.412	145.398	117.972	160.696
potF	225.118	773.552	251.655	205.249	1044.49	279.54	131.136	195.77	1052.24	300.454	103.128	232.116
potG	225.118	305.468	102.624	108.931	422.675	118.867	89.2344	165.392	428.283	190.466	66.4082	119.034
potH	125.872	132.968	44.898	74.5319	163.922	60.8375	45.0052	118.137	150.515	76.1866	40.6262	101.179
potI	162.182	185.077	84.1367	123.838	208.628	106.388	90.0104	178.893	202.511	127.693	67.9708	232.116
artQ	96.825	164.863	312.777	149.064	256.043	284.532	135.791	141.764	212.089	285.968	104.691	196.406
artI	152.499	526.931	728.178	243.089	681.428	716.634	153.638	283.529	682.79	575.155	124.222	202.358
artP	104.087	397.557	668.566	120.398	574.404	666.717	114.065	121.512	426.915	439.951	96.0966	107.131
ybjP	150.079	636.99	162.991	11.4664	1047.2	257.701	23.2785	114.762	956.453	196.905	10.1566	89.2755
amiD	251.745	542.205	160.727	100.905	692.265	194.68	141.999	226.148	706.051	197.978	145.317	369.006
ybjT	227.539	154.531	216.944	161.677	127.344	212.151	123.376	158.641	109.465	256.996	123.441	315.44
poxB	208.174	980.191	457.658	104.345	1262.61	509.787	90.7863	253.151	1260.22	564.424	84.3775	285.682
ybjE	174.285	53.4568	113.943	130.717	46.0607	100.772	105.529	135.014	53.3643	109.988	141.41	190.455
aqpZ	256.586	239.882	66.0265	45.8658	379.324	72.381	25.6064	273.403	337.974	42.922	44.5326	303.537
ybjX	79.8806	189.57	535.758	323.354	147.665	577.8	187.78	128.263	203.879	483.409	213.288	119.034
macA	193.65	154.98	139.976	114.664	211.337	154.746	97.7699	216.022	205.247	137.35	121.879	190.455
macB	353.411	337.362	176.951	171.997	456.543	209.655	149.759	418.543	342.079	184.028	195.318	398.764
cspD	12538.8	12616.7	869.664	192.636	23111.6	1012.71	232.009	23249.4	20940.7	589.641	192.193	20902.4
clpS	142.817	249.315	210.53	205.249	307.523	227.439	256.064	121.512	388.602	234.461	225.007	136.889
clpA	2902.33	3392.49	4089.87	2305.9	5609.92	4026.82	2594.78	4269.81	5504.74	3220.22	2598.52	4404.26
infA	176.706	169.804	1222.06	2544.4	230.304	986.503	2074.89	135.014	272.295	1338.09	2121.94	154.744
cydC	181.547	128.476	430.116	365.78	123.28	444.582	304.949	236.274	84.8356	485.019	287.509	273.778
cydD	336.467	137.011	360.694	290.101	43.3513	356.913	252.184	216.022	53.3643	430.83	278.915	285.682
trxB	77.46	89.8434	554.623	764.812	111.088	636.142	658.007	124.888	191.564	854.148	571.892	95.2273
serS	668.092	471.229	2301.87	1819.72	864.316	2751.1	2285.18	583.934	760.784	2547.96	2538.36	482.088
dmsA	283.213	123.984	1180.93	26.3728	127.344	1093.2	53.5406	273.403	82.099	570.326	64.0644	255.923
dmsB	33.8887	26.953	279.198	16.053	4.06418	170.657	6.98356	84.3836	34.2079	107.842	7.81273	77.3721
dmsC	154.92	99.2769	395.782	8.02651	108.378	186.568	21.7266	162.016	69.7841	92.8189	28.9071	226.165
ycaD	208.174	111.406	299.949	165.117	93.4762	191.872	124.928	276.778	101.255	241.973	87.5026	214.261
ycaO	186.388	104.218	301.458	1231.5	86.7025	296.388	1333.08	138.389	71.1525	354.107	1248.47	196.406
ycaP	94.4044	331.971	53.9531	28.6661	403.709	68.6372	21.7266	104.636	451.544	70.2848	31.2509	119.034
serC	193.65	307.714	1917.41	2299.02	478.219	2074.71	1940.65	175.518	684.158	2854.85	1778.18	166.648
cmk	239.642	274.022	663.284	1573.2	390.161	604.319	1614.75	108.011	396.812	767.231	1526.61	154.744
rpsA	953.726	2471.59	9040.35	38536.4	4218.62	9448.22	34676.5	1340.01	3844.97	15554.9	32540	1523.64
ihfB	150.079	1561.93	657.624	563.002	2513.02	763.121	498.161	118.137	2608.01	651.342	466.42	166.648
ycaI	450.236	192.265	92.0599	84.8517	109.733	80.4927	103.977	448.921	123.148	87.9901	127.348	416.619
msbA	154.92	145.546	648.569	1207.42	209.983	670.46	1164.7	172.143	228.509	714.651	1094.56	202.358
ycaQ	133.134	65.1365	63.3855	136.451	71.8005	48.982	158.294	131.638	61.5742	47.7507	157.817	124.986
kdsB	123.452	145.546	381.822	440.311	196.435	407.767	447.724	67.5069	240.824	400.784	464.076	77.3721
ycbJ	106.507	333.768	377.672	107.785	445.705	477.34	120.272	192.395	361.236	252.167	121.879	255.923
ycbC	101.666	81.3083	117.339	32.106	94.8309	163.481	48.8849	145.14	49.2594	68.6752	45.3139	77.3721
smtA	140.396	134.765	193.552	229.329	144.956	245.222	225.026	151.89	157.356	227.487	200.787	107.131
mukF	104.087	146.894	382.577	455.218	219.466	388.736	408.926	158.641	259.98	414.734	371.886	142.841
mukE	45.9919	72.7731	182.988	194.93	142.246	187.816	207.955	50.6302	94.4138	191.539	178.912	95.2273
mukB	614.839	630.701	1455.22	2060.52	997.079	1587.39	1993.42	540.055	889.406	2022.16	1918.81	624.929
ldtD	3359.83	1193.57	371.258	204.103	1789.59	452.069	235.889	5508.56	1431.26	460.875	272.664	6017.17
ycbL	137.976	430.35	832.689	1288.83	795.225	815.222	1157.72	209.271	796.36	927.652	1291.44	101.179
aspC	259.007	387.674	1867.99	2792.08	682.782	2032.91	2225.43	121.512	807.307	2283.45	2067.25	166.648
asnS	244.483	373.748	2081.53	2751.95	722.069	2168.93	2518.74	324.033	592.481	2528.64	2590.7	398.764
pncB	222.697	144.199	1605.77	2566.19	132.763	1610.48	2724.37	135.014	221.667	1725.46	2978.21	220.213
pepN	382.459	1038.14	1033.41	859.983	1753.02	1053.58	890.792	354.411	1777.44	1156.75	876.589	416.619
elfC	387.3	162.617	57.3488	29.8128	94.8309	44.3022	62.0761	259.901	61.5742	44.5316	44.5326	208.31
ycbX	179.126	124.433	267.879	282.074	177.469	301.068	291.758	165.392	177.881	321.379	312.509	89.2755
rlmL	314.681	209.335	453.131	761.372	173.405	393.416	730.17	310.532	172.408	546.719	676.583	363.054
uup	309.84	371.502	371.258	1009.05	436.222	418.375	1074.69	222.773	454.281	589.105	917.996	124.986
pqiB	150.079	229.101	130.921	416.232	331.908	177.833	519.887	195.77	269.558	256.996	508.609	196.406
pqiC	96.825	93.4371	41.8797	144.477	245.206	61.7735	154.414	118.137	121.78	93.8919	164.067	136.889
fabA	564.006	540.857	1440.51	3008.79	983.532	1432.02	2318.54	833.71	918.14	1680.93	2298.51	833.238
matP	111.349	97.9293	75.8362	123.838	146.311	103.892	93.1142	124.888	101.255	81.0153	146.879	71.4204
ompA	522.855	15451.7	25470	29117.9	26498.5	26930.1	27314.3	830.334	24851.4	29060.3	23535.1	767.77
sulA	280.792	266.835	139.976	439.165	330.553	165.665	576.532	286.904	361.236	182.419	564.079	249.972
sxy	128.293	134.765	67.913	34.3993	134.118	72.693	37.2457	47.2548	108.097	46.6777	60.1581	47.6136
yccS	210.594	189.12	265.615	360.046	246.56	281.1	387.976	158.641	181.986	306.892	374.23	285.682
yccF	50.8331	33.2421	81.8729	80.2651	31.1587	61.1495	71.3875	50.6302	16.4198	61.1639	97.6592	77.3721
mgsA	70.1981	246.62	364.466	137.597	459.252	390.296	122.6	118.137	396.812	279.53	93.7528	65.4687
yccT	55.6744	289.296	37.7294	34.3993	387.452	40.5583	31.814	94.5096	302.398	32.1915	39.8449	119.034
yccU	626.942	617.224	150.163	115.811	778.968	184.072	124.152	975.474	792.255	165.786	100.003	970.128
hspQ	1355.55	1019.27	162.991	175.437	1587.74	184.384	200.971	2247.98	1320.43	199.587	169.536	2368.78
rlmI	283.213	242.577	238.073	299.274	331.908	214.647	276.239	394.915	279.137	277.92	295.321	434.474
yccX	104.087	206.64	54.7077	20.6396	323.78	44.9261	34.9178	135.014	317.449	31.655	44.5326	119.034
tusE	70.1981	93.8863	61.1217	73.3852	92.1214	63.3334	79.147	101.26	145.042	45.6046	89.0652	142.841
yccA	1253.88	143.749	531.985	1690.15	153.084	617.111	1959.28	901.217	205.247	585.349	1984.43	791.577
hyaA	304.999	135.214	22.6377	9.17315	78.5742	17.4713	5.43166	378.038	68.4158	14.4862	16.4067	458.281
hyaB	350.991	147.343	23.3923	9.17315	112.442	23.399	24.8304	290.28	106.729	15.5592	12.5004	499.943
hyaD	164.602	66.0349	10.9415	5.73322	54.1891	10.9195	3.87976	158.641	49.2594	9.12093	9.37528	136.889
etk	188.809	156.327	87.5323	73.3852	216.756	109.195	82.2508	226.148	201.143	115.889	102.347	220.213
gfcD	237.221	88.4957	47.1618	38.9859	32.5134	44.3022	58.1964	249.775	49.2594	37.0202	65.627	244.02
gfcA	70.1981	28.3007	25.656	136.451	18.9662	29.6388	213.387	37.1288	6.84158	37.5568	240.632	47.6136
cspH	38.73	22.9101	69.7995	385.272	12.1925	92.9722	267.703	33.7534	5.47327	63.31	259.383	29.7585
cspG	1183.69	307.714	1491.45	15840.9	499.894	1520.31	26872	894.466	872.986	2079.03	32207.2	416.619
ymcE	38.73	8.98434	63.3855	885.209	5.41891	53.6618	1722.61	13.5014	9.57822	65.9926	1987.56	29.7585
gnsA	14.5237	8.08591	12.4507	191.49	6.77363	12.4795	315.812	16.8767	6.84158	17.7053	385.949	23.8068
torS	433.292	166.21	171.669	96.3181	74.51	130.099	81.4749	243.025	49.2594	119.645	128.91	505.895
torT	130.714	115	56.5942	12.6131	67.7363	61.1495	12.4152	195.77	56.101	39.7029	18.7506	226.165
torD	79.8806	86.2497	51.3121	29.8128	138.182	61.1495	28.7102	84.3836	87.5723	40.7759	35.9386	89.2755
cbpM	87.1425	216.972	88.6642	20.6396	395.58	97.028	18.6228	81.0082	365.341	57.4082	22.6569	71.4204
cbpA	242.062	1220.97	311.645	89.4383	1685.28	363.153	90.7863	283.529	1518.83	300.454	103.128	208.31
yccJ	1793.68	1158.08	399.932	36.6926	2109.31	438.342	19.3988	3112.07	1895.12	296.698	14.8442	3321.05
wrbA	2924.11	2945.96	894.943	37.8393	4698.19	1034.86	25.6064	4759.23	4277.36	778.498	26.5633	5249.4
rutG	297.737	154.98	44.5208	20.6396	90.7667	33.6946	31.0381	270.027	38.3129	43.4585	28.1258	261.875
putP	530.117	556.58	174.687	708.626	887.346	209.031	657.231	506.302	966.031	318.696	524.234	327.344
efeU-1	75.0394	73.6716	25.2787	536.63	98.8951	17.7833	489.625	108.011	143.673	33.2646	429.7	214.261
efeO	104.087	50.7615	21.1285	474.711	21.6756	25.8949	335.987	91.1343	32.8396	64.9195	337.51	119.034
efeB	174.285	148.691	35.843	584.789	120.571	35.2545	447.724	138.389	186.091	55.2621	385.168	374.957
phoH	4853.35	740.31	46.0299	435.725	1179.97	36.5025	624.641	7830.8	1330	48.2873	660.176	6981.35
pgaA	292.896	131.621	44.1435	27.5195	73.1553	37.4385	23.2785	155.266	68.4158	33.8011	28.1258	220.213
ghrA	193.65	180.585	265.993	169.703	200.5	319.475	208.731	212.647	218.931	308.502	135.16	202.358
ycdX	152.499	117.246	272.784	217.862	146.311	311.987	275.463	118.137	188.828	296.698	223.444	113.082
ycdZ	96.825	147.343	166.764	254.555	121.925	178.145	223.474	77.6329	103.992	144.325	206.256	119.034
csgG	62.9362	170.253	87.9096	36.6926	272.3	100.148	76.8192	81.0082	288.715	112.67	53.1266	89.2755
ymdB	121.031	218.319	86.4004	274.048	317.006	94.2201	182.349	128.263	343.447	120.718	164.849	101.179
clsC	237.221	388.123	160.727	190.343	514.796	140.394	275.463	266.652	440.598	178.663	264.852	244.02
opgC	67.7775	79.5114	127.148	196.076	73.1553	72.069	168.381	158.641	91.6772	96.5745	203.131	53.5653
opgG	329.205	673.825	878.342	634.094	871.089	1009.59	687.493	236.274	1016.66	1079.49	728.928	321.392
opgH	508.331	710.212	823.257	1565.17	918.505	936.897	1394.38	435.419	926.35	1431.99	1447.7	369.006
mdtG	200.912	103.769	73.5724	65.3587	79.9289	57.4056	68.2837	209.271	56.101	87.4536	78.1273	184.503
yceA	169.444	61.5427	121.112	404.765	59.608	81.7406	259.944	195.77	51.996	142.179	307.822	124.986
solA	145.237	112.753	238.073	197.223	117.861	307.619	134.24	151.89	127.253	309.038	118.754	196.406
bssS	2151.94	962.223	148.654	643.267	1627.03	182.512	1022.7	3611.62	1520.2	186.174	1139.1	3392.47
dinI	67.7775	13.9257	53.5758	213.276	20.3209	53.6618	221.922	30.3781	30.103	71.3578	139.067	11.9034
yceB	147.658	73.6716	132.43	127.278	81.2836	137.274	117.945	185.644	54.7327	123.401	161.724	95.2273
grxB	254.166	350.838	282.971	92.8782	581.178	347.554	96.218	374.663	421.442	320.842	96.8779	267.827
rimJ	87.1425	177.441	192.797	61.9188	329.199	185.008	38.0216	60.7562	265.453	161.494	48.439	89.2755
yceH	60.5156	171.152	202.607	38.9859	281.783	212.463	45.7811	50.6302	284.61	144.325	30.4697	47.6136
flgN	96.825	29.6483	416.91	1794.5	41.9965	509.475	2210.69	67.5069	25.998	491.994	2314.91	89.2755
flgM	89.5631	18.8671	347.111	1672.95	9.48309	453.629	1933.67	33.7534	46.5228	462.485	2002.4	53.5653
flgI	135.555	47.617	301.458	2174.04	8.12836	249.59	2181.98	216.022	13.6832	420.099	2047.72	267.827
flgJ	130.714	78.1637	239.205	1910.31	5.41891	202.792	1939.88	151.89	9.57822	395.956	1897.71	196.406
flgK	186.388	129.824	1342.04	7720.36	82.6383	1626.7	9640.42	195.77	106.729	2106.4	9769.82	214.261
flgL	150.079	119.492	1103.21	4062.56	70.4458	1433.27	5061.53	172.143	117.675	1559.68	5010.31	244.02
rluC	159.761	147.792	368.994	579.055	170.696	293.268	401.943	162.016	197.038	383.079	341.416	172.599
yceF	133.134	331.971	209.398	232.769	512.087	249.59	158.294	172.143	563.746	267.19	182.037	202.358
psrD	14.5237	68.281	125.262	278.635	111.088	130.723	219.594	13.5014	65.6792	158.811	228.132	0
yceD	101.666	468.533	2633.14	6946.37	965.92	2515.24	6282.1	121.512	938.665	2855.39	6408.79	95.2273
rpmF	45.9919	314.452	1470.69	3513.32	581.178	1577.72	2989.74	81.0082	437.861	1653.03	3126.66	41.6619
plsX	181.547	332.87	958.705	2187.8	429.448	891.971	2198.27	141.764	426.915	1027.45	2128.97	178.551
fabH	142.817	445.174	609.708	2090.33	589.306	686.372	2173.44	141.764	696.473	908.337	2044.59	124.986
fabD	147.658	536.814	719.501	1914.9	829.093	929.722	1958.5	101.26	771.731	1180.89	1863.34	172.599
fabG	157.341	2700.24	2039.65	3863.04	4219.97	2343.96	3310.21	256.526	3883.28	2328.52	3219.63	238.068
acpP	619.68	3589.69	4086.85	4727.61	5413.49	4611.17	4225.06	509.677	5522.53	4470.33	3861.05	511.846
fabF	384.879	840.934	2298.86	3593.58	1178.61	2277.19	3381.6	411.792	1186.33	2524.89	3342.29	470.185
yceG	111.349	84.902	139.599	130.717	100.25	111.379	179.245	114.762	101.255	132.522	122.66	89.2755
holB	140.396	136.562	155.068	197.223	102.959	152.874	204.851	189.019	68.4158	184.565	233.601	160.696
fhuE	321.943	117.246	169.028	228.182	52.8343	163.169	303.397	290.28	65.6792	118.036	253.914	392.812
lpoB	150.079	463.143	293.912	151.357	673.299	380.624	171.485	256.526	588.376	347.668	139.067	154.744
thiK	125.872	86.2497	97.7193	113.518	104.314	103.58	110.185	77.6329	87.5723	119.645	108.597	89.2755
ycfP	191.229	651.365	528.59	184.61	957.792	585.912	205.627	168.767	1008.45	517.747	207.037	107.131
ndh	295.316	118.144	467.468	1590.4	100.25	451.757	2870.24	340.91	110.834	507.553	3203.22	226.165
ycfQ	53.2537	99.2769	135.449	103.198	71.8005	190	126.48	114.762	143.673	209.781	146.098	0
ldtC	133.134	75.9177	24.5241	137.597	120.571	26.2069	170.709	168.767	62.9426	41.849	179.693	202.358
lolD	65.3569	64.6872	192.42	330.234	105.669	171.905	372.457	84.3836	80.7307	261.824	300.79	101.179
lolE	309.84	359.374	284.48	659.32	464.671	355.665	712.323	236.274	395.443	368.056	689.083	297.585
cobB	111.349	196.757	329.001	319.914	269.591	340.378	310.381	175.518	310.608	290.26	311.728	208.31
potC	41.1506	68.7302	90.5507	210.983	134.118	98.5879	215.714	47.2548	87.5723	117.499	210.163	65.4687
potB	91.9837	36.8358	114.32	263.728	40.6418	96.404	231.234	43.8795	23.2614	169.542	205.475	119.034
potA	135.555	112.304	527.458	581.349	92.1214	403.711	569.548	151.89	146.41	479.117	576.58	160.696
pepT	154.92	978.395	754.589	170.85	1438.72	1003.35	182.349	141.764	1498.31	613.785	182.037	142.841
roxA	312.261	550.291	731.574	682.253	746.455	741.905	593.603	462.422	945.507	711.969	602.362	499.943
phoQ	176.706	491.443	391.254	401.326	531.053	415.255	438.413	195.77	710.156	441.024	447.67	249.972
purB	198.491	155.429	451.622	1551.41	186.952	501.051	1270.23	155.266	186.091	830.004	1232.07	172.599
mnmA	118.611	162.167	860.609	1852.98	214.047	751.889	1804.86	155.266	228.509	898.143	1796.15	172.599
nudJ	58.095	44.9217	75.4589	217.862	82.6383	74.2529	206.403	54.0055	56.101	96.038	200.006	47.6136
rluE	89.5631	103.32	135.071	267.168	107.023	131.659	209.507	54.0055	84.8356	158.275	190.631	101.179
icd	508.331	707.067	6226.49	9634.11	1621.61	7887.66	8843.52	462.422	1692.61	8885.93	7997.11	434.474
bluR	137.976	200.8	207.512	853.103	330.553	256.765	1302.82	101.26	322.923	221.585	1646.92	154.744
bluF	217.856	169.355	95.4555	2075.43	253.334	69.8851	3357.54	189.019	294.188	92.8189	3703.24	83.3238
minE	29.0475	198.554	178.838	128.424	340.036	255.829	94.6661	16.8767	440.598	209.781	100.784	5.9517
minD	55.6744	605.544	693.845	371.513	1104.1	845.797	311.157	91.1343	1241.06	766.158	245.32	130.937
minC	130.714	377.791	445.962	343.993	487.702	543.482	261.496	172.143	581.535	569.253	211.725	136.889
ycgJ	79.8806	101.523	73.1951	38.9859	108.378	81.4286	47.333	60.7562	198.406	61.1639	34.376	77.3721
ycgL	53.2537	189.12	121.112	58.4789	307.523	121.363	62.8521	67.5069	220.299	93.3554	37.5011	65.4687
ycgM	135.555	243.026	217.322	89.4383	326.489	194.368	65.9559	94.5096	355.762	148.617	51.564	101.179
umuC	142.817	112.304	59.2352	79.1185	88.0572	41.1823	82.2508	155.266	62.9426	69.7483	64.0644	166.648
dsbB	137.976	76.3669	253.919	520.577	101.605	256.765	481.866	108.011	76.6257	256.996	491.421	59.517
fadR	242.062	253.358	398.8	665.054	409.128	416.503	638.608	226.148	339.343	405.076	641.425	178.551
dadA	484.125	1118.1	278.443	198.369	1761.14	360.345	242.873	577.184	1377.89	523.112	203.912	666.591
cvrA	377.617	158.574	380.69	859.983	123.28	336.01	914.847	361.162	153.251	417.417	959.404	291.633
emtA	123.452	106.015	131.676	173.143	107.023	118.867	131.912	94.5096	88.9406	123.401	142.192	77.3721
ycgR	106.507	50.3123	248.26	454.071	44.706	342.25	414.358	121.512	25.998	412.588	414.856	119.034
ymgE	593.053	331.522	17.3555	6.87987	479.573	24.335	7.75951	816.833	524.065	17.1688	10.1566	1101.07
treA	268.689	1859.76	125.262	37.8393	2489.99	156.93	48.109	307.156	2733.9	140.57	57.8142	119.034
dhaM	179.126	139.257	1923.45	556.122	138.182	1531.86	459.363	236.274	94.4138	975.939	380.48	273.778
dhaL	45.9919	39.5311	731.951	219.009	31.1587	753.137	183.125	60.7562	39.6812	460.875	164.849	59.517
dhaK	312.261	105.117	1320.91	391.006	127.344	1464.47	259.168	297.03	84.8356	1024.23	251.57	154.744
dhaR	343.729	159.472	108.661	64.2121	120.571	94.8441	93.1142	313.907	112.202	88.5266	77.3461	178.551
ycgV	389.721	210.683	212.417	137.597	182.888	185.632	83.8028	378.038	142.305	149.691	123.441	380.909
ychF	210.594	199.902	460.299	935.662	216.756	496.372	742.585	124.888	236.719	704.994	653.926	196.406
pth	45.9919	75.9177	119.225	158.237	89.412	107.636	130.36	43.8795	83.4673	137.35	89.0652	47.6136
ychH	18699.3	2913.62	171.669	47.0124	5089.71	264.253	63.628	34165.2	3667.09	212.464	44.5326	32948.6
dauA	859.322	297.382	156.2	272.901	375.259	183.136	294.862	870.839	432.388	200.66	284.384	374.957
prs	106.507	203.944	1382.78	3142.95	455.188	1403.01	2500.89	141.764	350.289	2023.77	2407.1	113.082
lolB	121.031	187.323	228.64	229.329	275.01	244.286	211.059	77.6329	285.978	307.965	203.912	47.6136
hemA	254.166	231.796	756.853	1192.51	367.131	723.186	1340.84	182.269	409.127	768.841	1403.17	107.131
prfA	91.9837	87.1481	278.443	660.467	120.571	240.23	686.717	57.3808	98.5188	323.525	677.364	83.3238
ychA	79.8806	137.011	307.118	507.963	193.726	336.634	604.466	57.3808	243.56	346.595	549.235	101.179
chaA	179.126	97.4801	127.148	307.301	149.02	148.194	288.654	145.14	194.301	179.736	314.072	124.986
chaB	26.6269	260.995	43.7662	9.17315	387.452	47.1101	4.65571	54.0055	399.548	35.4107	13.2816	17.8551
chaC	183.967	316.249	159.973	158.237	405.063	192.184	117.169	138.389	644.477	177.59	115.628	59.517
ychN	62.9362	259.647	151.295	133.011	498.539	195.928	104.753	87.7589	585.639	164.713	103.128	113.082
ychO	203.332	153.183	117.716	247.675	161.212	149.754	225.802	259.901	139.568	166.859	236.726	214.261
narL	152.499	118.144	167.141	90.5849	158.503	173.465	66.7318	158.641	128.622	157.738	91.409	166.648
narX	256.586	167.109	193.929	158.237	204.564	212.775	149.759	178.893	214.826	188.857	162.505	232.116
narK	280.792	87.1481	78.8546	4.58658	67.7363	74.2529	10.8633	307.156	50.6277	49.3603	14.0629	261.875
purU	84.7219	170.253	459.922	497.644	284.493	486.076	391.08	64.1315	280.505	534.916	350.01	101.179
rssA	222.697	749.743	332.019	301.567	968.63	397.784	352.282	226.148	1286.22	384.689	357.823	130.937
galU	273.531	567.81	687.808	439.165	909.022	682.316	405.047	327.408	1134.33	672.803	345.323	410.668
tdk	58.095	43.574	84.514	58.4789	63.6722	69.8851	29.4862	64.1315	49.2594	89.0632	28.9071	65.4687
insZ-1	72.6187	55.7029	190.156	104.345	25.7398	188.752	102.426	81.0082	28.7346	176.517	82.0337	154.744
adhE	1914.71	5369.04	24735.8	2754.24	7331.78	24204.9	1947.64	2666.52	6966.1	14256	1619.58	3582.93
ychE	50.8331	53.0076	66.0265	55.0389	16.2567	77.9968	98.5458	74.2576	60.2059	50.4334	74.221	113.082
clsA	176.706	268.632	414.647	354.313	487.702	451.757	315.036	145.14	478.911	446.389	314.072	196.406
kch	101.666	172.05	92.0599	94.0248	222.175	101.708	55.8685	84.3836	183.354	85.844	82.815	119.034
tonB	96.825	97.9293	58.1034	391.006	163.922	98.8999	273.135	81.0082	124.517	165.786	253.914	83.3238
yciA	43.5712	20.664	123.375	186.903	23.0304	104.828	136.567	43.8795	31.4713	142.179	95.3154	11.9034
yciB	312.261	148.691	117.339	169.703	165.277	120.115	207.179	243.025	162.83	128.766	209.381	249.972
yciC	242.062	91.191	165.632	228.182	111.088	182.824	294.086	128.263	139.568	170.078	272.664	220.213
ompW	91.9837	443.826	701.39	18.3463	873.799	769.672	6.98356	74.2576	466.596	555.304	7.81273	23.8068
yciG	43.5712	273.124	21.5058	3.43993	365.776	39.3104	8.53547	37.1288	376.287	29.5089	6.25019	47.6136
trpA	123.452	180.585	564.055	717.799	209.983	633.646	770.52	135.014	184.723	776.352	598.455	113.082
yciO	55.6744	230.898	119.98	129.571	326.489	131.347	173.037	64.1315	406.39	126.62	173.443	59.517
yciQ	319.522	223.261	87.5323	186.903	174.76	89.8523	181.573	259.901	194.301	104.086	161.724	285.682
rluB	152.499	112.753	542.549	1656.9	138.182	454.253	1753.65	94.5096	143.673	528.477	1648.49	202.358
btuR	48.4125	52.1092	138.844	214.422	102.959	126.979	263.048	43.8795	35.5762	131.985	225.007	71.4204
sohB	162.182	173.398	387.481	418.525	151.729	374.385	463.243	151.89	206.616	365.374	464.858	101.179
topA	392.141	807.243	1179.8	2488.22	1274.8	1208.01	2404.67	374.663	1410.73	1589.72	2462.57	547.557
cysB	602.736	163.964	243.732	432.285	177.469	307.307	606.794	324.033	180.618	393.809	629.706	160.696
ribA	263.848	325.233	239.582	317.62	545.955	308.555	315.812	256.526	424.178	311.185	303.915	166.648
pgpB	142.817	258.749	140.354	194.93	391.516	185.944	229.682	151.89	309.24	166.859	236.726	184.503
yciS	87.1425	190.917	153.936	193.783	275.01	188.128	228.906	155.266	235.35	162.031	245.32	59.517
pyrF	70.1981	61.0935	335.415	483.884	33.8682	218.703	388.752	148.515	25.998	315.477	363.292	154.744
yciH	45.9919	40.8787	99.983	124.984	21.6756	53.0378	93.1142	50.6302	12.3148	94.4284	83.5963	29.7585
osmB	1546.78	714.704	100.738	44.7191	1053.98	116.059	58.9723	2528.13	978.346	106.769	79.6899	2190.23
yciZ	33.8887	44.0233	111.679	64.2121	39.2871	113.875	83.0268	47.2548	54.7327	86.3805	62.5019	23.8068
gmr	137.976	806.794	166.387	118.104	1079.72	214.335	91.5623	246.4	1113.81	195.295	84.3775	285.682
rnb	246.904	200.8	932.672	1755.51	176.114	963.728	1207.38	209.271	218.931	1430.91	1098.47	184.503
fabI	232.38	673.825	1676.7	2127.03	1120.36	2115.9	1707.87	182.269	1132.97	2150.93	1339.88	279.73
sapF	94.4044	137.91	89.7961	119.251	173.405	117.307	153.638	57.3808	146.41	142.179	145.317	35.7102
sapD	101.666	200.351	152.427	167.41	298.04	164.417	177.693	145.14	270.927	166.859	189.849	107.131
sapB	104.087	110.507	66.7811	95.1715	180.179	84.5485	90.7863	168.767	110.834	116.426	92.9715	142.841
ymjA	72.6187	67.3825	57.7261	89.4383	56.8985	70.5091	135.016	57.3808	28.7346	61.1639	114.847	71.4204
puuB	111.349	142.402	33.2019	106.638	134.118	36.5025	201.747	172.143	72.5208	43.4585	205.475	65.4687
puuE	205.753	182.382	35.4657	110.078	172.05	61.7735	128.808	253.151	132.727	79.4057	165.63	124.986
pspC	157.341	55.2537	22.6377	19.493	47.4154	28.0788	29.4862	101.26	49.2594	23.6071	35.1573	136.889
pspE	84.7219	210.234	141.108	42.4258	468.735	131.347	55.0925	378.038	428.283	84.771	57.033	309.489
ycjX	205.753	108.261	87.9096	50.4523	121.925	91.7242	82.2508	202.521	151.883	85.3075	82.0337	142.841
ycjF	217.856	115.449	71.3087	35.546	82.6383	86.7324	52.7647	178.893	86.2039	77.7961	52.3453	226.165
tyrR	292.896	537.713	536.89	443.751	760.002	610.247	428.325	199.145	820.99	600.372	466.42	202.358
ycjG	256.586	438.885	179.215	196.076	474.154	181.577	260.72	300.406	599.323	210.854	245.32	345.199
pgrR	108.928	77.7145	52.4439	41.2792	73.1553	59.9015	65.9559	135.014	97.1505	44.5316	76.5648	130.937
mppA	174.285	704.372	198.834	96.3181	991.66	203.416	92.3382	165.392	1061.81	195.832	90.6277	291.633
ynaJ	399.403	133.417	151.295	480.444	245.206	148.194	496.609	340.91	290.083	184.565	582.049	130.937
fnr	2275.39	698.083	1057.18	2686.59	1078.36	865.14	2962.58	2177.1	1050.87	1176.6	3058.69	1833.12
smrA	152.499	102.421	116.207	108.931	163.922	99.5239	68.2837	131.638	82.099	97.6476	105.472	35.7102
ydaM	181.547	408.338	225.245	126.131	536.472	235.862	103.977	162.016	499.436	300.454	107.816	89.2755
ydaN	239.642	300.975	129.035	74.5319	387.452	149.442	66.7318	327.408	372.182	116.962	57.033	315.44
ttcA	157.341	124.433	198.457	675.373	162.567	213.399	562.565	239.649	209.352	251.63	566.423	160.696
intR	108.928	127.578	43.7662	81.4117	79.9289	34.9426	76.0432	178.893	83.4673	35.9472	74.221	154.744
recE	312.261	156.777	46.7845	16.053	59.608	41.4943	18.6228	408.417	47.8911	36.4837	22.6569	345.199
racR	246.904	150.038	342.583	400.179	230.304	397.472	339.091	182.269	259.98	386.298	379.699	130.937
stfR	338.887	201.698	51.6893	38.9859	127.344	40.8703	40.3495	354.411	101.255	45.0681	37.5011	363.054
pinR	94.4044	113.652	30.9381	313.034	139.537	21.5271	810.869	91.1343	93.0455	27.3628	1006.28	11.9034
ynaE	205.753	22.9101	89.4188	749.905	14.902	86.4204	1363.35	124.888	34.2079	127.693	1400.82	41.6619
uspF	263.848	1020.17	219.585	59.6255	1895.26	261.757	81.4749	465.797	1516.09	143.252	71.8772	434.474
pfo	769.759	1654.02	1055.29	362.34	2232.59	1125.03	257.616	891.091	1929.33	1080.03	235.945	1243.91
ydbJ	60.5156	207.987	126.394	22.9329	379.324	161.921	40.3495	50.6302	418.705	93.8919	32.8135	83.3238
hslJ	113.769	212.03	118.47	32.106	308.878	141.018	37.2457	135.014	372.182	114.28	55.4704	107.131
ydbH	467.181	209.784	180.347	130.717	154.439	210.591	131.912	384.789	190.196	207.099	119.535	273.778
feaR	101.666	429.901	35.0884	84.8517	792.515	34.3186	100.098	121.512	1056.34	38.0933	107.816	124.986
feaB	380.038	331.971	70.5541	189.196	456.543	53.3498	184.676	455.671	428.283	53.116	227.351	446.378
tynA	288.054	98.3785	44.1435	29.8128	59.608	35.2545	39.5735	226.148	62.9426	38.0933	39.0637	333.295
paaY	220.277	249.315	87.155	35.546	402.354	104.204	80.6989	145.14	370.814	85.3075	64.0644	220.213
ydbC	336.467	616.775	125.262	50.4523	1060.75	113.563	29.4862	452.296	1022.13	87.9901	28.1258	345.199
azoR	55.6744	49.8631	101.87	66.5054	46.0607	150.066	61.3002	111.386	58.8376	138.96	51.564	107.131
hrpA	527.696	537.263	567.828	854.25	655.688	678.884	1145.3	418.543	753.942	637.928	1178.16	607.074
ydcF	171.864	153.632	98.0966	68.7987	234.368	131.659	78.3711	138.389	235.35	99.2572	71.0959	172.599
gapC-1	1827.57	2455.42	1477.49	1763.54	3495.2	1459.79	2007.39	1414.27	3543.94	1441.64	2173.5	511.846
cybB	36.3094	48.5154	125.262	145.624	48.7702	149.442	116.393	50.6302	57.4693	125.547	114.066	35.7102
ydcA	29.0475	70.5271	72.4405	47.0124	139.537	59.5895	69.8356	16.8767	79.3624	48.8238	80.4712	53.5653
trg	244.483	185.527	282.971	694.866	146.311	315.419	671.198	256.526	218.931	317.086	672.676	279.73
ydcI	200.912	653.611	117.339	814.117	1513.23	74.8769	922.606	317.282	2011.43	95.5015	1009.41	303.537
ydcH	505.911	563.318	57.3488	16.053	1228.74	42.7422	20.9507	1245.5	1313.58	27.3628	30.4697	1303.42
rimL	67.7775	168.456	76.9681	49.3057	264.172	91.1002	76.0432	30.3781	217.562	64.9195	56.2517	35.7102
ydcK	181.547	371.502	55.8396	19.493	486.347	72.381	21.7266	111.386	503.54	50.9699	42.1888	35.7102
tehA	246.904	110.507	75.4589	61.9188	96.1856	72.069	76.0432	239.649	117.675	92.8189	91.409	226.165
tehB	38.73	53.0076	113.188	126.131	51.4796	126.043	62.0761	47.2548	87.5723	162.031	89.0652	35.7102
ydcL	188.809	1430.76	234.3	91.7315	2206.85	306.059	93.8901	300.406	2398.66	250.557	105.472	285.682
insP-1	104.087	259.647	40.3705	36.6926	340.036	67.0772	28.7102	138.389	432.388	59.0178	39.8449	130.937
ydcP	232.38	140.156	414.647	317.62	93.4762	383.432	199.42	259.901	147.778	494.14	156.255	196.406
ydcR	183.967	132.968	146.013	153.65	123.28	126.979	133.464	151.89	128.622	159.348	179.693	101.179
ydcT	242.062	2115.36	97.342	8.02651	3260.83	86.7324	21.7266	391.54	3051.35	58.4812	14.0629	440.426
ydcU	191.229	917.75	52.4439	26.3728	1440.07	52.1019	25.6064	222.773	1210.96	54.189	15.6255	160.696
curA	188.809	574.548	187.515	34.3993	898.184	198.424	49.6609	330.784	900.352	171.688	39.0637	249.972
mcbR	55.6744	363.866	45.2753	20.6396	498.539	43.6782	25.6064	74.2576	511.75	50.4334	31.2509	95.2273
yncD	266.269	142.402	67.1584	205.249	75.8647	43.0542	193.988	320.658	114.939	68.6752	150.786	470.185
yncG	96.825	351.288	39.6159	9.17315	459.252	39.6224	20.1747	87.7589	545.958	27.8993	18.7506	83.3238
yddE	196.071	119.492	196.948	261.435	139.537	216.519	258.392	155.266	160.093	240.363	282.821	208.31
narY	174.285	284.354	37.7294	8.02651	314.297	28.3908	10.0874	182.269	270.927	51.5064	14.0629	321.392
narZ	556.744	827.008	133.94	22.9329	730.198	95.7801	38.7976	523.178	816.885	97.6476	35.1573	702.301
narU	210.594	240.78	23.7696	4.58658	346.81	30.5747	20.9507	151.89	340.711	31.655	11.7191	214.261
fdnG	292.896	103.32	112.434	13.7597	50.1249	121.987	6.20761	340.91	42.4178	100.33	9.37528	363.054
yddM	914.996	117.695	54.3304	87.145	182.888	79.2447	176.917	594.06	197.038	82.0883	200.006	476.136
maeA	251.745	351.737	484.069	820.997	463.317	664.845	755.777	253.151	447.44	807.47	720.334	267.827
osmC	164.602	2475.63	496.142	64.2121	3997.8	566.257	95.442	232.899	3381.11	445.852	89.8464	178.551
ddpF	142.817	238.085	49.4256	68.7987	300.749	60.8375	83.0268	91.1343	320.186	65.9926	64.8457	77.3721
ddpA	191.229	875.973	32.07	80.2651	1330.34	16.5353	28.7102	178.893	1576.3	19.3149	28.9071	273.778
ddpX	75.0394	333.768	10.187	27.5195	596.08	4.67981	21.7266	104.636	749.837	6.97483	15.6255	101.179
yddW	152.499	121.289	118.093	110.078	124.635	135.402	75.2673	175.518	102.624	127.693	79.6899	226.165
pqqL	179.126	95.6832	43.3889	104.345	77.2194	62.3974	96.218	178.893	71.1525	53.116	95.3154	154.744
ydeP	234.801	109.16	45.6526	16.053	65.0269	38.9984	13.9671	216.022	39.6812	28.9724	12.5004	315.44
yneO-1	917.417	428.104	179.592	83.705	345.455	136.026	96.9939	843.836	303.766	142.179	78.9086	868.949
uxaB	246.904	125.781	56.9715	56.1856	78.5742	62.0854	84.5787	182.269	165.566	39.1663	116.41	208.31
yneF	196.071	66.4841	69.0449	215.569	36.5776	80.4927	329.003	70.8822	46.5228	86.9171	310.166	119.034
yneG	99.2456	31.4452	69.7995	119.251	18.9662	77.3728	138.119	54.0055	50.6277	77.7961	172.661	59.517
sad	174.285	116.796	127.148	71.0919	88.0572	125.731	84.5787	209.271	124.517	123.937	88.2839	267.827
yneJ	167.023	95.234	57.7261	48.1591	162.567	66.1413	54.3166	111.386	106.729	57.9447	35.9386	148.793
eamA	152.499	223.261	122.621	220.156	303.459	100.148	195.54	178.893	387.234	150.227	208.6	154.744
ydeE	152.499	128.027	74.7043	90.5849	100.25	68.3252	146.655	168.767	101.255	83.1614	111.722	154.744
ydeI	176.706	331.073	21.8831	0	461.962	26.8309	5.43166	286.904	340.711	32.1915	6.25019	214.261
dcp	326.784	289.296	414.269	316.474	317.006	533.498	287.878	357.786	307.871	564.961	203.912	327.344
ydfG	137.976	191.366	538.022	261.435	326.489	587.784	284.774	108.011	376.287	570.326	310.947	190.455
ydfJ-1	203.332	113.203	18.4874	38.9859	127.344	12.7915	41.1254	128.263	124.517	19.3149	33.5948	148.793
ydfK	179.126	21.1132	47.5391	497.644	27.0945	46.4861	982.354	135.014	39.6812	67.0656	1085.97	77.3721
gnsB	26.6269	29.6483	67.913	77.9718	37.9324	87.9804	324.348	33.7534	51.996	85.844	520.328	0
cspI	1365.23	40.4295	63.7628	1585.81	36.5776	71.757	4149.01	1299.51	86.2039	116.426	5415.79	1023.69
cspB	3422.76	272.225	1684.24	12648.6	555.438	1623.27	21618	3415.85	1180.86	2040.41	26475	2303.31
cspF	89.5631	63.7888	201.475	1005.61	92.1214	202.48	1079.35	67.5069	86.2039	200.124	1040.66	23.8068
hokD	844.798	224.608	87.9096	37.8393	340.036	87.0444	52.7647	1397.39	291.451	84.771	35.1573	1237.95
relE	1140.11	315.8	134.694	128.424	533.762	160.361	66.7318	1829.44	524.065	160.421	71.8772	1761.7
relB	324.364	184.179	66.4038	35.546	338.682	77.9968	38.0216	421.918	332.501	55.7986	51.564	523.75
flxA	29.0475	29.1991	170.16	655.881	48.7702	165.041	585.843	27.0027	69.7841	174.907	550.798	29.7585
dicA	140.396	104.668	206.38	177.73	192.371	237.422	150.535	74.2576	169.671	215.147	197.662	113.082
ynfC	79.8806	207.987	99.6057	65.3587	265.526	124.171	45.7811	40.5041	275.032	101.403	67.9708	101.179
ynfD	133.134	96.5816	25.656	16.053	139.537	52.1019	22.5026	141.764	65.6792	21.9975	35.1573	107.131
ynfE	261.427	137.011	577.261	75.6785	85.3478	647.373	69.8356	195.77	98.5188	356.789	77.3461	214.261
dmsD	33.8887	35.0389	97.7193	130.717	20.3209	79.8687	171.485	64.1315	47.8911	79.4057	152.348	71.4204
ynfM	288.054	132.519	141.485	105.491	78.5742	169.409	72.1635	141.764	132.727	158.811	99.2217	208.31
pntA	336.467	531.873	1863.83	999.874	853.478	2787.29	764.312	438.795	892.142	3543.21	544.548	464.233
ydgI	288.054	137.91	119.98	121.544	123.28	88.9163	114.065	155.266	114.939	82.0883	128.91	214.261
folM	70.1981	100.625	89.4188	144.477	178.824	75.5009	143.551	108.011	145.042	70.8213	176.568	53.5653
rstA	62.9362	64.6872	144.881	96.3181	24.3851	157.865	86.9066	84.3836	50.6277	157.202	94.5341	142.841
tus	135.555	89.8434	50.9348	82.5584	85.3478	45.8621	81.4749	178.893	82.099	56.8717	86.7213	196.406
uidA	275.951	84.902	33.5792	51.599	107.023	20.5912	45.7811	209.271	84.8356	25.7532	57.033	416.619
uidR	251.745	198.105	126.016	233.915	291.266	133.842	330.555	297.03	272.295	148.617	302.353	148.793
hdhA	70.1981	1175.15	218.831	53.8923	1746.24	326.651	65.9559	168.767	1662.5	309.038	39.8449	65.4687
malY	229.959	84.0036	115.452	94.0248	134.118	138.834	107.081	131.638	80.7307	98.1841	121.097	226.165
ydgK	31.4681	58.3982	138.467	121.544	50.1249	144.762	162.174	27.0027	54.7327	130.912	145.317	35.7102
rsxD	179.126	49.8631	64.8947	402.472	24.3851	70.1971	325.124	148.515	38.3129	96.038	304.697	190.455
gstA	174.285	318.046	172.424	119.251	566.276	239.294	94.6661	121.512	539.117	210.318	67.9708	101.179
pdxY	96.825	133.417	208.267	198.369	147.665	202.792	204.851	47.2548	147.778	241.973	187.506	113.082
tyrS	164.602	233.593	1275.26	1064.09	424.03	1297.87	974.595	128.263	429.651	1228.64	925.809	65.4687
anmK	123.452	101.523	141.485	85.9983	115.152	155.994	166.83	189.019	124.517	142.716	157.036	178.551
slyB	607.577	1513.86	1164.71	567.589	2308.45	1336.24	509.8	654.817	2234.46	1050.52	467.983	648.736
slyA	387.3	269.081	409.742	471.271	364.422	461.429	505.92	290.28	414.6	416.88	592.205	398.764
ydhK	300.157	260.546	98.0966	123.838	288.557	95.7801	83.8028	253.151	307.871	94.4284	121.097	327.344
nemA	145.237	140.605	121.112	96.3181	146.311	134.154	107.081	74.2576	176.513	106.769	116.41	166.648
gloA	96.825	212.48	221.095	106.638	322.425	274.237	94.6661	37.1288	336.606	255.386	75.0022	83.3238
rnt	118.611	45.3709	157.709	185.756	48.7702	130.099	160.622	104.636	49.2594	158.275	100.003	89.2755
lhr	852.06	401.151	310.513	384.126	268.236	247.094	439.188	702.071	264.085	371.812	389.074	934.417
grxD	200.912	200.8	373.144	564.149	400.999	478.588	453.156	168.767	329.764	474.825	443.763	196.406
mepH	89.5631	158.574	98.8512	98.6114	166.631	131.035	64.404	84.3836	161.461	106.232	70.3146	107.131
ydhB	89.5631	79.0622	83.3821	105.491	86.7025	81.4286	83.8028	94.5096	62.9426	106.769	101.566	101.179
ribC	79.8806	150.488	326.36	267.168	211.337	394.352	277.015	94.5096	232.614	304.746	282.04	89.2755
mdtK	355.832	322.538	365.598	366.926	352.229	397.784	390.304	300.406	362.604	354.107	385.949	279.73
ydhT	154.92	88.0465	56.9715	16.053	81.2836	33.6946	16.295	165.392	116.307	48.2873	22.6569	101.179
ydhU	152.499	69.1794	41.8797	12.6131	23.0304	18.7192	17.0709	81.0082	31.4713	16.6323	11.7191	142.841
ydhW	62.9362	21.5624	186.761	1.14664	36.5776	102.644	7.75951	37.1288	28.7346	19.3149	12.5004	77.3721
ydhY	48.4125	23.3593	201.475	3.43993	28.4493	260.821	1.5519	108.011	2.73663	55.7986	0.781273	35.7102
pykF	1205.47	2263.6	2623.71	2037.59	3348.88	2774.5	1444.82	1842.94	3106.08	2494.84	1323.48	1690.28
sufE	62.9362	175.195	34.7111	37.8393	169.341	34.3186	57.4204	94.5096	173.776	29.5089	69.5333	95.2273
sufS	372.776	502.674	130.921	178.877	730.198	109.195	173.813	563.682	625.321	126.62	207.819	505.895
sufD	583.371	567.81	140.731	138.744	711.232	125.731	174.589	907.967	704.683	128.23	164.849	726.108
ydiH	154.92	32.3436	149.786	113.518	40.6418	184.384	132.688	155.266	28.7346	155.592	103.909	89.2755
ydiJ	382.459	305.468	584.429	1717.67	312.942	750.641	1779.26	445.545	337.974	1414.82	1549.27	261.875
ppsA	283.213	995.914	725.915	622.628	1837.01	819.902	323.572	384.789	1919.75	1477.59	300.79	428.523
ppsR	101.666	150.937	99.6057	85.9983	178.824	123.235	41.9014	50.6302	162.83	138.96	62.5019	71.4204
ydiU	242.062	331.522	258.824	1556	391.516	280.788	2036.1	280.154	369.445	382.542	2532.89	172.599
ydiV	111.349	113.203	124.13	55.0389	132.763	96.716	75.2673	81.0082	124.517	111.061	59.3768	53.5653
nlpC	79.8806	229.55	169.028	82.5584	363.067	194.68	72.9394	121.512	339.343	150.227	62.5019	148.793
btuC	213.015	122.636	120.357	180.023	119.216	125.107	180.021	124.888	91.6772	126.62	161.724	142.841
ihfA	2761.93	2302.24	991.53	1074.41	3611.7	1086.65	1252.39	4901	3827.18	1021.01	1264.1	4773.27
pheT	1495.95	2134.68	2446.38	6874.13	3598.15	3010.05	7092.97	1873.32	3285.33	3982.63	6255.66	2017.63
ydiY	84.7219	43.1248	233.923	232.769	81.2836	132.907	164.502	60.7562	36.9445	143.789	155.473	107.131
pfkB	234.801	336.014	90.5507	30.9594	533.762	109.195	17.0709	165.392	487.121	109.988	35.1573	202.358
yniB	426.03	281.659	99.6057	116.958	426.739	150.378	98.5458	617.688	474.806	92.8189	132.035	529.702
ydjN	213.015	131.171	530.476	564.149	177.469	769.36	415.91	243.025	131.358	1832.23	312.509	208.31
katE	377.617	1725.89	573.488	87.145	2508.95	677.948	118.721	381.414	2527.28	915.848	125.004	333.295
chbG	128.293	53.906	58.1034	75.6785	50.1249	78.6208	58.9723	162.016	80.7307	72.9674	73.4397	160.696
chbC	176.706	203.495	33.9565	34.3993	308.878	24.959	26.3823	226.148	302.398	23.0706	30.4697	154.744
chbB	45.9919	129.374	45.2753	30.9594	207.273	32.7586	75.2673	47.2548	150.515	27.3628	59.3768	11.9034
osmE	612.418	1779.35	729.688	168.557	3037.3	827.702	157.518	651.441	3460.47	606.81	113.285	499.943
nadE	99.2456	207.987	553.114	274.048	280.428	546.601	242.097	135.014	358.499	538.135	261.727	148.793
ves	84.7219	28.3007	210.153	861.13	31.1587	153.186	902.431	87.7589	17.7881	230.169	915.652	65.4687
spy	334.046	253.808	26.0333	40.1326	270.945	30.8867	23.2785	202.521	306.503	28.9724	20.3131	309.489
astC	750.394	1302.73	32.07	47.0124	2183.82	6.23974	58.9723	1340.01	2887.15	11.8036	39.8449	1589.1
xthA	101.666	81.7575	122.243	178.877	119.216	146.946	190.108	64.1315	109.465	177.59	218.757	142.841
ydjZ	121.031	50.7615	171.669	2.29329	40.6418	192.184	15.519	77.6329	64.3109	169.005	18.7506	160.696
ynjB	137.976	95.6832	244.487	42.4258	115.152	176.897	41.1254	178.893	65.6792	160.421	40.6262	136.889
ynjC	205.753	67.3825	116.207	61.9188	16.2567	92.9722	35.6938	185.644	54.7327	78.8692	32.8135	291.633
ynjF	125.872	79.5114	78.1	52.7456	97.5403	97.34	79.147	57.3808	90.3089	81.0153	102.347	119.034
gdhA	268.689	377.791	7659.83	5053.26	724.779	6674.03	3930.97	195.77	797.729	6249.44	3109.47	249.972
ynjI	89.5631	56.6013	513.121	165.117	39.2871	323.219	155.19	195.77	64.3109	231.242	112.503	113.082
selD	157.341	220.116	473.505	598.548	380.678	514.779	601.362	371.288	362.604	524.722	608.612	172.599
ydjA	222.697	128.925	175.819	326.794	180.179	179.393	453.156	239.649	173.776	226.414	431.263	267.827
ydjF	87.1425	123.085	43.0116	38.9859	207.273	65.8293	31.0381	57.3808	150.515	52.0429	21.0944	71.4204
msrB	200.912	539.51	222.226	474.711	951.018	224.631	588.171	276.778	1061.81	293.479	557.048	113.082
gapA	605.156	3065.91	24109.1	7550.65	5435.16	26517.7	5418.47	540.055	5857.76	20636.4	4950.15	499.943
yeaG	10149.7	11610	1103.59	462.098	16408.5	1100.07	380.216	17207.5	16155.7	959.307	284.384	18164.6
yeaH	2224.55	2867.8	349.752	151.357	3959.87	322.595	96.9939	3642	3691.72	270.945	87.5026	3642.44
yeaJ	140.396	72.3239	70.9314	73.3852	78.5742	69.8851	93.8901	135.014	75.2574	44.5316	85.1588	65.4687
yeaP	220.277	131.171	419.929	466.684	142.246	418.063	436.861	101.26	232.614	430.83	400.793	107.131
yeaQ	142.817	452.811	461.808	145.624	677.363	514.467	100.098	222.773	684.158	478.58	122.66	244.02
leuE	87.1425	165.312	84.514	41.2792	192.371	79.5567	43.4533	121.512	166.935	56.3351	38.2824	23.8068
dmlR	106.507	680.564	202.984	41.2792	1121.71	252.71	24.8304	108.011	1283.48	141.643	50.7828	89.2755
rnd	200.912	160.82	188.647	458.658	205.918	184.384	453.156	178.893	228.509	279.53	481.264	83.3238
fadD	6254.89	2813	127.526	449.485	5433.81	100.772	423.669	9903.26	6873.05	140.033	410.169	10403.6
yeaY	1689.6	234.94	153.559	287.808	359.003	107.324	321.244	2450.5	281.873	129.303	280.477	2499.72
tsaB	101.666	71.4255	238.827	343.993	43.3513	192.808	278.567	118.137	72.5208	232.852	335.948	83.3238
yoaA	292.896	156.327	228.64	519.43	81.2836	213.399	528.423	209.271	109.465	224.804	532.047	422.571
yoaC	128.293	545.799	82.2502	35.546	749.164	65.5173	43.4533	148.515	671.843	54.189	40.6262	130.937
yoaH	41.1506	63.7888	77.3454	91.7315	90.7667	77.0608	101.65	20.2521	97.1505	78.8692	112.503	23.8068
pabB	125.872	145.996	123.375	103.198	143.601	134.778	124.152	216.022	123.148	175.98	126.566	208.31
sdaA	982.774	647.322	169.405	241.942	796.579	182.512	235.113	1559.41	409.127	147.544	241.413	1446.26
yoaD	249.324	301.874	42.257	49.3057	322.425	51.7899	68.2837	256.526	269.558	50.9699	68.7521	172.599
manY	321.943	1989.58	3526.19	1093.9	3546.67	3186.95	975.371	398.291	3121.13	1952.42	825.806	380.909
manZ	888.369	2569.97	3998.19	1546.82	5276.66	3006.62	1350.16	1232	4379.98	2153.61	1064.09	1315.33
rlmA	104.087	94.3356	204.116	253.408	119.216	175.337	285.55	131.638	127.253	187.247	321.103	95.2273
cspC	225.118	3344.87	1452.96	2780.61	6038.02	1454.17	2177.32	229.523	5363.8	1253.86	2038.34	315.44
yobF	198.491	3848.44	1243.56	2128.17	6112.53	1121.28	1764.51	182.269	5670.3	1003.84	1722.71	202.358
yebO	41.1506	61.9919	191.288	425.405	83.9931	204.04	505.144	70.8822	84.8356	182.419	462.514	71.4204
yebQ	229.959	89.3942	49.0483	58.4789	55.5438	26.5189	99.3218	195.77	46.5228	35.4107	85.1588	267.827
proQ	159.761	607.341	1174.9	1838.07	907.667	1239.52	1652	118.137	1217.8	1566.65	1589.89	89.2755
msrC	91.9837	469.881	454.263	428.845	708.522	520.707	562.565	128.263	749.837	617.004	507.046	89.2755
yebS	229.959	251.112	126.771	206.396	296.685	125.419	219.594	178.893	385.865	150.227	210.163	232.116
rsmF	254.166	110.058	154.691	219.009	90.7667	154.122	151.311	185.644	64.3109	185.638	153.911	184.503
pphA	275.951	265.487	90.5507	69.9453	304.814	109.507	72.1635	199.145	268.19	116.426	78.9086	124.986
yebY	70.1981	78.613	107.152	185.756	115.152	119.179	243.649	57.3808	202.511	148.081	203.131	23.8068
yobA	152.499	66.4841	140.731	254.555	55.5438	145.386	315.812	158.641	128.622	195.832	339.073	71.4204
yobB	169.444	86.2497	61.8763	56.1856	67.7363	83.9245	62.0761	189.019	69.7841	62.7734	68.7521	136.889
exoX	140.396	84.0036	122.621	60.7721	66.3816	145.074	83.8028	43.8795	117.675	126.083	87.5026	59.517
yebE	665.672	66.0349	51.3121	104.345	78.5742	51.4779	201.747	624.439	77.994	50.9699	175.005	321.392
yebF	225.118	441.131	297.308	580.202	715.296	359.097	793.022	219.397	667.738	363.764	840.65	136.889
eda	154.92	112.304	538.399	316.474	153.084	569.689	321.244	168.767	175.145	604.664	271.102	124.986
zwf	171.864	335.116	759.117	793.478	490.411	863.58	720.859	209.271	525.434	965.209	597.674	238.068
pykA	210.594	862.946	3145.5	796.918	1570.13	3067.46	687.493	263.277	1464.1	2168.63	539.86	321.392
lpxM	154.92	250.663	253.919	241.942	330.553	245.846	259.168	124.888	340.711	248.948	199.225	214.261
mepM	256.586	827.458	1433.72	505.67	1232.8	1626.08	678.182	445.545	1111.07	762.402	589.08	386.861
znuC	624.521	681.462	549.718	355.46	1224.67	675.764	429.877	553.556	1065.92	451.754	382.824	232.116
ruvB	159.761	149.589	261.842	290.101	253.334	292.02	280.894	148.515	383.129	269.872	226.569	101.179
ruvA	99.2456	68.281	91.3053	88.2916	93.4762	104.828	121.824	64.1315	79.3624	101.94	109.378	83.3238
yebC	48.4125	205.292	528.59	692.573	308.878	597.143	572.652	16.8767	395.443	693.727	524.234	136.889
nudB	91.9837	137.91	252.41	327.94	172.05	267.997	348.402	84.3836	175.145	341.767	365.636	53.5653
aspS	288.054	447.869	1622.37	1788.77	768.13	1637.62	1596.13	280.154	697.841	1896.62	1400.82	392.812
cmoA	48.4125	148.691	158.464	120.398	245.206	145.386	172.261	40.5041	224.404	166.859	159.38	47.6136
cmoB	130.714	155.878	225.999	259.142	276.364	193.432	224.25	67.5069	173.776	199.587	236.726	101.179
torZ	285.634	132.519	46.7845	37.8393	119.216	47.734	52.7647	310.532	72.5208	62.7734	43.7513	273.778
cutC	1740.43	460.447	200.721	424.258	739.681	177.209	459.363	2106.21	712.893	228.56	592.205	1410.55
yecM	87.1425	53.4568	99.983	96.3181	74.51	97.964	79.147	60.7562	80.7307	104.086	76.5648	83.3238
argS	232.38	229.101	634.609	881.769	331.908	593.712	628.521	226.148	239.455	789.765	520.328	249.972
yecT	58.095	30.0975	39.9932	303.861	25.7398	28.0788	257.616	30.3781	34.2079	33.2646	237.507	29.7585
cheZ	60.5156	37.285	671.962	2039.88	29.804	824.582	2089.64	30.3781	57.4693	959.843	1855.52	83.3238
cheB	118.611	51.2107	453.131	1398.91	18.9662	442.398	1336.96	243.025	20.5247	618.077	1253.16	119.034
cheR	123.452	25.1561	442.566	1256.72	16.2567	540.674	1332.31	97.885	19.1564	657.78	1250.82	83.3238
tap	297.737	95.234	1390.71	3653.21	46.0607	1765.85	4048.14	270.027	34.2079	2287.74	3832.93	315.44
tar	251.745	105.566	1704.99	3855.02	52.8343	2242.56	3897.6	286.904	69.7841	2633.8	3548.54	303.537
cheW	62.9362	29.6483	654.983	1316.35	25.7398	847.669	1173.24	91.1343	28.7346	1065	1069.56	95.2273
cheA	251.745	110.957	1797.05	4986.76	65.0269	2080.02	5717.99	165.392	62.9426	2431	5665.01	279.73
motB	104.087	58.3982	798.732	3480.07	6.77363	869.82	4361.62	131.638	28.7346	1137.43	4279.82	136.889
motA	87.1425	48.9646	908.902	4781.51	37.9324	952.185	6344.18	114.762	27.3663	1157.28	6629.89	119.034
flhC	111.349	79.9606	525.194	832.464	144.956	527.258	797.678	64.1315	155.988	454.437	753.148	35.7102
otsA	179.126	1423.57	469.732	127.278	2205.5	560.641	171.485	246.4	2067.53	545.11	149.223	267.827
otsB	493.807	1027.81	209.021	135.304	1605.35	233.99	133.464	499.551	1533.88	239.29	132.035	303.537
araH	452.657	269.53	66.0265	22.9329	269.591	50.5419	33.3659	445.545	285.978	72.9674	21.0944	369.006
araG	242.062	249.765	50.5575	67.652	231.658	42.4303	61.3002	320.658	197.038	49.8968	32.0322	297.585
araF	179.126	375.545	26.0333	11.4664	497.185	17.7833	17.0709	199.145	563.746	20.9245	23.4382	208.31
ftnB	140.396	159.023	56.9715	99.7581	308.878	95.1561	110.961	135.014	254.507	65.4561	95.3154	95.2273
yecJ	72.6187	25.1561	53.9531	301.567	39.2871	39.3104	298.741	40.5041	8.2099	46.6777	302.353	29.7585
ftnA	89.5631	64.6872	673.848	158.237	132.763	635.83	130.36	57.3808	105.36	499.505	103.128	17.8551
yecH	79.8806	39.5311	109.415	20.6396	62.3174	136.338	10.0874	37.1288	30.103	64.383	7.03146	130.937
tyrP	162.182	92.0895	133.185	192.636	52.8343	111.691	189.332	148.515	106.729	120.182	162.505	178.551
cysT	12.1031	4.94139	55.8396	94.0248	10.8378	52.4138	48.8849	10.126	2.73663	50.4334	50.7828	11.9034
pgsA	101.666	69.6286	213.171	120.398	139.537	255.829	164.502	124.888	175.145	238.217	195.318	47.6136
uvrC	176.706	293.788	771.567	675.373	476.864	710.707	572.652	175.518	391.339	807.47	592.205	166.648
uvrY	55.6744	204.394	415.024	339.407	325.134	409.327	298.741	37.1288	347.552	366.983	289.071	89.2755
yecF	26.6269	29.1991	67.913	80.2651	32.5134	44.9261	75.2673	16.8767	15.0515	43.4585	92.1903	11.9034
sdiA	94.4044	110.957	87.9096	223.596	172.05	117.307	259.168	54.0055	153.251	101.94	378.136	53.5653
yecC	89.5631	193.613	145.258	223.596	295.33	191.872	221.146	91.1343	285.978	234.461	203.912	107.131
yecS	65.3569	149.589	106.02	189.196	227.594	144.762	104.753	81.0082	158.725	168.469	120.316	113.082
dcyD	176.706	388.123	238.073	309.594	540.536	336.01	322.02	236.274	492.594	388.444	267.977	178.551
fliY	196.071	1119	1119.43	1520.45	1958.94	1585.21	1363.35	276.778	1839.02	2029.67	1187.54	363.054
fliA	62.9362	45.8201	904.752	3523.64	52.8343	1059.51	3695.08	64.1315	25.998	1337.02	3825.11	29.7585
fliC	336.467	526.033	22255.5	63629.6	750.519	26814.4	61559.3	418.543	959.19	29850.1	52654.7	440.426
fliD	266.269	106.464	897.961	4096.96	28.4493	1058.88	4036.5	263.277	45.1544	1422.33	4027.46	255.923
fliS	38.73	17.0702	201.475	845.077	14.902	270.805	885.361	37.1288	9.57822	357.862	911.746	29.7585
fliT	53.2537	13.9257	153.182	646.707	8.12836	204.04	697.58	33.7534	1.36832	230.169	702.365	17.8551
amyA	321.943	1145.95	490.86	1249.84	1750.31	564.697	1451.81	361.162	1735.03	696.946	1340.67	416.619
yedD	84.7219	84.902	130.167	149.064	167.986	139.146	135.016	118.137	168.303	131.449	129.691	113.082
yedK	87.1425	136.113	33.9565	14.9064	158.503	25.271	29.4862	108.011	164.198	33.8011	20.3131	107.131
fliE	24.2062	16.621	103.001	389.859	0	109.819	210.283	40.5041	5.47327	138.423	129.691	17.8551
fliM	87.1425	58.3982	522.176	2466.43	18.9662	586.224	1955.4	155.266	34.2079	789.228	1581.3	166.648
fliR	50.8331	30.0975	56.2169	689.133	5.41891	60.5255	574.204	30.3781	13.6832	85.3075	495.327	47.6136
yodD	2113.21	880.465	100.738	14.9064	1341.18	98.5879	44.2292	2983.8	1310.85	69.7483	32.0322	2809.2
yedI	150.079	384.979	135.826	173.143	498.539	161.609	203.299	205.896	529.539	180.809	203.912	285.682
dcm	140.396	83.1051	262.974	303.861	71.8005	257.077	177.693	162.016	47.8911	268.263	170.318	113.082
yedJ	106.507	58.3982	142.24	137.597	65.0269	137.586	128.808	101.26	68.4158	123.937	146.879	95.2273
yedS-1	249.324	252.46	30.9381	27.5195	395.58	63.3334	37.2457	276.778	273.663	65.4561	39.0637	303.537
hchA	360.673	3150.36	201.475	65.3587	4583.04	261.757	55.0925	742.576	4282.83	281.676	42.97	618.977
yedV	137.976	71.8747	103.379	82.5584	78.5742	117.931	91.5623	97.885	109.465	157.738	113.285	124.986
yedW	147.658	76.8161	93.1917	61.9188	73.1553	102.956	68.2837	74.2576	143.673	94.965	87.5026	107.131
yedY	99.2456	353.085	75.8362	40.1326	448.415	63.3334	34.9178	178.893	499.436	56.8717	36.7198	142.841
yedZ	77.46	160.82	50.1802	14.9064	238.432	50.8539	19.3988	97.885	280.505	56.3351	32.0322	47.6136
yeeJ	825.433	407.889	203.739	261.435	314.297	228.063	349.178	729.074	294.188	232.315	338.291	857.045
shiA	140.396	133.417	301.836	376.099	186.952	288.9	436.085	158.641	166.935	333.719	471.108	196.406
amn	154.92	320.741	425.965	410.499	568.985	496.996	547.822	151.89	528.17	590.714	494.546	232.116
yeeN	89.5631	70.5271	234.677	256.848	67.7363	316.979	251.408	87.7589	79.3624	266.116	233.601	65.4687
yeeO	370.356	377.791	99.983	92.8782	403.709	81.4286	124.152	324.033	410.495	114.28	123.441	309.489
cbl	162.182	76.8161	89.4188	418.525	47.4154	87.3564	304.173	111.386	94.4138	150.227	279.696	83.3238
cobT	251.745	110.507	170.16	116.958	100.25	172.841	110.961	155.266	186.091	197.978	101.566	321.392
cobS	140.396	62.8904	83.7594	35.546	36.5776	83.6126	35.6938	192.395	50.6277	80.4788	53.1266	160.696
flu	830.274	286.6	375.408	442.605	203.209	461.117	559.461	648.066	203.879	583.203	540.641	738.011
yeeX	365.514	383.631	782.131	533.19	658.397	975.584	547.822	253.151	577.43	797.276	588.299	53.5653
yeeA	128.293	366.561	117.339	69.9453	386.097	141.642	137.343	185.644	444.703	118.036	139.848	226.165
sbmC	295.316	842.282	100.738	59.6255	1093.26	137.586	59.7483	371.288	1108.34	96.5745	67.9708	428.523
dacD	169.444	96.5816	60.7444	100.905	78.5742	51.1659	108.633	189.019	65.6792	67.0656	110.941	208.31
sbcB	215.436	125.332	245.241	230.476	125.99	258.637	226.578	148.515	129.99	296.162	235.945	261.875
yeeD	14.5237	76.3669	159.973	161.677	157.148	238.046	131.136	77.6329	72.5208	358.935	107.034	35.7102
yeeE	183.967	167.558	189.025	205.249	270.945	265.189	128.808	195.77	138.2	713.042	107.034	107.131
plaP	186.388	68.281	688.94	918.462	37.9324	416.191	457.811	131.638	21.8931	678.168	382.824	95.2273
yeeY	225.118	272.675	129.412	178.877	292.621	147.258	160.622	286.904	355.762	125.547	181.255	172.599
yeeZ	346.149	384.53	366.353	415.085	552.729	428.046	417.462	472.548	491.226	465.167	340.635	541.605
yoeB	106.507	72.3239	45.6526	50.4523	93.4762	56.4697	56.6445	151.89	79.3624	37.5568	53.9079	65.4687
hisG	113.769	88.0465	3947.63	436.871	71.8005	2993.83	371.681	155.266	54.7327	950.723	356.261	154.744
hisD	179.126	92.0895	6052.18	468.978	109.733	3960.05	519.111	216.022	93.0455	1012.96	476.577	255.923
hisC	125.872	93.4371	4833.52	423.112	92.1214	2873.71	488.849	97.885	102.624	777.961	364.855	166.648
hisB	106.507	111.855	3800.86	499.937	116.507	2217.29	465.571	124.888	116.307	556.377	469.545	178.551
hisH	45.9919	42.6756	1474.47	270.608	56.8985	518.523	238.217	54.0055	64.3109	260.751	227.351	95.2273
hisA	121.031	61.9919	1662.36	358.9	58.2533	429.294	358.49	148.515	43.7861	300.991	338.291	148.793
hisF	118.611	64.238	927.767	374.953	74.51	238.67	338.315	101.26	36.9445	232.852	332.822	178.551
hisI	91.9837	112.753	748.175	623.774	100.25	297.012	534.631	77.6329	98.5188	368.056	449.232	77.3721
wzzB	423.609	315.8	1272.24	1855.27	533.762	1135.01	1868.49	374.663	509.014	1260.3	2039.9	202.358
ugd	133.134	143.749	78.1	138.744	178.824	81.4286	170.709	158.641	227.141	99.7937	174.224	154.744
gnd	244.483	815.329	2904.79	2582.24	1681.22	3564.14	2150.16	263.277	1733.66	4426.33	1997.72	267.827
wbbL-1	99.2456	98.3785	214.681	432.285	143.601	233.678	494.281	97.885	121.78	210.854	389.855	35.7102
wbbI	77.46	79.0622	233.168	455.218	79.9289	303.563	460.139	60.7562	114.939	231.779	417.2	53.5653
wbbH	116.19	95.6832	190.911	446.045	101.605	232.118	434.533	94.5096	46.5228	237.144	482.827	17.8551
glf	82.3012	152.734	342.206	563.002	235.722	394.664	623.089	94.5096	236.719	420.099	536.735	83.3238
wzxB	72.6187	113.652	165.632	395.592	113.797	239.294	380.216	84.3836	84.8356	263.97	374.23	148.793
rfbC	29.0475	59.7459	102.247	208.689	104.314	117.931	203.299	13.5014	90.3089	143.789	182.818	23.8068
rfbA	99.2456	124.433	258.824	462.098	174.76	279.54	450.828	74.2576	177.881	379.323	385.168	71.4204
rfbD	121.031	116.347	243.732	563.002	172.05	283.908	465.571	114.762	246.297	389.517	360.167	77.3721
rfbB	33.8887	173.847	363.335	649.001	247.915	415.567	552.477	101.26	235.35	488.238	446.107	11.9034
wcaN	242.062	659.45	1347.32	989.554	1104.1	1182.74	764.312	222.773	1183.59	1363.31	705.49	77.3721
wcaM	227.539	84.902	44.5208	43.5725	70.4458	42.4303	62.0761	253.151	51.996	43.4585	42.1888	166.648
yegH	302.578	248.866	196.948	236.209	287.202	204.352	231.234	212.647	195.669	194.222	211.725	297.585
dcd	150.079	170.702	377.294	378.393	204.564	379.376	423.669	165.392	303.766	394.883	449.232	166.648
udk	118.611	63.7888	239.582	347.433	59.608	199.984	191.66	33.7534	79.3624	228.023	144.536	29.7585
yegE	593.053	835.544	364.089	503.377	875.154	391.856	511.352	533.304	838.778	601.445	412.512	541.605
alkA	203.332	137.011	57.3488	40.1326	86.7025	49.9179	80.6989	232.899	140.937	79.4057	51.564	95.2273
yegD	200.912	77.7145	121.112	104.345	85.3478	82.3646	111.737	175.518	43.7861	99.7937	85.1588	285.682
mdtA	164.602	128.476	59.6125	43.5725	88.0572	48.67	32.59	151.89	132.727	52.5795	35.9386	226.165
mdtB	547.061	259.198	110.925	82.5584	218.111	93.9081	96.9939	452.296	194.301	136.814	95.3154	464.233
yegQ	225.118	168.906	488.974	339.407	196.435	403.399	311.157	249.775	285.978	501.114	203.131	244.02
yegS	268.689	430.35	73.1951	16.053	544.6	113.563	13.1912	131.638	541.853	98.7206	10.1566	303.537
gatR-1	113.769	207.987	199.966	371.513	312.942	119.803	315.812	104.636	291.451	172.225	317.197	136.889
gatD	227.539	1754.64	1457.49	1279.66	3312.31	967.472	1129.01	276.778	2992.51	1065.54	1016.44	279.73
gatC	1178.84	3213.25	4563.38	3602.76	6059.69	3865.21	3240.37	1785.56	5657.99	3404.79	2493.82	1743.85
gatB	111.349	772.204	1110.76	548.096	1324.92	1026.44	569.548	202.521	1146.65	747.38	434.388	285.682
gatA	234.801	1950.5	3448.47	1459.68	3034.59	2960.76	1479.74	425.293	3055.45	2309.2	1103.94	511.846
gatZ	2921.69	9105.18	12114.2	5183.98	15634.9	12898.8	4613.03	4826.74	14238.7	9428.89	3456.35	4850.64
gatY	3558.32	7509.56	9011.3	1880.5	13785.7	10895.2	1344.72	5309.42	13694.1	7738.84	1075.03	5422
fbaB	445.395	2526.4	1039.82	152.504	3953.09	1238.9	94.6661	681.819	3851.81	1224.89	89.8464	660.639
thiM	142.817	85.3512	212.417	411.645	120.571	202.168	390.304	148.515	135.463	268.263	342.979	101.179
rcnA	239.642	54.3553	119.225	157.09	20.3209	117.307	161.398	256.526	43.7861	107.842	153.911	190.455
yehE	43.5712	218.319	33.5792	35.546	390.161	50.2299	18.6228	27.0027	355.762	48.2873	10.1566	17.8551
mrp	338.887	269.081	928.144	1142.06	410.482	885.419	1319.89	249.775	431.02	902.435	1385.98	244.02
metG	273.531	228.651	1044.73	1506.69	314.297	1123.15	1231.43	283.529	309.24	1332.73	1158.63	261.875
yehH-1	486.546	191.816	79.9864	66.5054	27.0945	50.8539	95.442	583.934	82.099	56.3351	66.4082	404.716
yehI	508.331	183.73	78.1	48.1591	78.5742	67.0772	71.3875	428.669	54.7327	63.31	98.4404	488.04
yehQ-1	271.11	110.058	30.9381	38.9859	62.3174	37.1265	45.7811	307.156	27.3663	37.5568	54.6891	339.247
yehS	104.087	110.507	161.105	238.502	150.375	153.81	288.654	57.3808	145.042	148.081	250.007	124.986
yehU	222.697	186.425	247.505	168.557	230.304	246.158	106.305	158.641	210.721	186.174	65.627	285.682
mlrA	196.071	560.174	88.2869	30.9594	781.677	117.619	44.2292	158.641	909.931	114.816	30.4697	136.889
osmF	215.436	549.842	125.639	27.5195	761.356	140.394	30.2621	162.016	823.727	141.643	30.4697	172.599
bglX	331.626	264.14	408.233	279.781	219.466	418.687	266.151	378.038	225.772	504.334	217.194	499.943
pbpG	111.349	137.46	199.966	95.1715	188.307	207.471	98.5458	94.5096	161.461	201.733	90.6277	130.937
yohC	4076.33	1046.68	59.6125	34.3993	1639.22	68.9492	23.2785	6797.94	1417.58	60.0908	44.5326	7136.09
yohF	300.157	437.537	69.7995	87.145	587.951	103.58	52.7647	297.03	480.279	94.965	53.1266	244.02
dusC	181.547	100.175	89.7961	68.7987	71.8005	60.2135	33.3659	185.644	49.2594	68.6752	39.8449	297.585
yohK	84.7219	151.386	31.3154	14.9064	163.922	35.2545	23.2785	121.512	212.089	32.728	22.6569	160.696
cdd	87.1425	695.837	170.914	55.0389	1203	243.038	48.109	97.885	1217.8	144.862	53.9079	220.213
mglC	210.594	323.885	38.1067	85.9983	598.789	33.0706	84.5787	205.896	565.115	50.4334	71.0959	208.31
mglA	96.825	539.51	73.5724	112.371	904.958	72.693	67.5078	70.8822	1127.49	73.5039	72.6584	65.4687
galS	96.825	187.773	59.9898	252.262	391.516	60.5255	221.146	148.515	391.339	47.2142	257.039	202.358
yeiB	154.92	74.57	246.373	1184.48	32.5134	234.614	903.983	158.641	84.8356	300.991	887.527	184.503
yeiG	183.967	131.621	247.882	451.778	195.081	285.468	507.472	232.899	180.618	332.646	526.578	172.599
cirA	387.3	137.011	56.5942	1395.47	46.0607	50.2299	1231.43	344.285	65.6792	70.2848	1089.1	571.364
lysP	338.887	274.022	1530.68	2427.45	360.357	1361.51	1587.6	401.666	327.028	1469.54	1325.04	624.929
yeiH	266.269	111.855	83.0048	232.769	60.9627	94.8441	195.54	131.638	64.3109	66.5291	238.288	279.73
nfo	130.714	213.827	155.823	169.703	299.395	209.655	152.862	124.888	292.82	160.421	146.098	214.261
yeiI	232.38	147.343	132.053	143.331	165.277	133.53	148.207	243.025	143.673	141.643	191.412	220.213
fruA	706.822	681.462	2667.47	675.373	911.731	1577.09	807.765	1002.48	952.348	717.334	730.491	1315.33
fruK	225.118	312.206	1493.33	270.608	395.58	1310.03	288.654	307.156	387.234	489.311	320.322	339.247
fruB	227.539	142.851	1599.35	338.26	165.277	1784.57	354.61	290.28	165.566	882.584	364.855	315.44
yeiP	133.134	46.7186	169.783	200.663	21.6756	149.754	96.9939	64.1315	45.1544	206.562	117.972	83.3238
yeiQ	237.221	127.128	55.8396	121.544	132.763	56.4697	125.704	266.652	93.0455	46.6777	100.784	309.489
yeiR	121.031	106.464	108.284	96.3181	100.25	100.46	62.8521	128.263	102.624	101.94	59.3768	130.937
yejA	210.594	251.112	154.313	113.518	287.202	192.808	138.895	243.025	220.299	171.152	107.034	226.165
yejE	186.388	102.871	63.3855	111.224	75.8647	67.7012	135.791	155.266	110.834	78.8692	117.972	208.31
yejF	939.202	203.046	230.15	1558.29	250.624	248.342	1777.7	570.433	295.556	271.482	1943.03	386.861
yejG	2694.16	316.249	107.152	1435.6	719.36	60.8375	1582.94	2575.39	945.507	85.3075	1610.2	2172.37
rsuA	113.769	161.269	338.81	608.868	230.304	375.009	668.87	145.14	240.824	403.467	741.428	41.6619
yejH	193.65	159.921	126.771	196.076	55.5438	123.547	223.474	209.271	98.5188	138.96	258.601	470.185
rplY	121.031	115.898	1794.04	4232.26	127.344	1759.92	3685.77	81.0082	195.669	1913.25	3565.73	124.986
yejK	123.452	118.593	321.455	489.617	121.925	339.754	471.002	195.77	127.253	373.958	400.012	178.551
yejL	45.9919	76.8161	146.39	264.875	170.696	150.69	270.031	40.5041	113.57	169.542	273.446	11.9034
yejO-1	503.49	324.784	146.013	193.783	268.236	162.857	214.163	509.677	287.346	200.124	237.507	541.605
narP	118.611	90.2926	207.889	158.237	109.733	218.391	149.759	162.016	160.093	194.759	136.723	83.3238
ccmH	125.872	83.1051	73.9497	58.4789	78.5742	58.0296	37.2457	175.518	25.998	64.9195	67.9708	160.696
ccmF	433.292	141.953	126.771	60.7721	82.6383	72.069	67.5078	408.417	58.8376	86.3805	53.9079	476.136
eco	113.769	102.871	61.499	41.2792	96.1856	66.7652	88.4585	101.26	113.57	30.0454	109.378	178.551
yojI	198.491	124.882	76.2135	693.72	69.0911	71.757	572.652	246.4	103.992	133.058	590.643	279.73
ada	186.388	275.37	73.9497	111.224	442.996	72.381	121.824	172.143	295.556	110.524	140.629	184.503
rcsD	527.696	431.697	806.656	1070.97	568.985	770.92	1162.38	472.548	528.17	908.874	1139.88	386.861
rcsB	259.007	461.795	624.422	820.997	726.134	721.938	953.644	270.027	677.317	765.621	968.779	208.31
atoS	261.427	234.94	63.7628	25.2262	196.435	62.0854	47.333	199.145	183.354	46.6777	45.3139	267.827
yfaS-1	457.498	243.476	81.4956	81.4117	98.8951	56.4697	85.3547	698.696	82.099	62.2369	86.7213	636.832
yfaA	210.594	89.8434	48.2937	42.4258	39.2871	28.3908	51.2128	229.523	36.9445	27.3628	58.5955	208.31
gyrA	370.356	450.565	2485.62	4732.2	610.982	2474.68	5371.14	401.666	674.58	2985.23	5525.95	404.716
yfaL	701.981	309.061	229.395	229.329	155.794	183.448	265.375	637.94	172.408	223.731	282.04	714.204
nrdB	159.761	150.488	252.787	411.645	220.82	279.54	349.954	131.638	171.04	300.454	261.727	107.131
yfaE	21.7856	29.1991	45.6526	88.2916	43.3513	56.4697	56.6445	23.6274	64.3109	69.7483	64.8457	29.7585
inaA	101.666	108.711	111.679	145.624	113.797	122.611	152.862	94.5096	119.044	137.887	141.41	166.648
yfaY	266.269	190.917	283.725	316.474	222.175	336.634	384.096	222.773	206.616	304.746	390.637	255.923
arnB	140.396	523.787	224.49	80.2651	918.505	183.136	51.2128	155.266	1064.55	317.623	60.9393	202.358
arnA	239.642	607.341	364.844	288.954	796.579	496.684	188.556	165.392	789.519	951.259	243.757	363.054
arnD	121.031	156.777	134.317	95.1715	224.885	240.542	86.1306	158.641	223.036	260.751	57.033	101.179
arnT	215.436	199.452	138.467	58.4789	177.469	154.746	75.2673	236.274	242.192	213	81.2524	249.972
menE	196.071	179.238	146.39	191.49	209.983	112.003	239.769	131.638	132.727	167.396	196.881	226.165
menC	123.452	246.171	192.42	236.209	268.236	199.048	189.332	138.389	302.398	245.192	165.63	184.503
menB	108.928	276.718	270.897	177.73	405.063	272.989	197.092	118.137	372.182	312.258	173.443	71.4204
menF	229.959	406.991	299.195	236.209	410.482	332.578	219.594	229.523	465.228	307.965	232.819	285.682
elaB	304.999	3254.58	997.567	240.795	4940.69	1056.7	187.78	192.395	5404.85	950.186	146.098	148.793
rbn	67.7775	77.7145	87.155	66.5054	35.2229	97.652	109.409	118.137	24.6297	92.8189	82.0337	29.7585
nuoN	312.261	613.181	1098.68	1363.36	994.37	1178.38	1757.53	286.904	857.934	1236.69	1561.77	321.392
nuoI	50.8331	248.866	292.781	371.513	460.607	303.563	412.03	33.7534	333.869	375.568	312.509	65.4687
nuoF	232.38	787.028	950.405	1152.38	1262.61	1156.22	995.546	138.389	1297.16	1339.7	753.148	196.406
nuoC	288.054	1145.5	1256.77	1677.54	1845.14	1301.3	1292.74	239.649	1700.82	1820.97	1113.31	297.585
nuoB	82.3012	483.357	689.317	670.787	1094.62	786.208	567.22	148.515	1008.45	828.931	519.547	29.7585
nuoA	118.611	421.815	486.333	630.654	808.772	512.283	468.675	60.7562	744.364	537.062	492.984	71.4204
lrhA	534.958	454.608	367.485	287.808	741.036	444.582	249.08	448.921	704.683	321.915	222.663	517.798
yfbR	70.1981	36.8358	71.686	55.0389	24.3851	87.0444	46.5571	77.6329	49.2594	80.4788	60.1581	41.6619
yfbS	309.84	184.179	312.777	126.131	166.631	328.21	154.414	324.033	138.2	249.484	132.035	273.778
yfbT	246.904	260.097	548.963	171.997	349.52	535.682	160.622	236.274	306.503	398.102	153.911	333.295
yfbU	116.19	159.472	339.565	178.877	330.553	397.472	173.813	43.8795	231.245	311.185	137.504	95.2273
yfbV	902.893	368.807	157.332	206.396	470.09	180.953	218.042	1184.75	483.016	156.129	200.787	1220.1
ackA	595.474	2135.58	2350.17	475.857	3457.26	2715.22	400.391	847.211	2748.95	1915.93	434.388	987.983
pta	312.261	1491.85	2775.76	671.934	2380.26	2515.55	440.74	479.299	2101.73	2056.5	482.046	458.281
yfcF	84.7219	165.312	84.514	100.905	289.912	99.5239	159.846	81.0082	294.188	102.476	168.755	11.9034
yfcG	147.658	288.846	56.2169	16.053	392.871	68.9492	21.7266	111.386	409.127	63.31	26.5633	119.034
folX	84.7219	218.319	126.394	199.516	354.938	184.384	146.655	91.1343	369.445	194.759	111.722	89.2755
yfcH	404.244	669.333	249.014	202.956	1014.69	339.754	235.113	411.792	1016.66	360.008	198.443	470.185
yfcI	65.3569	130.722	32.4473	96.3181	157.148	59.2776	84.5787	87.7589	209.352	47.7507	71.0959	89.2755
hisQ	55.6744	483.357	170.914	345.14	768.13	194.992	232.785	77.6329	681.422	240.9	227.351	77.3721
hisJ	237.221	1533.18	728.178	834.757	2587.53	910.378	490.401	131.638	2740.74	951.796	402.356	53.5653
ubiX	96.825	32.7928	81.1183	279.781	39.2871	68.6372	267.703	81.0082	60.2059	102.476	260.164	113.082
cvpA	89.5631	68.281	535.004	2168.3	71.8005	328.522	1783.91	91.1343	101.255	521.502	1877.4	47.6136
dedD	239.642	246.62	175.819	296.981	323.78	182.2	286.326	266.652	280.505	158.811	304.697	244.02
accD	249.324	303.221	1594.45	1605.3	455.188	1566.18	1349.38	162.016	715.63	1605.82	1153.16	202.358
dedA	84.7219	100.175	172.424	219.009	107.023	173.153	244.425	97.885	98.5188	178.126	264.07	124.986
truA	157.341	100.625	199.211	308.447	113.797	172.841	328.227	151.89	160.093	232.315	312.509	59.517
usg	140.396	114.101	302.213	421.965	127.344	287.34	419.014	111.386	135.463	326.744	411.731	178.551
pdxB	169.444	236.288	401.064	395.592	264.172	419.311	374.785	226.148	251.77	474.825	369.542	178.551
flk	217.856	78.613	149.409	245.382	73.1553	117.931	265.375	162.016	47.8911	145.935	243.757	136.889
fabB	578.529	1000.86	4914.26	4487.97	2117.44	4684.17	3394.01	604.186	2081.21	5798.23	3060.25	339.247
mnmC	346.149	159.023	284.103	389.859	134.118	285.468	377.888	246.4	87.5723	349.278	340.635	339.247
yfcA	154.92	85.8004	199.211	339.407	63.6722	152.25	295.637	162.016	69.7841	253.24	282.04	148.793
aroC	104.087	112.753	518.78	619.188	155.794	563.137	601.362	64.1315	173.776	821.42	471.108	101.179
prmB	150.079	85.8004	316.173	411.645	83.9931	348.178	297.189	70.8822	99.8871	415.27	282.04	130.937
smrB	169.444	107.812	172.424	244.235	117.861	190.312	305.725	165.392	102.624	177.59	300.009	172.599
yfcO	246.904	237.187	147.145	236.209	321.07	170.969	267.703	236.274	223.036	150.764	260.164	130.937
yfcU-1	418.768	185.527	73.5724	107.785	191.016	63.9574	110.185	347.66	108.097	67.6022	131.254	285.682
sixA	433.292	715.153	349.375	355.46	1002.5	320.411	326.676	465.797	931.824	336.938	364.073	279.73
fadJ	450.236	1823.82	129.789	149.064	2828.67	126.355	132.688	509.677	2759.89	120.182	92.1903	434.474
fadI	348.57	880.465	77.3454	53.8923	1400.79	97.652	46.5571	249.775	1424.42	90.6727	58.5955	339.247
yfcZ	82.3012	132.968	472.75	43.5725	203.209	553.465	21.7266	94.5096	190.196	322.452	10.1566	148.793
fadL	580.95	7704.97	176.574	376.099	13738.3	123.235	371.681	1049.73	15524.9	197.978	351.573	839.19
mlaA	135.555	279.413	296.931	365.78	400.999	322.907	277.015	94.5096	400.917	310.112	332.041	154.744
yfdC	278.372	249.315	47.9164	9.17315	337.327	57.7176	24.0545	135.014	328.396	59.5543	15.6255	238.068
intS	162.182	44.4725	79.6091	92.8782	31.1587	75.8129	148.207	148.515	27.3663	74.577	148.442	148.793
gtrA	26.6269	26.5038	126.771	162.823	28.4493	130.099	200.195	16.8767	36.9445	118.572	166.411	41.6619
gtrB	79.8806	50.3123	349.375	405.912	54.1891	338.194	461.691	30.3781	108.097	389.517	385.168	124.986
gtrS	62.9362	27.8515	76.2135	149.064	8.12836	91.1002	158.294	33.7534	28.7346	93.8919	123.441	65.4687
evgS	302.578	219.667	178.083	369.219	214.047	160.049	403.495	266.652	236.719	149.691	381.261	291.633
yfdY	89.5631	97.0309	27.1652	28.6661	135.473	30.5747	24.0545	158.641	75.2574	29.5089	19.5318	113.082
lpxP	1965.55	222.812	1076.04	5118.62	231.658	1051.4	7470.08	1576.29	266.822	1610.65	8442.44	1148.68
alaC	292.896	533.67	278.821	230.476	820.964	276.733	308.829	317.282	829.2	276.847	295.321	196.406
ypdA	213.015	195.409	201.853	174.29	162.567	175.337	139.671	162.016	171.04	228.56	116.41	148.793
ypdB	67.7775	161.269	76.9681	77.9718	174.76	86.7324	83.0268	60.7562	183.354	99.2572	60.1581	53.5653
fryA	295.316	109.609	66.7811	55.0389	9.48309	64.2693	43.4533	249.775	45.1544	55.7986	42.97	148.793
glk	246.904	263.69	595.371	147.917	365.776	633.334	164.502	256.526	337.974	348.205	133.598	196.406
ypeC	271.11	199.902	41.5024	29.8128	246.56	42.1183	64.404	297.03	249.034	33.8011	64.8457	160.696
mntH	2103.52	1100.13	96.9647	266.021	1570.13	100.46	350.73	2318.86	1703.55	138.423	381.261	2184.28
yfeA	246.904	155.429	222.604	439.165	89.412	266.437	428.325	327.408	87.5723	283.285	442.982	428.523
yfeC	186.388	115.898	67.1584	110.078	178.824	94.8441	109.409	114.762	132.727	93.3554	125.785	124.986
gltX	154.92	428.553	1183.95	1380.56	682.782	1247.64	1173.24	158.641	595.218	1540.9	942.997	255.923
valU	14.5237	13.4765	109.038	153.65	9.48309	132.595	100.874	0	4.10495	82.6249	74.221	0
xapR	123.452	75.4684	51.3121	42.4258	47.4154	54.5977	58.1964	148.515	62.9426	50.4334	60.9393	124.986
xapB	234.801	92.5387	54.7077	44.7191	71.8005	41.4943	38.7976	148.515	76.6257	53.116	59.3768	208.31
yfeR	137.976	82.2067	63.7628	44.7191	85.3478	53.6618	51.9887	121.512	77.994	63.8465	83.5963	119.034
yfeH	174.285	106.015	141.108	119.251	93.4762	139.77	121.824	124.888	51.996	130.376	85.9401	142.841
ligA	227.539	413.729	351.638	369.219	470.09	354.417	365.473	334.159	459.754	399.711	323.447	202.358
cysZ	101.666	79.0622	119.98	147.917	67.7363	130.099	112.513	114.762	58.8376	103.549	113.285	172.599
cysK	350.991	1049.37	2710.48	1461.97	2399.22	4639.25	1547.25	256.526	2679.16	7399.22	1002.37	333.295
ptsH	227.539	710.212	3203.23	1981.4	984.886	3521.71	1447.15	378.038	1054.97	2347.3	1120.35	291.633
ptsI	750.394	4188.95	12439.8	9152.51	6365.86	12928.7	6429.53	1130.74	5975.44	9095.71	5242.34	1112.97
crr	881.107	3045.69	3793.7	3093.65	5367.43	3556.65	2548.22	1434.52	5187.29	2697.65	2200.07	1487.93
pdxK	96.825	101.074	267.125	147.917	101.605	296.388	152.862	101.26	95.7822	245.192	122.66	89.2755
cysM	181.547	165.312	728.178	654.734	214.047	931.282	486.522	121.512	232.614	981.841	403.918	83.3238
cysA	181.547	221.015	613.481	388.712	390.161	1322.2	256.84	104.636	399.548	1563.97	178.13	107.131
cysU	130.714	128.925	89.7961	92.8782	153.084	139.77	49.6609	135.014	162.83	538.671	28.1258	130.937
cysP	147.658	147.792	155.445	95.1715	199.145	192.496	86.1306	195.77	314.713	948.04	46.8764	142.841
ucpA	527.696	532.771	259.956	162.823	976.758	355.353	158.294	607.562	978.346	229.096	147.661	529.702
murP	157.341	98.3785	89.7961	41.2792	58.2533	74.5649	41.1254	273.403	69.7841	78.8692	42.1888	220.213
yfeW	121.031	116.796	84.514	53.8923	90.7667	92.3482	72.1635	175.518	60.2059	72.4309	46.8764	107.131
yfeX	179.126	216.972	702.522	318.767	291.266	868.884	328.227	114.762	305.135	632.563	349.229	327.344
yfeY	70.1981	114.55	136.581	227.036	176.114	151.626	221.922	27.0027	119.044	214.61	174.224	71.4204
ypeA	75.0394	126.23	119.225	66.5054	151.729	121.363	61.3002	57.3808	179.249	110.524	39.8449	77.3721
amiA	169.444	89.8434	205.248	425.405	104.314	255.517	550.925	121.512	139.568	220.512	611.737	71.4204
eutR	96.825	91.6403	80.3637	72.2386	62.3174	66.4533	102.426	148.515	79.3624	81.0153	85.1588	160.696
eutB	459.919	261.893	788.546	1051.47	295.33	880.116	1247.73	266.652	411.863	894.387	1351.6	327.344
intZ	159.761	106.015	184.497	193.783	78.5742	194.368	178.469	185.644	76.6257	237.681	198.443	267.827
talA	505.911	1019.27	345.979	90.5849	1490.2	425.862	99.3218	506.302	1425.79	481.8	66.4082	541.605
tktB	808.489	2059.21	945.123	186.903	2884.21	1025.19	221.146	1410.89	2598.43	1154.07	227.351	1392.7
ypfG	215.436	199.902	92.4372	112.371	214.047	100.148	117.169	249.775	188.828	113.207	125.785	345.199
nudK	70.1981	51.6599	99.2285	120.398	44.706	111.691	99.3218	50.6302	16.4198	99.2572	125.785	65.4687
aegA	167.023	112.304	258.824	50.4523	62.3174	231.494	35.6938	192.395	39.6812	123.937	59.3768	249.972
narQ	232.38	141.054	191.288	91.7315	180.179	176.273	93.1142	185.644	134.095	180.809	83.5963	214.261
acrD	423.609	195.409	174.687	114.664	144.956	123.547	131.136	405.041	175.145	143.252	121.097	547.557
yffB	55.6744	76.8161	44.1435	12.6131	135.473	46.4861	17.8469	16.8767	106.729	46.1412	36.7198	35.7102
tmcA	314.681	331.971	232.036	591.668	350.874	224.943	558.685	303.781	210.721	288.114	646.894	273.778
ypfJ	193.65	611.384	227.509	686.84	906.312	215.583	832.596	347.66	807.307	321.915	946.903	214.261
bamC	121.031	247.968	1497.86	1332.4	365.776	1463.84	1412.23	155.266	459.754	1650.89	1326.6	249.972
dapA	268.689	320.741	1418.25	1107.66	568.985	1486.93	1187.21	155.266	509.014	1467.93	1128.94	101.179
gcvR	188.809	171.601	266.37	170.85	288.557	285.156	121.824	192.395	231.245	298.308	152.348	130.937
bcp	111.349	166.659	646.305	401.326	304.814	720.378	385.648	13.5014	351.657	707.14	379.699	59.517
hyfG	295.316	97.4801	40.3705	42.4258	29.804	43.6782	26.3823	337.534	71.1525	43.4585	12.5004	327.344
focB	135.555	84.0036	53.9531	89.4383	24.3851	54.9097	77.5951	199.145	69.7841	64.383	87.5026	178.551
yfgO	290.475	117.695	209.021	263.728	104.314	214.959	249.08	297.03	143.673	189.93	229.694	148.793
bepA	198.491	363.417	298.063	189.196	512.087	363.153	238.217	178.893	488.489	430.293	250.007	101.179
hda	99.2456	87.5973	386.35	769.398	135.473	384.992	712.323	185.644	172.408	376.641	705.49	166.648
uraA	159.761	61.5427	278.443	1191.36	23.0304	253.022	872.945	195.77	25.998	367.52	718.772	172.599
upp	79.8806	35.4881	634.609	856.543	25.7398	539.114	444.62	87.7589	42.4178	603.591	352.354	53.5653
purN	108.928	43.574	210.53	1318.64	28.4493	142.266	1229.88	118.137	50.6277	386.835	1291.44	95.2273
ppk	321.943	380.936	502.179	831.317	571.695	504.483	924.158	351.036	660.897	472.679	938.309	357.102
yfgG	522.855	128.925	159.596	190.343	241.141	137.898	118.721	496.175	232.614	186.174	98.4404	214.261
yfgI	67.7775	57.949	23.3923	63.0654	44.706	15.5994	50.4368	131.638	30.103	16.6323	53.1266	59.517
guaA	232.38	161.718	1272.24	3209.46	185.598	1609.85	2573.83	209.271	179.249	2263.06	2178.19	190.455
guaB	239.642	98.3785	853.817	1584.66	21.6756	925.978	1003.31	280.154	46.5228	1627.28	734.397	339.247
xseA	820.592	249.315	912.298	677.667	185.598	877.308	779.831	421.918	301.03	999.546	814.087	386.861
yfgJ	7.26187	41.7772	49.0483	95.1715	78.5742	49.9179	96.218	0	65.6792	60.0908	107.034	0
yfgM	50.8331	229.101	427.852	770.545	314.297	451.757	880.705	77.6329	372.182	582.666	805.493	47.6136
hisS	205.753	562.42	1313.36	1944.71	757.292	1333.43	2273.54	195.77	905.826	1485.1	2050.84	202.358
ispG	154.92	702.126	981.72	1322.08	1296.47	995.551	1295.06	300.406	1141.18	1114.36	1353.95	363.054
rodZ	396.982	701.228	751.571	1367.95	1129.84	814.286	1512.33	239.649	914.035	873.463	1586.77	190.455
rlmN	159.761	275.819	382.954	1018.22	438.932	374.385	652.575	101.26	433.756	423.855	687.521	41.6619
ndk	45.9919	101.523	272.407	827.877	102.959	211.215	346.85	87.7589	145.042	347.132	235.163	89.2755
pbpC	338.887	186.425	124.13	98.6114	100.25	67.0772	93.8901	310.532	99.8871	88.5266	123.441	261.875
sseA	271.11	960.875	306.74	130.717	1670.38	315.419	143.551	354.411	1603.67	193.149	163.286	345.199
ryfA	55.6744	57.4998	47.5391	72.2386	67.7363	55.2217	63.628	81.0082	76.6257	60.6273	80.4712	101.179
sseB	48.4125	55.7029	106.397	204.103	100.25	124.171	122.6	64.1315	87.5723	164.713	127.348	5.9517
pepB	268.689	229.999	319.568	413.939	212.692	365.337	449.276	175.518	218.931	428.684	396.887	357.102
iscX	38.73	68.7302	74.327	121.544	43.3513	80.8047	131.912	47.2548	65.6792	100.867	133.598	53.5653
fdx	38.73	107.812	119.98	255.702	138.182	151.314	221.922	40.5041	177.881	191.003	191.412	101.179
hscA	242.062	344.549	495.765	948.275	426.739	489.508	942.005	202.521	556.905	678.704	892.995	267.827
hscB	67.7775	84.0036	89.4188	285.514	125.99	94.2201	277.791	77.6329	123.148	132.522	271.102	83.3238
iscA	87.1425	379.588	253.165	434.578	651.624	281.412	465.571	94.5096	507.645	335.865	453.92	65.4687
iscU	87.1425	284.354	219.585	389.859	581.178	241.166	436.861	74.2576	614.374	275.774	459.389	124.986
iscS	261.427	584.88	704.409	1322.08	1095.97	716.946	1524.74	202.521	1663.87	916.385	1455.51	83.3238
trmJ	384.879	122.187	533.117	1120.27	195.081	602.759	1213.59	226.148	171.04	610.566	1179.72	279.73
suhB	239.642	84.4528	675.357	2278.38	29.804	578.112	1256.27	118.137	30.103	627.734	1219.57	148.793
yfhR	77.46	59.7459	21.8831	134.157	10.8378	29.6388	157.518	64.1315	10.9465	27.3628	105.472	47.6136
hcaR	150.079	373.299	53.5758	112.371	708.522	27.4549	86.1306	185.644	1071.39	23.0706	75.0022	202.358
hcaE	164.602	111.406	79.9864	85.9983	97.5403	73.629	59.7483	135.014	79.3624	74.577	75.0022	232.116
yphA	75.0394	325.682	63.7628	19.493	480.928	58.6536	20.1747	87.7589	405.022	74.577	8.59401	41.6619
yphE	394.562	99.2769	16.601	20.6396	59.608	9.35961	28.7102	334.159	50.6277	10.7305	20.3131	273.778
yphG	522.855	191.816	35.843	16.053	92.1214	19.6552	34.1419	533.304	54.7327	33.2646	28.1258	571.364
glyA	193.65	516.599	3481.3	8067.79	818.255	3358.54	6941.66	216.022	960.558	4416.67	7241.62	154.744
glnB	113.769	88.4957	152.427	121.544	157.148	161.297	126.48	67.5069	173.776	194.759	135.16	23.8068
glrK	210.594	209.335	220.34	205.249	242.496	191.248	287.102	189.019	214.826	189.93	364.855	214.261
mltF	239.642	102.421	127.526	175.437	58.2533	114.499	148.207	212.647	34.2079	122.864	175.005	273.778
tadA	84.7219	79.0622	136.581	230.476	121.925	110.131	190.884	67.5069	88.9406	113.207	214.85	113.082
pgpC	53.2537	219.218	104.888	128.424	337.327	143.202	142.775	87.7589	288.715	116.962	163.286	41.6619
yfhH	137.976	78.613	63.0082	63.0654	92.1214	54.5977	24.0545	124.888	112.202	62.7734	39.8449	142.841
yfhL	41.1506	24.2577	99.6057	64.2121	16.2567	56.1577	65.1799	27.0027	31.4713	52.5795	88.2839	23.8068
pdxJ	50.8331	123.984	270.897	220.156	162.567	311.051	227.354	114.762	160.093	300.454	237.507	71.4204
recO	157.341	146.445	147.899	396.739	136.827	152.25	336.763	121.512	176.513	223.731	340.635	35.7102
era	108.928	467.635	719.123	1324.37	654.333	715.698	1295.06	121.512	764.889	901.362	1173.47	196.406
rnc	162.182	490.545	562.546	767.105	536.472	549.721	617.657	162.016	537.748	555.84	620.331	196.406
lepB	188.809	245.272	361.448	978.088	392.871	358.785	938.125	158.641	365.341	494.676	839.088	249.972
lepA	326.784	415.526	1050.01	1851.83	596.08	986.503	1842.11	283.529	732.049	1379.41	1646.92	386.861
rseB	234.801	621.716	725.537	1189.07	975.403	872.628	1370.33	91.1343	866.144	946.967	1664.89	154.744
rseA	1718.64	2908.23	933.427	1857.56	4007.28	1256.06	2748.42	1842.94	3408.48	1259.22	3115.72	1547.44
rpoE	1396.7	2509.33	660.265	1432.16	3405.78	842.677	2227.76	1080.11	2910.41	933.554	2661.02	940.369
nadB	350.991	105.117	233.168	631.801	31.1587	319.475	1063.05	270.027	41.0495	331.573	1518.01	255.923
trmN	128.293	75.4684	144.881	244.235	27.0945	98.2759	278.567	151.89	24.6297	140.57	247.664	119.034
srmB	145.237	203.495	499.161	676.52	222.175	423.679	582.74	151.89	276.4	497.359	561.736	166.648
yfiE	188.809	88.0465	66.4038	90.5849	69.0911	53.3498	142.775	158.641	72.5208	62.2369	118.754	178.551
eamB	167.023	61.5427	90.5507	24.0795	40.6418	117.307	30.2621	131.638	15.0515	131.985	62.5019	107.131
ung	72.6187	83.1051	142.24	100.905	79.9289	147.57	83.8028	108.011	68.4158	165.25	73.4397	59.517
kgtP	6954.46	3148.56	1402.78	7035.81	5852.42	1319.71	7183.76	9754.74	6260.05	2087.08	7501.79	8522.84
rrlG	871.425	143.3	303.722	886.356	791.16	108.26	505.144	928.219	510.382	386.835	477.358	2469.96
gltW	24.2062	42.6756	249.014	332.527	70.4458	131.035	266.151	16.8767	97.1505	187.784	326.572	17.8551
rrsG	387177	56081.1	41331.9	152866	240925	18272.2	91935.5	523735	236965	69226.8	91644.9	860961
clpB	520.434	747.946	860.986	323.354	1165.07	1014.58	455.483	884.34	1234.22	1028.52	493.765	934.417
yfiH	55.6744	210.234	196.948	298.128	283.138	202.168	376.336	101.26	299.661	185.638	403.137	166.648
rluD	84.7219	363.866	354.657	686.84	508.023	342.562	699.132	155.266	474.806	404.54	641.425	148.793
bamD	249.324	339.608	850.422	1489.49	558.147	973.712	1550.35	320.658	561.01	911.02	1890.68	166.648
raiA	4487.84	2671.49	1655.19	585.935	4981.33	1998.59	993.218	5930.48	4817.84	632.027	1255.51	4725.65
pheA	452.657	1171.11	1102.45	1951.59	1934.55	1409.87	1675.28	367.912	1740.5	1774.83	1507.08	392.812
yfiR	87.1425	57.0506	69.4222	118.104	52.8343	82.6766	166.83	81.0082	62.9426	93.3554	157.817	23.8068
yfiN	84.7219	75.0192	104.511	145.624	113.797	104.204	191.66	151.89	64.3109	127.156	201.569	148.793
yfiB	67.7775	30.5468	58.1034	136.451	35.2229	46.7981	168.381	43.8795	25.998	62.7734	121.879	23.8068
rplS	24.2062	199.902	1749.89	5230.99	414.546	2030.72	5198.1	101.26	265.453	2240.53	5100.15	65.4687
trmD	179.126	509.412	4770.51	14446.6	927.988	5155.9	13475.2	232.899	799.097	6564.92	13258.2	261.875
rimM	84.7219	415.526	4193.63	11602.9	774.904	4466.41	11088.3	135.014	875.723	5543.91	11027.7	107.131
rpsP	36.3094	128.027	1565.77	4428.34	296.685	1694.09	3993.05	47.2548	231.245	1901.45	3639.95	59.517
ffh	539.799	311.757	999.076	2215.32	402.354	1026.44	2600.21	536.68	436.493	1156.75	2728.99	446.378
ypjD	72.6187	118.593	179.969	186.903	138.182	175.961	180.797	151.89	154.62	186.711	210.944	130.937
grpE	229.959	261.893	585.561	434.578	451.124	634.27	348.402	192.395	495.331	674.949	344.542	214.261
recN	229.959	189.57	130.921	255.702	185.598	149.442	301.069	330.784	192.933	169.542	358.604	154.744
ratB	53.2537	21.1132	70.9314	99.7581	23.0304	75.5009	69.0597	23.6274	17.7881	81.5518	74.221	23.8068
ratA	94.4044	43.1248	162.237	213.276	55.5438	135.714	184.676	50.6302	98.5188	136.277	218.757	65.4687
ssrA	922950	221519	138391	148993	433584	141178	112547	1.51355e+06	488834	130409	119393	1.41827e+06
intA	193.65	153.183	208.644	154.797	215.402	287.964	271.583	192.395	258.612	267.19	233.601	184.503
yfjK	220.277	278.515	304.477	202.956	321.07	276.421	195.54	182.269	458.386	273.628	188.287	202.358
yfjL	205.753	354.432	373.144	157.09	425.384	387.8	133.464	165.392	469.333	299.381	129.691	184.503
rnlA	1067.5	605.544	608.953	701.746	772.194	615.551	978.475	884.34	688.263	638.465	1035.19	779.673
rnlB	384.879	324.784	245.241	404.765	403.709	237.11	391.08	226.148	277.768	238.217	451.576	107.131
ypjA	1128.01	941.559	183.365	100.905	1037.72	124.483	103.977	968.724	971.505	134.131	80.4712	1112.97
csiD	157.341	892.594	26.4106	13.7597	1346.6	24.647	13.9671	165.392	1791.13	36.4837	6.25019	208.31
lhgO	154.92	692.693	45.6526	26.3728	823.674	61.1495	4.65571	195.77	830.568	57.9447	8.59401	244.02
gabP	183.967	274.022	48.671	13.7597	296.685	37.1265	22.5026	97.885	251.77	59.5543	29.6884	261.875
yqaE	208.174	89.3942	41.5024	22.9329	131.409	45.2381	13.1912	286.904	120.412	48.2873	11.7191	226.165
nrdI	58.095	85.8004	2.26377	12.6131	101.605	0	18.6228	64.1315	97.1505	3.75568	13.2816	71.4204
proV	157.341	43.574	70.5541	357.753	8.12836	71.1331	638.608	108.011	16.4198	82.6249	793.774	119.034
proW	196.071	59.7459	58.4806	220.156	18.9662	45.2381	296.413	84.3836	21.8931	55.7986	423.45	214.261
proX	111.349	55.7029	48.2937	193.783	12.1925	58.6536	313.484	182.269	13.6832	86.3805	405.481	124.986
ygaY-1	266.269	90.7418	45.2753	34.3993	51.4796	39.9344	63.628	199.145	13.6832	43.4585	62.5019	220.213
ygaZ	147.658	59.2966	236.941	266.021	21.6756	244.598	332.883	128.263	93.0455	296.698	257.039	77.3721
mprA	53.2537	30.0975	206.003	256.848	43.3513	221.823	273.911	47.2548	50.6277	273.091	263.289	17.8551
emrA	128.293	83.5544	142.617	229.329	100.25	104.516	160.622	135.014	62.9426	167.396	129.691	154.744
emrB	193.65	128.476	175.442	362.34	167.986	174.089	339.867	320.658	151.883	241.436	303.915	261.875
luxS	367.935	923.59	916.826	323.354	1468.52	1104.75	462.467	432.044	1472.31	892.778	445.326	333.295
gshA	409.086	806.344	811.938	959.741	1178.61	885.108	1114.27	290.28	1149.39	937.309	942.997	333.295
yqaA	38.73	122.636	136.581	162.823	146.311	150.69	130.36	20.2521	124.517	140.033	155.473	53.5653
argQ	38.73	11.2304	335.038	345.14	20.3209	292.956	197.092	3.37534	24.6297	263.434	181.255	0
argZ	16.9444	27.4022	515.384	497.644	40.6418	543.794	353.834	33.7534	62.9426	412.051	265.633	5.9517
argY	29.0475	22.0116	520.289	455.218	51.4796	533.498	324.348	13.5014	28.7346	353.034	234.382	17.8551
argV	41.1506	30.5468	425.588	400.179	65.0269	398.72	318.14	6.75069	43.7861	351.96	317.197	11.9034
serV	55.6744	39.5311	487.464	616.895	50.1249	412.135	418.238	43.8795	57.4693	335.328	392.199	0
csrA	3601.89	2629.27	779.113	1030.83	4243	820.214	1213.59	5542.31	3932.54	928.189	1254.73	4856.59
alaS	607.577	568.709	2609.37	4695.51	735.617	2926.44	4085.38	570.433	790.887	3716.51	3898.55	684.446
recA	1505.63	374.647	1199.42	3838.97	678.718	1423.6	5169.39	1471.65	655.424	1504.95	4897.8	1005.84
pncC	43.5712	55.2537	104.511	88.2916	46.0607	91.7242	76.0432	54.0055	56.101	107.305	67.1895	136.889
srlE	200.912	163.066	34.7111	4.58658	182.888	24.959	6.98356	229.523	180.618	12.3401	9.37528	160.696
srlD	79.8806	166.659	43.0116	33.2527	231.658	45.2381	20.1747	81.0082	220.299	48.2873	10.1566	95.2273
srlR	116.19	148.691	145.636	34.3993	177.469	143.514	36.4697	84.3836	184.723	107.842	43.7513	17.8551
srlQ	116.19	99.7262	187.138	37.8393	162.567	202.48	41.1254	111.386	173.776	136.277	25.782	119.034
norR	341.308	140.156	105.265	27.5195	71.8005	107.948	27.9343	270.027	83.4673	99.7937	27.3446	380.909
hypF	474.442	229.55	199.211	59.6255	97.5403	188.128	65.9559	472.548	88.9406	159.348	112.503	624.929
ascG	167.023	98.3785	164.5	97.4648	74.51	125.419	110.961	178.893	94.4138	126.083	112.503	232.116
ascF	208.174	100.175	52.8212	36.6926	70.4458	55.8457	67.5078	209.271	124.517	64.9195	73.4397	321.392
ascB	147.658	165.761	63.3855	30.9594	125.99	42.1183	46.5571	259.901	117.675	66.5291	42.97	232.116
hypB	82.3012	57.4998	273.161	52.7456	66.3816	289.524	75.2673	111.386	24.6297	158.275	79.6899	71.4204
hypD	135.555	98.8277	425.588	163.97	105.669	342.25	267.703	145.14	103.992	247.338	295.321	202.358
hypE	147.658	128.027	255.806	37.8393	157.148	189.688	15.519	97.885	134.095	122.328	36.7198	83.3238
fhlA	302.578	338.26	135.826	53.8923	421.32	105.14	46.5571	357.786	432.388	94.965	46.8764	255.923
mutS	319.522	179.238	340.697	470.124	105.669	336.946	238.993	270.027	164.198	361.081	238.288	398.764
ygbI	137.976	81.7575	61.8763	34.3993	77.2194	60.8375	34.9178	111.386	94.4138	81.5518	60.9393	184.503
ygbN	198.491	109.16	46.7845	49.3057	78.5742	43.6782	45.0052	189.019	50.6277	42.3855	58.5955	273.778
rpoS	743.132	4545.18	2810.09	2593.71	9777.06	3251.53	3227.96	938.345	9970.92	2978.25	3675.11	874.9
ispF	29.0475	34.5897	85.2686	130.717	54.1891	73.005	178.469	20.2521	72.5208	123.937	145.317	41.6619
ispD	94.4044	120.39	127.903	327.94	107.023	133.219	320.468	94.5096	136.832	160.958	218.757	101.179
ftsB	45.9919	176.542	152.05	221.302	265.526	148.818	330.555	57.3808	249.034	157.738	340.635	17.8551
cysC	94.4044	115	227.509	152.504	180.179	343.81	139.671	70.8822	169.671	454.437	87.5026	11.9034
cysN	191.229	436.19	867.4	650.147	624.529	1247.01	497.385	145.14	618.479	2067.23	303.915	130.937
cysD	82.3012	161.718	289.762	269.461	289.912	438.654	267.703	57.3808	284.61	1171.23	180.474	142.841
iap	118.611	135.214	134.694	113.518	81.2836	106.076	83.0268	77.6329	102.624	109.451	94.5341	89.2755
ygcB	370.356	242.577	71.3087	55.0389	139.537	58.0296	52.7647	263.277	160.093	35.4107	50.0015	309.489
cysH	96.825	246.62	599.521	427.698	373.905	1015.52	274.687	114.762	296.925	1147.63	180.474	130.937
cysI	338.887	408.787	905.13	863.423	655.688	1679.43	497.385	307.156	467.964	2582.83	345.323	321.392
queD	43.5712	16.1718	65.6492	85.9983	8.12836	43.3662	48.8849	43.8795	4.10495	77.2596	71.0959	41.6619
eno	1791.26	5051	10929.8	8947.27	8202.87	10980.1	8925.77	2906.17	7487.43	9516.88	7761.17	3231.77
pyrG	1183.69	1342.71	2658.42	5593.33	2083.57	3191.32	5801.01	1454.77	1791.13	3266.9	5663.45	1202.24
relA	399.403	479.314	700.636	968.914	624.529	639.574	683.613	320.658	604.796	710.896	624.237	458.281
rlmD	181.547	199.003	229.018	270.608	287.202	207.159	193.212	172.143	277.768	182.419	188.287	77.3721
barA	302.578	206.64	288.253	346.287	149.02	324.155	271.583	249.775	176.513	351.96	264.07	369.006
gudD	191.229	221.464	50.1802	25.2262	222.175	41.4943	32.59	334.159	194.301	49.3603	17.9693	291.633
syd	77.46	95.6832	144.504	168.557	125.99	167.537	144.327	60.7562	106.729	141.106	140.629	136.889
queF	60.5156	141.953	175.819	167.41	188.307	203.416	187.78	97.885	162.83	235.535	201.569	107.131
ygdG	62.9362	42.2264	75.0816	75.6785	62.3174	64.2693	79.147	57.3808	45.1544	43.4585	59.3768	59.517
fucO	249.324	225.956	120.734	42.4258	340.036	108.26	57.4204	239.649	347.552	62.2369	36.7198	357.102
fucI	225.118	118.144	43.3889	41.2792	83.9931	34.0066	46.5571	189.019	51.996	34.3376	28.1258	303.537
fucR	33.8887	136.113	129.789	104.345	219.466	162.857	90.0104	27.0027	186.091	99.2572	114.847	53.5653
ygdD	55.6744	60.6443	72.4405	89.4383	44.706	66.7652	78.3711	50.6302	21.8931	81.0153	75.7835	95.2273
gcvA	106.507	132.519	132.43	269.461	125.99	160.985	280.894	87.7589	113.57	135.204	254.695	77.3721
csdA	268.689	175.644	222.226	210.983	163.922	221.199	280.894	263.277	131.358	253.24	291.415	184.503
csdE	58.095	96.5816	96.9647	118.104	147.665	97.964	130.36	91.1343	127.253	91.2093	128.91	124.986
tcdA	154.92	87.1481	107.906	167.41	83.9931	131.659	138.895	131.638	94.4138	122.864	125.785	124.986
mltA	128.293	131.171	191.666	224.742	147.665	180.017	184.676	124.888	190.196	187.247	225.007	154.744
metZ	19.365	21.1132	202.23	254.555	20.3209	204.04	282.446	33.7534	17.7881	159.884	196.1	5.9517
metW	16.9444	14.8242	309.759	511.403	12.1925	275.797	362.369	10.126	16.4198	243.046	334.385	0
amiC	268.689	91.6403	507.084	371.513	66.3816	490.132	384.096	151.89	84.8356	401.857	348.448	154.744
recD	215.436	149.589	431.625	299.274	123.28	543.794	338.315	155.266	147.778	430.293	401.575	220.213
ptrA	346.149	186.874	342.583	646.707	167.986	324.779	654.903	327.408	176.513	466.24	692.208	315.44
recC	488.966	295.136	326.737	524.016	275.01	342.874	558.685	556.932	270.927	376.641	621.894	660.639
thyA	48.4125	122.636	281.084	411.645	195.081	313.235	394.959	33.7534	160.093	361.618	389.855	47.6136
lgt	196.071	105.566	249.014	355.46	108.378	234.302	384.096	158.641	166.935	280.066	310.947	184.503
ptsP	447.816	378.241	1078.31	1167.28	466.026	1091.33	1078.57	364.537	421.442	1239.37	976.592	333.295
mutH	150.079	65.5857	64.1401	102.051	46.0607	66.7652	91.5623	168.767	54.7327	79.9422	96.8779	148.793
ygdQ	75.0394	82.2067	122.243	214.422	98.8951	135.402	159.846	101.26	62.9426	100.867	167.193	89.2755
lplT	365.514	260.546	187.515	232.769	287.202	194.368	267.703	398.291	340.711	201.733	325.791	392.812
galR	246.904	216.073	215.435	150.21	273.655	194.368	135.791	151.89	258.612	186.174	141.41	166.648
lysR	142.817	87.5973	52.0666	59.6255	23.0304	68.9492	59.7483	141.764	53.3643	63.31	54.6891	142.841
ygeA	94.4044	61.9919	83.3821	79.1185	36.5776	91.1002	39.5735	67.5069	43.7861	93.8919	57.033	119.034
araE	188.809	101.074	80.741	88.2916	51.4796	82.9886	123.376	192.395	32.8396	60.0908	90.6277	297.585
yqeF	220.277	731.325	71.686	224.742	1417.04	77.6848	157.518	178.893	1662.5	93.3554	128.91	136.889
ygeQ-1	108.928	105.117	60.7444	69.9453	55.5438	53.0378	128.808	138.389	172.408	78.3327	108.597	136.889
ygeR	75.0394	96.1324	149.409	185.756	74.51	159.737	148.983	74.2576	172.408	144.325	167.974	124.986
xdhA	317.102	339.159	65.2719	38.9859	298.04	51.1659	49.6609	246.4	166.935	40.7759	40.6262	184.503
ygeX	225.118	93.8863	24.5241	20.6396	65.0269	24.959	20.1747	168.767	47.8911	21.461	20.3131	119.034
ygeY	125.872	84.4528	20.3739	11.4664	71.8005	9.6716	15.519	158.641	25.998	12.8766	4.68764	136.889
yqeB	319.522	482.459	235.054	18.3463	776.258	127.915	21.7266	236.274	615.742	50.4334	19.5318	434.474
yqeC	75.0394	381.834	94.7009	2.29329	652.978	116.371	3.10381	165.392	514.487	26.8263	0	23.8068
mocA	188.809	1022.42	70.5541	4.58658	1194.87	102.332	6.20761	111.386	756.679	35.9472	7.81273	113.082
xdhD	341.308	197.655	65.2719	36.6926	185.598	58.3416	51.2128	307.156	145.042	61.1639	66.4082	410.668
ygfT	263.848	162.617	35.4657	13.7597	60.9627	20.5912	20.9507	388.164	47.8911	22.5341	29.6884	339.247
lysS	225.118	408.787	1359.01	2216.46	665.171	1481.63	2084.98	199.145	524.065	1893.93	1856.31	244.02
prfB	181.547	267.284	1063.22	1559.44	334.618	1066.37	1194.19	151.89	370.814	1316.1	1139.1	160.696
recJ	261.427	261.893	468.222	559.562	289.912	425.238	683.613	297.03	191.564	517.21	719.553	333.295
dsbC	72.6187	141.953	173.178	264.875	188.307	177.833	225.026	50.6302	165.566	233.388	260.164	124.986
fldB	108.928	64.6872	244.11	391.006	92.1214	254.27	349.178	182.269	75.2574	244.119	425.794	160.696
cptA	50.8331	76.8161	166.764	210.983	140.892	153.186	234.337	81.0082	110.834	155.592	223.444	59.517
sdhE	48.4125	71.8747	118.848	178.877	105.669	140.394	179.245	91.1343	103.992	132.522	150.786	53.5653
ygfZ	266.269	648.22	625.554	653.587	959.147	832.694	730.17	155.266	1034.45	666.364	725.022	238.068
yqfA	1154.64	824.762	805.146	2071.99	1438.72	954.057	2402.35	1005.85	1310.85	1063.93	2927.43	517.798
bglA	266.269	195.409	554.623	426.552	238.432	572.496	350.73	239.649	276.4	533.306	400.012	297.585
gcvP	338.887	1375.05	166.764	806.091	2450.7	214.647	739.482	452.296	2138.68	308.502	727.366	529.702
gcvH	26.6269	363.417	59.9898	123.838	777.613	65.5173	127.256	54.0055	621.216	60.0908	100.784	77.3721
gcvT	251.745	599.255	136.958	408.205	980.822	96.716	437.637	307.156	1631.03	135.741	311.728	279.73
ubiH	196.071	181.933	536.89	480.444	246.56	449.885	588.171	151.89	247.665	498.968	591.424	220.213
pepP	145.237	277.616	697.24	761.372	447.06	785.584	831.044	114.762	463.859	871.853	752.366	184.503
ygfB	183.967	122.636	331.642	446.045	181.533	367.521	447.724	151.89	187.459	427.074	582.049	107.131
zapA	409.086	373.299	487.087	841.637	728.843	516.339	1149.96	442.17	777.204	501.651	1224.26	315.44
ssrS	1723.48	530.974	670.452	1354.19	1129.84	707.899	1693.9	1525.66	1360.11	748.453	1628.96	1196.29
fau	488.966	113.203	271.275	1067.53	134.118	355.977	1595.36	280.154	177.881	393.809	1638.33	107.131
serA	358.252	366.112	3367.73	3097.09	502.604	3667.41	2520.29	286.904	589.744	4970.37	2148.5	130.937
rpiA	72.6187	236.737	660.265	271.755	426.739	780.592	196.316	67.5069	425.546	680.314	172.661	119.034
argP	225.118	101.074	247.882	189.196	142.246	277.357	197.092	212.647	171.04	290.797	204.694	220.213
scpA	317.102	132.519	43.3889	29.8128	27.0945	31.8227	50.4368	324.033	10.9465	34.3376	35.9386	238.068
argO	125.872	52.1092	56.2169	59.6255	32.5134	60.5255	76.0432	108.011	41.0495	74.577	64.0644	101.179
mscS	181.547	168.906	473.882	267.168	308.878	680.756	329.779	175.518	220.299	749.526	303.134	113.082
fbaA	242.062	1384.04	4686.37	3767.87	2288.13	4290.14	2749.2	276.778	2001.85	3989.06	2289.13	321.392
pgk	636.624	1417.73	5652.25	3687.61	2483.21	5624.5	3709.82	502.926	2774.95	4211.19	3611.83	452.329
yggD	72.6187	52.5584	79.2318	92.8782	100.25	80.8047	107.081	70.8822	67.0475	70.8213	128.129	47.6136
tktA	353.411	256.952	2503.35	2937.7	308.878	2559.85	2179.65	337.534	295.556	3031.37	1859.43	303.537
speA	839.957	996.363	1444.66	2004.33	1654.12	1389.9	1971.69	1390.64	1748.71	1916.47	1893.03	1220.1
yqgB	14.5237	8.98434	61.8763	89.4383	6.77363	67.0772	80.6989	10.126	2.73663	56.3351	85.9401	11.9034
yqgC	41.1506	41.328	268.256	354.313	37.9324	274.237	361.593	37.1288	77.994	303.673	369.542	65.4687
galP	220.277	115.449	264.106	111.224	101.605	368.769	124.152	246.4	83.4673	267.726	135.942	273.778
rsmE	99.2456	111.406	144.126	137.597	75.8647	167.537	136.567	70.8822	120.412	181.882	73.4397	53.5653
gshB	181.547	200.8	362.957	317.62	281.783	414.007	346.074	192.395	309.24	419.563	270.321	190.455
yggR	159.761	79.0622	55.4623	91.7315	18.9662	38.9984	81.4749	114.762	13.6832	47.2142	89.0652	196.406
yggT	62.9362	64.238	109.415	176.583	65.0269	139.458	175.365	23.6274	79.3624	137.887	176.568	11.9034
rdgB	60.5156	52.1092	114.698	224.742	33.8682	117.307	155.19	40.5041	68.4158	151.3	115.628	59.517
yggN	229.959	303.671	119.98	214.422	386.097	114.499	256.064	229.523	317.449	168.469	192.975	249.972
yggL	24.2062	276.268	156.955	139.891	448.415	190.312	125.704	30.3781	463.859	200.124	92.1903	29.7585
trmI	118.611	290.194	208.644	189.196	430.803	228.999	190.108	101.26	550.063	221.048	157.036	95.2273
mutY	179.126	183.281	201.475	405.912	212.692	185.632	386.424	189.019	194.301	215.147	322.666	172.599
yggX	31.4681	44.9217	102.247	142.184	63.6722	111.379	128.808	16.8767	80.7307	96.5745	100.784	23.8068
mltC	213.015	89.3942	145.636	302.714	43.3513	168.161	283.222	131.638	64.3109	164.713	295.321	89.2755
nupG	159.761	307.714	182.233	110.078	556.793	214.335	112.513	253.151	555.537	139.497	100.003	166.648
yghD	89.5631	38.1834	27.5425	36.6926	18.9662	21.2151	39.5735	101.26	12.3148	17.7053	61.7206	101.179
yghJ	416.347	394.862	219.585	147.917	424.03	209.343	159.07	421.918	331.133	210.318	138.285	660.639
glcD	263.848	4993.05	32.07	14.9064	8939.84	19.6552	10.0874	246.4	9341.5	29.5089	8.59401	261.875
gss	496.228	257.851	653.851	346.287	314.297	695.731	360.817	421.918	317.449	726.992	411.731	440.426
yghU	150.079	519.744	425.588	168.557	762.711	487.012	155.966	111.386	778.572	424.391	145.317	214.261
hybC	210.594	140.605	233.923	102.051	143.601	154.746	119.497	303.781	210.721	130.912	78.1273	273.778
hybB	213.015	92.0895	164.123	26.3728	58.2533	75.8129	8.53547	168.767	34.2079	40.7759	22.6569	202.358
hybA	118.611	66.4841	262.597	25.2262	56.8985	209.343	6.98356	192.395	71.1525	91.7458	6.25019	113.082
hybO	225.118	133.417	375.408	10.3198	131.409	382.808	17.0709	189.019	108.097	170.615	19.5318	178.551
yghX-1	244.483	813.083	107.906	4.58658	1415.69	96.092	23.2785	148.515	1572.2	93.8919	17.9693	315.44
yghA	314.681	509.412	58.8579	73.3852	662.461	67.7012	55.0925	418.543	643.109	61.1639	66.4082	404.716
exbD	65.3569	44.4725	84.8913	1144.35	82.6383	134.154	1043.65	30.3781	102.624	143.789	1116.44	11.9034
exbB	498.649	101.523	150.541	1974.52	144.956	256.453	1691.57	297.03	171.04	421.709	1717.24	148.793
metC	101.666	70.5271	323.719	196.076	36.5776	393.416	226.578	138.389	51.996	483.409	153.911	71.4204
yghB	416.347	289.745	188.27	183.463	356.293	210.591	247.528	418.543	190.196	201.733	210.944	345.199
ygiQ	300.157	166.21	590.843	1526.18	112.442	445.206	1421.54	300.406	101.255	563.351	1560.98	339.247
ftsP	229.959	329.276	449.358	577.909	489.056	456.125	567.996	243.025	411.863	555.304	515.64	273.778
plsC	50.8331	137.46	185.252	241.942	203.209	199.672	265.375	81.0082	183.354	231.242	222.663	101.179
parC	350.991	227.753	547.832	1043.45	197.79	490.756	886.136	337.534	150.515	650.805	839.088	345.199
mqsA	518.014	437.987	56.2169	48.1591	616.401	53.6618	43.4533	668.318	454.281	43.9951	56.2517	690.398
mqsR	588.212	625.759	35.4657	61.9188	883.282	48.046	20.9507	938.345	685.527	47.7507	35.9386	928.466
ygiW	639.045	617.673	53.1985	14.9064	949.664	55.5337	17.8469	911.343	942.77	73.5039	18.7506	839.19
mdaB	48.4125	33.2421	81.1183	95.1715	52.8343	120.115	72.9394	30.3781	62.9426	92.8189	78.1273	59.517
ygiN	317.102	197.655	385.595	256.848	410.482	453.005	311.157	455.671	351.657	362.691	308.603	470.185
parE	329.205	230.448	720.632	1010.19	293.976	602.135	970.715	226.148	407.758	678.704	1019.56	255.923
cpdA	227.539	368.807	463.695	418.525	742.39	581.232	274.687	199.145	556.905	473.215	268.758	220.213
yqiB	41.1506	86.6989	127.526	127.278	149.02	134.466	102.426	57.3808	143.673	153.446	107.034	77.3721
nudF	142.817	157.675	175.065	112.371	176.114	154.746	141.999	114.762	197.038	156.665	102.347	142.841
tolC	169.444	1409.64	1080.19	1027.39	2168.92	1346.85	878.377	172.143	2231.72	1399.26	823.462	160.696
ygiB	452.657	274.022	315.418	569.882	394.226	376.256	556.357	648.066	444.703	416.88	579.705	511.846
ygiC	331.626	261.893	443.321	788.891	365.776	474.22	866.738	438.795	409.127	502.724	949.247	476.136
ygiD	140.396	57.949	51.6893	116.958	39.2871	58.3416	137.343	104.636	83.4673	81.5518	106.253	166.648
zupT	314.681	210.234	222.226	292.394	318.361	296.388	348.402	388.164	261.348	269.872	376.574	380.909
ribB	421.189	253.358	777.981	1597.28	460.607	912.874	2134.64	533.304	539.117	693.727	2512.58	422.571
yqiC	77.46	79.5114	119.98	162.823	97.5403	114.499	162.174	74.2576	106.729	128.766	179.693	59.517
hldE	324.364	231.347	442.189	519.43	251.979	416.503	421.342	216.022	254.507	472.679	396.106	226.165
cca	254.166	730.876	398.8	549.243	993.015	431.166	505.92	357.786	1164.44	525.258	516.422	440.426
bacA	154.92	152.734	180.347	239.649	93.4762	156.618	187.004	286.904	138.2	220.512	160.942	142.841
plsY	145.237	111.855	169.405	196.076	121.925	171.281	198.644	91.1343	131.358	153.446	175.787	142.841
ttdT	242.062	96.5816	42.257	100.905	17.6114	39.9344	42.6773	253.151	9.57822	39.1663	74.221	220.213
tsaD	179.126	139.257	302.213	392.152	130.054	229.935	296.413	216.022	117.675	274.701	285.165	244.02
rpsU	91.9837	214.276	2318.47	3296.6	413.192	1899.38	2362.77	60.7562	437.861	2026.99	2371.95	47.6136
rpoD	883.528	1556.09	1409.57	2214.17	2411.41	1671	1928.24	1113.86	2104.47	1956.71	1771.93	1476.02
mug	82.3012	215.624	157.709	80.2651	333.263	199.048	114.841	84.3836	325.659	149.691	112.503	113.082
yqjH	121.031	36.3866	30.9381	105.491	17.6114	36.1905	99.3218	60.7562	16.4198	43.4585	116.41	101.179
yqjI	89.5631	71.8747	72.8178	91.7315	36.5776	77.3728	73.7154	94.5096	32.8396	87.4536	95.3154	130.937
patA	1302.3	4878.05	425.588	426.552	7132.64	494.188	332.883	1937.45	6697.91	545.11	342.979	1589.1
ebgA	401.824	182.831	60.7444	52.7456	65.0269	27.4549	62.8521	344.285	28.7346	24.6802	47.6577	613.025
fadH	409.086	2198.47	100.738	36.6926	3367.85	70.1971	22.5026	388.164	3679.4	64.9195	11.7191	690.398
rlmG	213.015	75.0192	186.761	458.658	27.0945	137.586	451.604	182.269	19.1564	193.149	429.7	136.889
alx	302.578	61.5427	63.0082	212.129	13.5473	47.734	293.31	276.778	16.4198	56.8717	272.664	178.551
sstT	561.585	491.443	1643.49	715.506	799.289	1670.69	690.597	685.195	942.77	1537.14	634.394	773.721
uxaA	179.126	185.527	106.397	84.8517	166.631	81.1167	66.7318	168.767	150.515	60.6273	72.6584	178.551
exuT	389.721	241.679	76.5908	49.3057	224.885	79.5567	53.5406	567.058	203.879	50.9699	59.3768	601.122
exuR	1205.47	318.495	286.744	768.252	532.408	340.69	981.579	1005.85	576.061	299.381	1128.16	684.446
yqjE	101.666	815.329	376.917	119.251	1503.75	401.839	93.1142	70.8822	1330	378.25	113.285	202.358
yqjK	116.19	825.661	343.338	64.2121	1335.76	421.183	74.4913	158.641	1247.9	344.449	98.4404	47.6136
yhaJ	232.38	83.1051	174.687	162.823	67.7363	166.601	164.502	199.145	61.5742	158.275	150.004	208.31
yhaM	309.84	147.343	110.547	48.1591	78.5742	73.629	44.2292	293.655	72.5208	61.7004	47.6577	380.909
tdcG	273.531	74.57	41.5024	16.053	41.9965	20.9031	17.0709	249.775	62.9426	19.3149	15.6255	172.599
tdcE	263.848	114.55	32.4473	32.106	24.3851	31.8227	20.9507	313.907	15.0515	24.1436	3.12509	261.875
garK	142.817	351.288	46.7845	17.1997	516.151	40.2463	17.0709	135.014	446.071	39.7029	25.782	148.793
garD	275.951	559.724	107.906	22.9329	760.002	79.5567	12.4152	226.148	730.681	56.3351	18.7506	285.682
agaR	111.349	108.261	244.11	245.382	150.375	285.78	213.387	87.7589	131.358	283.285	242.976	53.5653
yraJ	285.634	441.58	112.056	92.8782	568.985	135.402	125.704	317.282	541.853	121.255	121.879	327.344
yraK	140.396	61.5427	52.8212	50.4523	81.2836	58.6536	76.0432	141.764	73.8891	64.383	70.3146	113.082
rsmI	167.023	88.945	117.339	105.491	62.3174	126.979	127.256	87.7589	83.4673	114.28	99.2217	166.648
lpoA	300.157	280.311	568.206	311.887	396.935	692.923	322.796	202.521	502.172	669.583	283.602	386.861
yraN	41.1506	59.2966	104.888	103.198	79.9289	90.4763	64.404	33.7534	67.0475	89.5997	60.9393	77.3721
diaA	99.2456	126.23	176.951	232.769	166.631	203.416	236.665	84.3836	166.935	214.074	196.881	65.4687
yraP	75.0394	110.058	267.502	315.327	149.02	277.669	307.277	128.263	243.56	341.23	357.042	71.4204
yraQ	358.252	165.761	281.462	506.817	62.3174	269.869	429.101	418.543	93.0455	334.255	362.511	404.716
yraR	222.697	138.359	36.9749	43.5725	219.466	29.9508	45.0052	219.397	164.198	40.2394	57.033	244.02
yhbO	254.166	177.89	39.6159	13.7597	233.013	41.8063	40.3495	185.644	296.925	54.7256	37.5011	214.261
yhbS	104.087	141.953	327.492	128.424	233.013	435.846	80.6989	50.6302	217.562	272.555	77.3461	95.2273
yhbT	125.872	265.038	447.094	152.504	476.864	584.352	152.862	77.6329	392.707	369.666	104.691	142.841
yhbU	62.9362	44.4725	314.286	6.87987	37.9324	395.288	3.87976	87.7589	21.8931	234.461	4.68764	53.5653
yhbV	123.452	77.2653	340.697	17.1997	23.0304	309.803	8.53547	135.014	31.4713	199.051	7.81273	119.034
yhbW	246.904	254.257	146.39	74.5319	265.526	171.593	85.3547	182.269	247.665	164.177	67.1895	190.455
mtr	237.221	194.062	184.497	332.527	135.473	234.614	520.663	273.403	113.57	172.761	379.699	202.358
yrbN	29.0475	31.8944	89.0415	386.419	18.9662	91.1002	603.69	37.1288	41.0495	128.23	575.798	29.7585
nlpI	1784	1311.71	3496.77	9752.21	2278.65	3612.19	13363.4	1657.29	2430.13	4017.5	14104.3	1452.22
pnp	416.347	1236.69	3734.84	11209.6	2057.83	3837.13	14186.7	519.803	2075.74	4997.2	12798.8	398.764
rpsO	135.555	288.397	2392.05	6316.86	528.343	2318.06	6336.42	77.6329	641.74	2571.57	6179.87	47.6136
rimP	123.452	110.957	807.033	2472.17	180.179	764.68	2895.85	158.641	180.618	864.879	2893.06	77.3721
metY	239.642	24.2577	459.167	1412.67	36.5776	534.122	1190.31	199.145	51.996	522.575	1249.26	101.179
leuU	12.1031	15.2734	72.0632	110.078	8.12836	93.5961	121.824	13.5014	9.57822	62.7734	103.909	5.9517
secG	125.872	164.863	2587.49	4045.36	237.077	2004.21	3884.41	104.636	236.719	1803.26	4009.5	35.7102
glmM	321.943	269.081	743.27	916.169	354.938	876.372	734.826	280.154	410.495	871.317	620.331	493.991
folP	58.095	57.0506	121.112	215.569	69.0911	143.202	179.245	94.5096	50.6277	148.617	179.693	226.165
ftsH	1946.18	1972.06	2682.94	4617.54	3258.12	2925.5	4758.91	3105.32	3138.92	3364.01	4986.87	3297.24
rlmE	675.354	965.367	616.499	1100.78	1511.88	706.027	1302.05	1113.86	1654.29	786.546	1282.85	595.17
yhbY	125.872	296.483	697.995	1181.04	601.499	619.606	1091.76	118.137	651.319	606.273	1038.31	77.3721
greA	77.46	158.574	313.909	528.603	134.118	269.557	475.658	94.5096	216.194	269.336	468.764	47.6136
dacB	125.872	150.488	155.068	216.716	142.246	136.65	200.195	246.4	71.1525	181.882	219.538	136.889
yhbE	227.539	149.589	367.485	1628.23	151.729	307.931	1649.67	297.03	235.35	443.17	1755.52	297.585
rpmA	104.087	243.925	2491.65	3638.3	384.742	2081.27	2937.75	57.3808	437.861	2255.02	2911.81	89.2755
rplU	215.436	376.893	3785.77	5602.5	673.299	3311.74	4682.87	145.14	732.049	3507.8	4527.48	83.3238
ispB	130.714	426.307	634.987	568.736	582.533	716.634	539.286	141.764	682.79	820.347	455.482	190.455
sfsB	70.1981	35.9374	52.8212	77.9718	24.3851	67.7012	75.2673	64.1315	21.8931	84.771	80.4712	65.4687
murA	188.809	200.8	743.27	1150.08	165.277	713.515	1132.11	151.89	154.62	905.118	1068.78	232.116
ibaG	21.7856	57.0506	169.028	169.703	75.8647	145.074	164.502	20.2521	54.7327	174.371	131.254	17.8551
mlaB	41.1506	112.753	96.5874	153.65	161.212	125.419	165.278	33.7534	177.881	117.499	152.348	101.179
mlaC	259.007	287.948	276.18	318.767	421.32	300.132	374.009	320.658	344.816	318.696	373.449	226.165
mlaD	137.976	115.449	160.727	285.514	158.503	178.457	351.506	155.266	201.143	216.756	319.541	208.31
mlaF	288.054	168.906	312.023	714.359	192.371	323.843	869.066	202.521	190.196	362.154	878.151	220.213
yrbG	147.658	101.074	157.709	169.703	177.469	169.409	192.436	151.89	131.358	156.665	154.692	113.082
kdsC	77.46	164.863	235.432	299.274	214.047	246.158	308.829	114.762	254.507	266.116	360.948	71.4204
lptC	38.73	207.089	213.926	278.635	277.719	220.263	288.654	27.0027	320.186	243.046	279.696	11.9034
lptA	79.8806	314.452	321.832	371.513	456.543	341.938	394.183	81.0082	466.596	392.2	390.637	107.131
lptB	128.293	287.948	359.939	396.739	409.128	347.866	422.894	77.6329	339.343	425.464	464.858	41.6619
rpoN	304.999	776.696	969.27	1427.57	1081.07	1152.48	1631.05	216.022	1332.74	1320.92	1815.68	309.489
hpf	31.4681	277.616	376.163	413.939	517.506	443.646	417.462	67.5069	470.701	419.563	396.887	11.9034
ptsN	29.0475	352.635	501.424	520.577	505.313	630.214	609.898	30.3781	457.018	563.888	560.954	23.8068
yrbL	205.753	291.542	313.154	524.016	338.682	359.097	566.445	182.269	354.394	244.119	685.958	95.2273
elbB	82.3012	90.7418	136.581	85.9983	135.473	182.2	84.5787	74.2576	132.727	135.741	80.4712	148.793
arcB	418.768	345.897	454.64	350.873	365.776	512.283	422.118	529.929	384.497	508.626	430.482	464.233
gltB	600.315	567.361	9325.59	8951.85	812.836	10244.1	8123.44	583.934	738.891	14092.4	7249.44	761.818
yhcG	113.769	79.9606	58.4806	52.7456	47.4154	64.8933	72.9394	145.14	79.3624	62.7734	102.347	53.5653
nanT	263.848	171.601	55.4623	33.2527	111.088	25.5829	23.2785	202.521	168.303	22.5341	15.6255	202.358
nanR	193.65	92.9879	234.677	190.343	112.442	280.164	233.561	114.762	73.8891	280.066	271.102	83.3238
dcuD	227.539	70.0778	43.3889	60.7721	2.70945	35.5665	76.0432	219.397	15.0515	25.2167	83.5963	166.648
sspB	58.095	120.39	509.725	933.368	209.983	539.426	994.77	77.6329	180.618	487.701	1104.72	89.2755
sspA	133.134	232.245	982.475	1740.61	461.962	1067.93	1675.28	178.893	428.283	1020.47	1908.65	130.937
rpsI	116.19	162.617	3325.85	11066.3	344.101	3287.72	9731.21	74.2576	413.232	3840.98	9804.2	83.3238
rplM	113.769	243.476	4087.99	11793.2	451.124	4034.62	10936.3	70.8822	402.285	4849.11	10809.7	107.131
yhcB	283.213	215.624	524.062	561.856	387.452	539.426	623.089	334.159	314.713	474.288	650.019	392.812
degS	142.817	123.085	218.076	332.527	83.9931	230.247	324.348	138.389	114.939	229.633	354.698	142.841
argR	147.658	152.734	301.458	137.597	249.27	341.314	173.813	128.263	165.566	264.507	130.473	154.744
yhcN	164.602	75.0192	21.8831	64.2121	58.2533	29.6388	84.5787	124.888	45.1544	28.4358	124.222	130.937
yhcO	41.1506	262.343	49.8029	3.43993	383.388	38.9984	9.31142	43.8795	513.119	39.7029	12.5004	41.6619
aaeB	222.697	119.042	75.4589	49.3057	56.8985	46.1741	58.9723	253.151	95.7822	43.9951	46.0951	208.31
aaeR	186.388	109.16	144.504	155.944	94.8309	162.545	206.403	202.521	114.939	150.227	208.6	160.696
tldD	263.848	689.099	634.609	743.026	930.697	692.923	804.662	276.778	1033.08	781.717	775.023	440.426
yhdP	539.799	389.471	562.923	854.25	392.871	564.073	951.316	502.926	422.81	787.082	992.998	577.315
yhdE	87.1425	159.023	178.46	357.753	239.787	175.649	334.435	54.0055	253.139	233.388	380.48	95.2273
mreD	72.6187	152.734	116.584	358.9	125.99	100.46	361.593	70.8822	192.933	171.688	276.571	71.4204
mreC	198.491	117.695	462.186	1214.3	113.797	416.191	1249.28	141.764	129.99	676.558	1120.35	196.406
mreB	205.753	340.956	1250.73	1838.07	437.577	1222.68	1624.84	226.148	446.071	1395.5	1660.99	119.034
csrD	426.03	501.775	313.532	387.566	583.887	319.475	405.047	178.893	495.331	274.164	473.452	220.213
acuI	256.586	353.534	333.906	119.251	536.472	364.401	90.7863	236.274	437.861	247.338	80.4712	339.247
accB	91.9837	202.148	666.302	1238.38	302.104	647.373	1234.54	124.888	292.82	962.526	1191.44	107.131
accC	142.817	287.499	1122.45	2359.79	482.283	1175.57	1922.81	202.521	407.758	1667.52	1999.28	124.986
dusB	157.341	219.667	2718.03	4779.21	395.58	2274.07	4426.8	131.638	363.972	2565.66	4325.91	160.696
fis	24.2062	63.3396	549.341	1163.84	79.9289	438.966	817.077	23.6274	93.0455	627.734	773.461	11.9034
yhdX	137.976	188.222	34.3338	106.638	222.175	21.8391	59.7483	108.011	205.247	32.1915	38.2824	101.179
rrlD	47647.6	3640.9	2194.34	17574.6	16674	682.004	7563.97	63655.6	16118.8	4452.62	8780.73	138020
rrsD	201166	21378.2	20480.3	77435.2	103054	8802.41	51324.5	268549	98243.8	33114.3	52506.3	429784
yrdA	191.229	171.601	252.41	473.564	253.334	287.964	527.647	219.397	280.505	309.575	575.798	101.179
yrdD	295.316	561.97	363.335	324.5	903.603	437.718	398.063	415.167	993.398	453.9	356.261	285.682
smg	522.855	1043.08	440.68	374.953	1559.29	495.748	367.801	739.2	1678.92	453.364	452.357	577.315
smf	554.323	213.827	121.112	128.424	327.844	111.691	134.24	594.06	251.77	117.499	121.097	523.75
def	651.148	745.7	339.565	382.979	1139.33	397.472	453.156	634.565	888.037	402.93	463.295	517.798
fmt	515.593	704.372	521.421	884.063	1335.76	584.04	757.329	837.085	955.085	631.49	782.836	874.9
rsmB	116.19	303.671	350.884	588.229	400.999	381.56	502.817	81.0082	421.442	458.729	448.451	136.889
trkA	167.023	387.674	215.435	323.354	455.188	244.91	303.397	259.901	504.909	206.562	278.133	327.344
zntR	70.1981	70.5271	81.1183	129.571	90.7667	70.1971	162.95	111.386	129.99	70.8213	186.724	71.4204
yhdN	65.3569	80.4098	66.4038	170.85	102.959	93.5961	181.573	50.6302	108.097	70.8213	179.693	41.6619
rplQ	72.6187	257.851	2268.67	6890.19	528.343	2496.83	7051.85	74.2576	402.285	2589.27	6741.61	136.889
rpoA	183.967	1207.05	9697.22	26261.6	2499.47	9772.69	27405.8	415.167	2003.22	11216.6	26316.4	380.909
rpsD	159.761	890.797	6325.34	15766.4	1669.02	6381.07	16661.2	199.145	1548.93	7133.64	15970	369.006
rpsK	157.341	603.298	4076.67	9982.69	1067.52	4015.59	10600.3	148.515	989.293	4324.93	10237.8	190.455
rpsM	213.015	789.723	4715.05	11442.4	1502.39	4758.12	11775.8	222.773	1434	5087.33	11400.3	297.585
rpmJ	154.92	315.35	1475.6	4173.79	625.884	1652.91	4798.48	286.904	502.172	1547.34	4524.35	178.551
secY	1258.72	1946.01	9164.86	31236.9	3865.04	11117.3	35556.4	2062.33	3349.64	11419.4	34044.8	1773.61
rplO	215.436	711.11	3704.28	14208.1	1235.51	4452.68	16181.7	462.422	1227.38	5231.66	15266.9	392.812
rpmD	50.8331	120.39	619.895	2562.75	224.885	811.167	2803.51	40.5041	197.038	860.586	2605.55	83.3238
rpsE	94.4044	412.83	2327.15	10115.7	915.795	3124.86	11548.5	135.014	699.21	3659.64	11044.9	184.503
rplR	58.095	271.776	1555.96	7252.53	631.303	2079.39	8500.55	87.7589	578.798	2605.37	7916.64	142.841
rplF	72.6187	557.478	2870.08	14284.9	1047.2	3500.18	15498.9	114.762	941.402	4791.17	14820.8	107.131
rpsH	36.3094	546.697	2261.88	10185.6	857.542	2492.15	10933.2	101.26	908.562	3726.17	10346.4	107.131
rpsN	96.825	723.239	3220.21	11932	1376.4	3596.9	13508.5	138.389	1414.84	5268.14	12679.3	166.648
rplE	123.452	809.04	5496.05	18021.8	1761.14	5885.33	20828.1	148.515	1713.13	7408.88	19581.8	166.648
rplX	72.6187	341.405	2558.81	7105.75	638.076	2697.13	8253.8	74.2576	726.576	2821.59	7670.54	95.2273
rplN	215.436	613.63	4640.72	13531.5	1081.07	4684.8	14112.2	172.143	1174.02	5386.71	13663.7	172.599
rpsQ	12.1031	136.113	1443.91	4617.54	275.01	1894.7	4950.57	23.6274	298.293	1756.05	4831.39	29.7585
rpmC	9.6825	71.4255	665.17	1968.79	172.05	851.725	2118.35	6.75069	145.042	1033.88	2046.94	0
rplP	43.5712	241.23	2254.33	7098.87	550.019	2701.18	7544.58	43.8795	431.02	2935.33	7518.98	11.9034
rpsC	65.3569	440.682	4598.47	14876.6	842.64	5487.23	15483.3	189.019	810.043	6028.93	14970	83.3238
rplV	36.3094	189.12	2126.81	9037.85	376.614	2722.09	9614.04	77.6329	373.55	3280.31	8931.52	17.8551
rpsS	36.3094	94.7848	1031.52	4880.12	201.854	1471.02	5392.86	64.1315	192.933	1883.74	4868.9	5.9517
rplB	96.825	375.545	4103.08	19607.6	730.198	5400.5	20494.4	111.386	652.687	7059.06	19077.9	178.551
rplW	16.9444	146.445	1582	7707.74	302.104	2055.68	8561.85	60.7562	269.558	2957.33	7758.83	29.7585
rplD	58.095	221.913	3243.6	15166.7	437.577	3801.56	16667.4	87.7589	447.44	5184.98	14823.9	59.517
rplC	142.817	343.651	4841.07	20773.8	712.586	5336.23	22140.2	138.389	660.897	7516.72	20673.3	160.696
rpsJ	108.928	270.429	2993.45	11034.2	535.117	3227.51	12163.8	108.011	443.335	4451.01	11667.5	53.5653
gspO	150.079	270.429	33.9565	50.4523	302.104	48.046	48.109	168.767	329.764	44.5316	71.0959	89.2755
bfd	520.434	85.3512	9.05507	60.7721	98.8951	13.7274	60.5242	300.406	238.087	34.8741	68.7521	107.131
chiA	452.657	255.155	137.335	96.3181	283.138	126.043	160.622	344.285	301.03	137.35	166.411	428.523
tufA	534.958	1875.48	11286.8	20036.5	3224.25	12496.3	20800.2	607.562	2822.84	14396.6	18086.5	743.963
fusA	607.577	3568.58	18231.2	47213.1	5817.2	22216	49752.5	988.976	5105.19	27276.4	43172.4	1226.05
rpsG	65.3569	732.673	4294.37	10772.7	1356.08	4635.82	11318.8	87.7589	1357.37	5942.55	9821.39	124.986
rpsL	145.237	663.044	4059.31	9738.45	1085.14	4415.55	9818.89	138.389	1286.22	5165.66	9023.71	148.793
tusB	33.8887	123.085	67.5357	142.184	167.986	77.3728	110.185	20.2521	183.354	95.5015	153.911	17.8551
yheO	152.499	254.706	353.525	394.446	376.614	375.944	505.92	124.888	400.917	444.779	553.923	53.5653
fkpA	384.879	384.08	875.701	1523.89	517.506	825.83	1800.98	290.28	506.277	950.186	1607.86	196.406
slyX	36.3094	57.4998	52.8212	98.6114	97.5403	51.4779	84.5787	6.75069	62.9426	52.0429	75.7835	41.6619
slyD	355.832	834.645	2041.16	3009.94	1631.09	2012.01	2595.56	384.789	1589.98	2157.9	2421.95	339.247
kefB	474.442	248.866	96.9647	280.928	226.239	88.9163	393.407	310.532	214.826	156.129	378.918	696.349
kefG	91.9837	74.1208	35.4657	131.864	73.1553	21.5271	190.108	108.011	58.8376	45.6046	154.692	202.358
prkB	205.753	194.511	162.991	259.142	227.594	214.959	274.687	114.762	239.455	191.539	279.696	130.937
yhfA	84.7219	314.452	217.699	126.131	422.675	280.476	131.136	57.3808	493.962	201.733	146.879	95.2273
crp	343.729	789.274	1443.53	933.368	1652.77	1631.38	1268.68	243.025	1468.2	1455.59	1293.01	267.827
yhfK	239.642	176.542	574.242	347.433	155.794	632.398	294.862	283.529	191.564	555.84	260.945	238.068
ppiA	169.444	137.91	181.101	177.73	219.466	210.903	152.086	101.26	228.509	219.975	168.755	107.131
frlR	89.5631	105.117	87.9096	51.599	88.0572	86.4204	86.9066	108.011	58.8376	82.6249	59.3768	166.648
yhfZ	196.071	135.664	129.412	41.2792	117.861	160.361	21.7266	182.269	128.622	114.816	10.9378	232.116
trpS	164.602	217.421	744.779	591.668	317.006	799.623	484.194	172.143	379.024	793.521	475.795	136.889
rpe	48.4125	131.621	224.113	215.569	134.118	259.885	249.856	67.5069	94.4138	314.404	263.289	89.2755
aroB	229.959	703.025	1181.69	2148.81	1108.17	1237.96	2268.88	280.154	1097.39	1567.19	2478.98	196.406
aroK	82.3012	322.987	1120.94	1550.26	495.83	979.016	1808.74	158.641	541.853	1039.25	1874.27	154.744
mrcA	336.467	154.98	434.643	1049.18	86.7025	308.555	962.956	378.038	108.097	516.674	949.247	482.088
nudE	123.452	88.945	179.969	389.859	113.797	132.595	450.828	81.0082	143.673	182.955	408.606	77.3721
yrfG	104.087	243.026	108.284	228.182	254.689	104.204	145.879	124.888	220.299	138.423	191.412	95.2273
hslR	94.4044	124.882	50.5575	90.5849	135.473	67.3892	90.0104	81.0082	186.091	63.8465	85.1588	119.034
hslO	135.555	313.553	193.929	291.248	386.097	194.992	273.911	162.016	459.754	214.61	232.038	226.165
yhgE	329.205	201.249	100.738	79.1185	237.077	96.404	100.098	236.274	179.249	97.6476	76.5648	303.537
pck	561.585	1582.59	1635.95	1340.43	3092.84	1591.76	1436.29	914.718	3260.7	993.108	1382.07	1047.5
yhgF	307.419	201.698	456.149	475.857	185.598	479.212	384.096	320.658	176.513	728.601	313.291	345.199
bioH	99.2456	81.3083	112.434	115.811	36.5776	81.1167	91.5623	135.014	32.8396	104.622	80.4712	196.406
gntX	89.5631	70.9763	89.7961	161.677	59.608	103.58	86.1306	84.3836	57.4693	83.6979	78.9086	130.937
nfuA	191.229	120.839	188.27	399.032	157.148	189.376	283.222	212.647	255.875	228.56	296.103	202.358
gntT	254.166	167.109	523.307	331.38	231.658	487.324	166.054	162.016	188.828	300.454	162.505	130.937
malQ	442.974	592.966	332.774	381.833	804.708	239.918	324.348	391.54	589.744	255.386	317.978	386.861
malP	382.459	605.544	345.979	346.287	745.1	285.468	215.714	354.411	669.107	277.383	166.411	315.44
rtcA	152.499	176.991	153.936	85.9983	258.753	151.938	46.5571	182.269	160.093	130.912	50.0015	148.793
rtcB	203.332	128.476	47.1618	16.053	108.378	41.1823	4.65571	297.03	123.148	35.9472	15.6255	303.537
glpR	41.1506	50.7615	133.185	143.331	60.9627	105.452	175.365	94.5096	77.994	138.423	186.724	71.4204
glpG	99.2456	100.625	203.739	272.901	46.0607	193.12	258.392	87.7589	93.0455	206.026	267.977	160.696
glpE	65.3569	30.0975	59.9898	128.424	33.8682	43.6782	114.841	54.0055	53.3643	77.2596	112.503	101.179
glpD	452.657	430.35	56.9715	63.0654	354.938	51.7899	51.2128	735.825	325.659	71.3578	77.3461	541.605
glgX	595.474	1065.09	1119.06	394.446	1613.48	942.825	526.095	742.576	1745.97	905.654	425.013	928.466
glgB	440.554	1568.22	3033.45	837.05	2483.21	2327.42	888.464	455.671	2279.62	1838.67	833.619	345.199
yhgN	67.7775	47.1678	65.2719	104.345	18.9662	61.7735	107.081	50.6302	25.998	49.3603	99.2217	53.5653
gntU	203.332	103.769	174.687	160.53	36.5776	170.345	139.671	189.019	34.2079	103.013	149.223	226.165
gntR	259.007	379.139	292.026	341.7	521.57	350.986	348.402	249.775	440.598	336.401	385.949	202.358
yhhW	118.611	194.062	127.148	126.131	254.689	132.595	204.075	145.14	251.77	135.204	201.569	255.923
ggt	314.681	432.147	296.931	51.599	535.117	333.514	66.7318	283.529	591.113	347.132	47.6577	422.571
yhhA	844.798	434.842	27.5425	32.106	471.445	53.3498	30.2621	1556.03	448.808	43.9951	34.376	1476.02
ugpQ	104.087	451.463	88.2869	68.7987	594.725	99.8359	48.109	141.764	651.319	106.232	64.8457	148.793
ugpC	145.237	797.809	52.0666	61.9188	968.63	61.1495	53.5406	165.392	816.885	75.65	67.9708	136.889
ugpE	91.9837	327.03	12.828	10.3198	415.901	5.30378	10.8633	67.5069	336.606	18.2419	21.0944	178.551
rpoH	3071.77	869.684	1016.43	5467.2	1422.46	1176.19	8417.52	1691.05	1410.73	1180.89	9324.5	898.707
ftsE	77.46	110.507	195.816	233.915	186.952	241.166	257.616	67.5069	151.883	229.096	239.07	101.179
ftsY	302.578	235.39	586.693	564.149	235.722	558.145	675.854	320.658	325.659	565.498	632.05	285.682
rsmD	58.095	59.7459	103.379	76.8252	73.1553	95.4681	73.7154	111.386	57.4693	102.476	82.0337	41.6619
yhhN	154.92	161.718	106.02	88.2916	191.016	135.714	168.381	172.143	143.673	136.814	121.097	214.261
zntA	317.102	221.464	101.115	497.644	125.99	72.381	907.863	351.036	58.8376	103.549	1010.97	458.281
tusA	77.46	38.1834	92.0599	77.9718	51.4796	79.8687	91.5623	91.1343	25.998	79.9422	97.6592	77.3721
yhhQ	123.452	53.906	122.621	85.9983	39.2871	93.2842	128.032	108.011	32.8396	54.7256	117.191	136.889
yhhT	222.697	354.432	67.1584	55.0389	463.317	72.381	41.1254	253.151	407.758	71.3578	34.376	136.889
acpT	113.769	150.937	145.636	171.997	227.594	123.547	177.693	124.888	125.885	130.912	185.943	89.2755
nikA	283.213	101.523	547.077	27.5195	21.6756	744.401	39.5735	222.773	17.7881	486.628	22.6569	166.648
yhhJ	200.912	81.7575	127.903	49.3057	59.608	164.105	40.3495	246.4	36.9445	201.733	39.8449	202.358
rbbA	416.347	186.874	299.572	123.838	89.412	368.769	141.223	513.052	117.675	537.598	173.443	577.315
yhiM	142.817	123.085	27.9198	30.9594	119.216	22.7751	29.4862	108.011	112.202	32.728	29.6884	107.131
yhiN	150.079	162.167	199.966	322.207	169.341	175.025	354.61	189.019	197.038	240.363	271.102	291.633
pitA	527.696	583.982	1103.96	2507.71	793.87	1047.03	2413.98	371.288	856.566	1143.34	2237.57	327.344
uspB	1183.69	1104.62	87.9096	51.599	1417.04	118.555	55.0925	1883.44	1340.95	64.383	63.2831	2041.43
uspA	338.887	674.724	1349.58	513.697	1156.94	1745.88	609.122	337.534	1200.01	1214.69	666.426	363.054
dtpB	363.094	397.108	95.0782	49.3057	563.566	90.4763	53.5406	469.173	547.327	92.8189	78.9086	446.378
rsmJ	162.182	209.335	101.115	68.7987	266.881	93.9081	74.4913	182.269	218.931	82.6249	69.5333	148.793
rlmJ	142.817	121.738	226.754	373.806	196.435	242.726	409.702	138.389	146.41	287.041	396.887	160.696
gor	142.817	284.804	425.211	533.19	331.908	460.493	494.281	141.764	369.445	448.535	452.357	119.034
dinQ	106.507	73.6716	87.5323	167.41	127.344	102.02	132.688	138.389	142.305	93.8919	146.879	107.131
yhiD	62.9362	246.171	42.257	0	424.03	32.7586	6.20761	57.3808	394.075	46.1412	5.46891	59.517
mdtE	147.658	131.621	52.0666	19.493	131.409	35.5665	17.0709	124.888	140.937	34.3376	8.59401	47.6136
gadX	72.6187	1204.35	201.098	34.3993	1488.84	234.614	23.2785	47.2548	1254.75	136.277	21.8757	83.3238
yhjA	157.341	103.32	76.9681	38.9859	69.0911	58.6536	54.3166	222.773	77.994	53.6525	43.7513	244.02
yhjG	450.236	826.559	523.307	1922.92	1003.85	655.173	2440.37	540.055	897.616	679.241	2332.88	779.673
yhjH	179.126	57.4998	722.142	2839.09	20.3209	751.577	3078.98	141.764	17.7881	853.612	3115.72	130.937
kdgK	196.071	120.39	207.135	91.7315	136.827	293.58	90.0104	199.145	191.564	236.071	79.6899	202.358
yhjK	317.102	395.76	250.146	306.154	460.607	225.567	350.73	334.159	521.329	260.751	371.886	279.73
bcsC	585.791	705.72	244.11	170.85	697.684	193.744	177.693	583.934	712.893	223.731	233.601	726.108
bcsB	251.745	117.695	63.3855	53.8923	29.804	44.6142	60.5242	351.036	39.6812	94.4284	39.8449	321.392
bcsA	350.991	162.167	78.4773	58.4789	59.608	53.0378	53.5406	313.907	72.5208	70.8213	66.4082	374.957
bcsE	213.015	696.735	332.774	290.101	808.772	402.151	360.041	148.515	970.136	390.59	336.729	190.455
yhjV	162.182	89.8434	166.387	285.514	83.9931	141.018	346.85	148.515	99.8871	156.665	312.509	130.937
dppF	123.452	202.597	485.201	615.748	254.689	594.647	755.001	162.016	262.717	680.314	747.679	220.213
dppD	108.928	188.222	443.698	544.656	264.172	443.334	517.56	168.767	199.774	660.999	485.171	226.165
dppC	174.285	140.156	361.825	466.684	170.696	346.93	437.637	108.011	150.515	472.679	395.324	232.116
dppB	152.499	139.257	471.241	542.363	192.371	462.677	551.701	135.014	214.826	676.022	395.324	202.358
dppA	496.228	2325.6	3943.48	3202.58	3405.78	4709.13	3135.62	634.565	3127.97	5138.3	2732.89	660.639
eptB	280.792	187.773	200.343	610.015	292.621	207.471	860.53	199.145	171.04	163.104	1048.47	261.875
yhjY	154.92	848.571	92.0599	38.9859	1211.13	149.13	34.9178	148.515	1089.18	100.867	45.3139	65.4687
tag	101.666	126.679	116.207	59.6255	147.665	100.46	80.6989	128.263	154.62	99.7937	89.0652	89.2755
bisC	350.991	314.003	357.298	373.806	262.817	373.449	484.194	344.285	302.398	358.399	487.515	285.682
yiaD	157.341	55.2537	32.8246	47.0124	10.8378	35.2545	72.1635	145.14	36.9445	48.2873	63.2831	65.4687
ghrB	104.087	114.55	453.885	333.673	127.344	489.508	338.315	165.392	173.776	476.971	298.446	160.696
yiaF	205.753	626.208	630.836	549.243	982.177	754.697	617.657	219.397	892.142	659.926	662.52	303.537
cspA	11272.9	2410.05	11594.6	79256.1	4522.08	10301.5	101347	12525.9	5961.76	14678.8	111410	9951.25
insJ	29.0475	26.953	26.7879	100.905	14.902	18.4072	161.398	30.3781	5.47327	14.4862	164.849	29.7585
glyS	387.3	773.552	1997.77	2492.8	1392.66	2230.71	2109.04	327.408	1227.38	2620.39	1975.84	374.957
glyQ	271.11	324.335	933.427	1038.86	482.283	1037.67	987.786	246.4	577.43	1038.71	1053.16	184.503
xylB	435.712	257.851	66.0265	27.5195	329.199	72.381	35.6938	580.559	347.552	86.3805	27.3446	726.108
xylA	295.316	287.05	43.7662	25.2262	379.324	55.8457	34.1419	509.677	387.234	43.9951	37.5011	476.136
xylF	157.341	269.081	15.4691	1.14664	367.131	10.2956	12.4152	104.636	337.974	9.12093	3.90637	142.841
xylG	171.864	199.452	36.5976	27.5195	251.979	47.1101	25.6064	108.011	284.61	40.7759	11.7191	107.131
xylH	227.539	127.128	23.3923	19.493	121.925	25.271	21.7266	212.647	119.044	25.2167	17.9693	154.744
xylR	94.4044	116.347	87.155	133.011	104.314	109.819	115.617	87.7589	154.62	79.4057	172.661	136.889
bax	285.634	457.752	541.795	1038.86	787.096	617.111	859.754	212.647	1013.92	551.548	1042.22	113.082
malS	384.879	199.452	56.9715	55.0389	134.118	41.8063	58.1964	232.899	138.2	74.0405	80.4712	380.909
ysaA	53.2537	67.8318	136.203	169.703	86.7025	171.593	167.606	64.1315	34.2079	111.597	181.255	160.696
yiaJ	169.444	55.7029	93.1917	36.6926	35.2229	103.268	52.7647	135.014	30.103	113.207	40.6262	130.937
yiaU	118.611	96.5816	39.2386	41.2792	104.314	38.3744	32.59	57.3808	138.2	31.1185	39.8449	89.2755
selB	300.157	187.773	662.906	307.301	199.145	530.378	329.779	192.395	202.511	552.621	292.978	267.827
selA	227.539	156.327	356.543	240.795	100.25	368.145	185.452	249.775	154.62	316.55	150.004	202.358
rhsA	336.467	211.581	42.6343	35.546	147.665	24.647	39.5735	347.66	149.147	38.6298	23.4382	261.875
yibH	174.285	350.838	24.9014	18.3463	386.097	33.6946	11.6393	178.893	517.224	26.8263	8.59401	172.599
mtlA	573.688	1744.31	405.592	169.703	2778.54	452.069	152.862	921.469	2554.65	381.469	145.317	1011.79
mtlD	215.436	1149.1	444.83	169.703	1711.02	442.71	139.671	249.775	1651.56	397.029	142.973	166.648
mtlR	481.704	334.217	145.258	74.5319	537.827	174.401	96.218	496.175	451.544	133.058	92.9715	654.687
yibT	1658.13	380.936	51.3121	27.5195	583.887	62.7094	22.5026	2342.49	414.6	42.922	17.9693	2588.99
yibL	133.134	82.2067	162.991	237.355	130.054	143.202	297.189	195.77	94.4138	160.958	272.664	113.082
lldR	99.2456	345.897	20.7512	80.2651	610.982	14.3514	100.098	84.3836	558.273	28.9724	81.2524	148.793
trmL	72.6187	45.3709	76.2135	165.117	24.3851	63.6454	191.66	74.2576	34.2079	89.0632	138.285	101.179
cysE	193.65	269.081	297.308	549.243	326.489	278.293	531.527	226.148	488.489	327.817	429.7	148.793
secB	2815.19	543.103	730.819	762.518	1136.62	884.484	771.296	4914.5	1108.34	809.08	725.803	4683.99
grxC	50.8331	200.351	325.228	399.032	375.259	370.017	374.009	40.5041	425.546	381.469	386.73	83.3238
yibN	60.5156	286.6	465.581	780.865	508.023	491.068	656.455	50.6302	522.697	512.382	684.395	59.517
envC	225.118	84.902	494.256	512.55	78.5742	454.565	429.101	195.77	58.8376	522.575	346.104	315.44
yibB	94.4044	79.5114	154.691	272.901	116.507	165.977	294.086	104.636	62.9426	166.323	313.291	95.2273
hldD	283.213	304.12	576.883	713.213	598.789	660.789	658.783	246.4	500.804	631.49	689.864	208.31
waaF	84.7219	175.195	399.178	518.283	250.624	408.079	483.418	70.8822	261.348	420.099	464.858	160.696
waaC	147.658	144.199	229.018	350.873	109.733	215.271	319.692	162.016	105.36	249.484	275.79	77.3721
waaL	45.9919	99.7262	146.39	181.17	105.669	131.659	246.753	37.1288	93.0455	191.003	228.132	11.9034
waaU	72.6187	73.2224	62.6309	142.184	70.4458	81.7406	138.119	70.8822	53.3643	62.7734	136.723	65.4687
waaY	12.1031	27.8515	58.1034	111.224	33.8682	62.3974	86.1306	57.3808	36.9445	46.1412	114.066	17.8551
waaJ	16.9444	44.4725	94.3236	94.0248	73.1553	113.563	135.791	13.5014	60.2059	106.769	139.848	35.7102
waaR	48.4125	93.4371	90.1734	138.744	47.4154	90.1643	216.49	37.1288	102.624	108.378	178.13	17.8551
waaB	70.1981	73.2224	106.397	225.889	101.605	112.315	218.818	101.26	109.465	122.864	267.977	83.3238
waaS	55.6744	60.6443	82.6275	122.691	44.706	68.6372	137.343	16.8767	82.099	74.0405	91.409	47.6136
waaP	58.095	63.7888	110.547	97.4648	36.5776	86.1084	116.393	60.7562	60.2059	90.6727	151.567	71.4204
waaG	96.825	115.898	196.57	263.728	167.986	182.824	272.359	151.89	128.622	199.587	275.008	77.3721
waaA	167.023	177.441	272.029	532.043	186.952	245.222	550.15	175.518	186.091	246.802	492.202	172.599
coaD	70.1981	32.3436	43.0116	97.4648	60.9627	50.2299	75.2673	43.8795	43.7861	51.5064	110.16	47.6136
mutM	179.126	74.57	71.3087	221.302	32.5134	54.5977	207.179	141.764	45.1544	42.922	196.1	83.3238
rpmG	14.5237	60.6443	681.017	1546.82	116.507	668.588	1408.35	3.37534	94.4138	674.412	1462.54	23.8068
rpmB	113.769	184.628	2722.56	6947.52	405.063	2497.77	6605.67	43.8795	385.865	2860.22	6472.85	77.3721
dfp	150.079	119.492	309.004	295.834	146.311	287.652	283.998	151.89	97.1505	304.21	234.382	113.082
dut	50.8331	47.617	213.926	223.596	70.4458	195.928	193.988	50.6302	69.7841	229.096	132.035	89.2755
slmA	106.507	68.7302	226.754	302.714	47.4154	229.623	224.25	74.2576	50.6277	253.776	246.101	113.082
pyrE	123.452	35.0389	35.843	66.5054	20.3209	37.4385	68.2837	67.5069	21.8931	34.8741	60.9393	148.793
rph-1	111.349	57.4998	316.927	432.285	32.5134	252.086	376.336	104.636	10.9465	286.504	306.259	190.455
yicC	251.745	223.71	504.82	767.105	298.04	437.406	834.924	145.14	302.398	508.626	700.021	160.696
ligB	220.277	152.734	63.3855	64.2121	50.1249	43.9902	51.2128	330.784	65.6792	38.0933	42.97	261.875
gmk	404.244	626.658	579.147	848.517	944.245	645.189	991.666	303.781	792.255	658.853	1110.19	83.3238
rpoZ	45.9919	221.015	490.86	689.133	403.709	507.603	678.182	67.5069	359.867	559.059	704.709	53.5653
spoT	261.427	448.319	1478.62	2213.02	570.34	1415.49	1991.09	253.151	617.111	1647.13	1851.62	214.261
trmH	70.1981	75.4684	161.859	355.46	83.9931	172.217	313.484	114.762	56.101	213	337.51	107.131
recG	285.634	184.628	272.407	424.258	170.696	291.396	379.44	313.907	136.832	354.107	362.511	291.633
gltS	271.11	213.827	96.2101	83.705	230.304	91.1002	89.2344	452.296	261.348	104.622	105.472	154.744
yicH	396.982	322.089	352.77	278.635	352.229	394.664	239.769	570.433	380.392	355.18	292.196	630.881
yicI	329.205	146.445	92.4372	35.546	74.51	79.5567	38.0216	357.786	79.3624	63.31	42.97	345.199
yicL	106.507	88.4957	113.566	98.6114	117.861	129.475	98.5458	151.89	158.725	156.129	101.566	130.937
nlpA	65.3569	162.167	293.535	145.624	195.081	397.16	126.48	114.762	228.509	440.487	100.003	83.3238
nepI	246.904	127.578	71.3087	228.182	32.5134	54.9097	309.605	212.647	23.2614	63.8465	425.013	214.261
uhpT	263.848	115	264.106	300.421	86.7025	344.434	238.217	340.91	54.7327	350.351	242.195	255.923
uhpC	280.792	143.749	57.3488	135.304	102.959	40.5583	148.983	266.652	60.2059	66.5291	108.597	386.861
uhpB	191.229	268.632	124.13	373.806	369.84	103.58	308.829	219.397	417.337	161.494	360.948	255.923
tisB	268.689	76.8161	53.1985	103.198	119.216	51.7899	95.442	678.444	136.832	47.7507	117.972	654.687
emrD	227.539	77.7145	24.5241	11.4664	14.902	32.7586	21.7266	135.014	38.3129	26.2897	28.1258	232.116
yidF	45.9919	72.7731	27.5425	16.053	135.473	57.4056	20.1747	50.6302	146.41	34.3376	15.6255	17.8551
ibpA	104.087	68.7302	56.5942	37.8393	86.7025	68.9492	55.8685	168.767	80.7307	55.2621	57.8142	124.986
yidQ	82.3012	330.624	149.409	115.811	654.333	179.393	106.305	114.762	593.849	169.542	146.879	160.696
yidR	142.817	190.019	192.42	145.624	312.942	206.223	191.66	259.901	277.768	167.396	173.443	124.986
yidA	179.126	105.566	290.894	213.276	63.6722	292.02	197.868	185.644	84.8356	273.628	197.662	214.261
[truncated: 2,430 more rows]

## Sheet: BG metabolites concentration
Metabolite name	OD	0.05	0.15	0.25	0.35	0.45	0.55	0.65	0.75	0.85	0.95	1.05	1.15	1.25	1.35	1.45	1.55	1.65	1.75	1.85	1.95	2.05	2.15	2.25	2.35	2.45	2.55	2.65	2.75	2.85	2.95	3.05	3.15	3.25	3.35	3.45	3.55	3.65	3.75	3.85	3.95	4.05	4.15	4.25	4.35	4.45
'ATP'		2902.94	2719.33	2521.7	2316.01	2130.94	1971.73	1836.65	1723.95	1631.89	1558.72	1502.7	1462.09	1435.14	1420.11	1415.25	1418.83	1429.1	1444.32	1462.74	1482.62	1502.21	1519.78	1533.58	1541.86	1542.89	1534.91	1516.19	1488.64	1460.65	1432.66	1404.68	1376.69	1348.7	1320.71	1292.72	1264.74	1236.75	1208.76	1180.77	1152.79	1124.8	1096.81	1068.82	1040.83	1012.85
'ADP'		7699.5	8263.45	8127.3	7493.78	6859.19	6312.77	5848.57	5460.64	5143.06	4889.87	4695.14	4552.92	4457.26	4402.24	4381.9	4390.3	4421.5	4469.56	4528.54	4592.5	4655.48	4711.56	4754.79	4779.22	4778.92	4747.94	4680.34	4582.63	4483.44	4384.24	4285.05	4185.86	4086.67	3987.48	3888.28	3789.09	3689.9	3590.71	3491.52	3392.33	3293.13	3193.94	3094.75	2995.56	2896.37
'2-Oxoglutarate'		827.896	827.896	827.896	827.896	827.896	827.896	827.896	827.896	829.357	833.639	840.613	850.148	862.111	876.372	892.8	911.265	931.634	953.777	977.563	1002.86	1029.54	1057.47	1086.51	1116.55	1147.44	1179.06	1211.27	1243.94	1276.95	1310.16	1343.43	1376.65	1409.71	1442.73	1475.76	1508.78	1541.81	1574.83	1607.86	1640.88	1673.9	1706.93	1739.95	1772.98	1806
'D-Alanine'		59777.9	59777.9	59777.9	59777.9	59750.3	59253.8	58078.9	56152.8	53402.6	49755.4	45138.5	39478.9	33742.1	29221.2	25795.3	23336	21714.8	20803.3	20473	20595.5	21038.5	21642.3	22365.3	23199.5	24136.8	25169.2	26288.7	27487.2	28756.8	30089.3	31476.8	32911.2	34384.5	35888.7	37415.7	38957.5	40506.1	42053.5	43598.7	45143.9	46689.2	48234.4	49779.6	51324.9	52870.1
'Succinate'		34403	71440.7	82545.5	74125.5	57375.5	42729	31157.4	21792.1	14599.5	9546.18	6598.51	5722.98	6015.15	6288.9	6539.58	6768.93	6978.67	7170.53	7346.25	7507.54	7656.14	7793.79	7922.2	8043.11	8158.24	8269.34	8378.11	8486.31	8595.64	8707.85	8824.66	8947.81	9077.98	9209.37	9340.75	9472.13	9603.52	9734.9	9866.29	9997.67	10129.1	10260.4	10391.8	10523.2	10654.6
'L-Lysine'		953760	953760	953760	953760	953760	953760	953760	953760	953760	953760	953760	953760	953760	953583	952661	950942	948420	945086	940932	935950	930133	923472	915960	907588	898350	888236	877240	865352	852566	838873	824266	808736	792276	774878	756533	737235	716974	695753	674173	652593	631012	609432	587851	566271	544691
'L-Aspartate'		118430	62176.8	43462.8	53012	74619.3	93143.5	106960	117553	125289	130536	133661	135030	135011	133972	132279	130298	128399	126916	125924	125405	125342	125721	126525	127740	129349	131338	133690	136391	139426	142777	146431	150372	154583	159051	163758	168691	173833	179167	184569	189972	195374	200777	206179	211582	216984
'L-Arginine'		322964	288247	253721	222843	196280	173218	152844	134346	116910	99724	83101	68374	55450.2	44219.5	34571.7	26396.6	19584.1	14024	9606.28	6220.66	3757.03	2105.22	1155.1	796.509	919.291	1413.29	2168.37	3074.36	4021.11	4898.48	5596.31	6004.44	6065.63	6065.63	6065.63	6065.63	6065.63	6065.63	6065.63	6065.63	6065.63	6065.63	6065.63	6065.63	6065.63
'L-Glutamine'		34221.6	26778.2	19401.3	13312	8822.02	5737.71	3865.63	3012.29	2984.21	3587.89	4629.85	5916.61	7254.68	8450.58	9310.81	9737.27	10078.3	10389.1	10669.3	10918.9	11137.5	11324.9	11480.9	11605.4	11698	11758.7	11787	11782.9	11746.1	11676.4	11573.6	11437.4	11267.7	11064.2	10826.6	10554.9	10091.1	9248.03	8187.02	7075.66	6081.57	5372.36	5115.61	5478.95	6629.96
'D-Serine'		23443.4	15518.1	8643.66	2903.12	-1778.24	-5475.15	-8262.35	-10214.6	-11406.5	-11913	-11808.6	-11168.2	-10066.5	-8578.25	-6778.11	-4740.84	-2541.2	-253.893	2046.33	4284.74	6386.61	8277.2	9881.78	11125.6	11934	12232.1	12232.4	12232.4	12232.4	12232.4	12232.4	12232.4	12232.4	12232.4	12232.4	12232.4	12232.4	12232.4	12232.4	12232.4	12232.4	12232.4	12232.4	12232.4	12232.4
'L-Tyrosine'		87146.4	77432.3	71142.8	67431.7	64820.6	61914.9	58443.9	54492.5	50068	45177.6	39828.7	34028.6	28342.3	23488.5	19413.2	16057.9	13364.2	11273.9	9728.53	8669.75	8039.22	7778.58	7829.47	8133.54	8632.43	9267.79	9981.26	10714.5	11409.1	12006.8	12449.1	12677.8	12669.2	12619.7	12570.3	12520.8	12471.4	12422	12372.5	12323.1	12273.7	12224.2	12174.8	12125.4	12075.9
'D-Cysteine'		442.374	442.374	442.374	442.374	442.374	442.374	442.374	442.374	442.21	441.731	440.951	439.884	438.546	436.95	435.112	433.046	430.767	428.29	425.629	422.799	419.814	416.689	413.439	410.079	406.623	403.086	399.482	395.826	392.133	388.418	384.695	380.978	377.28	373.585	369.89	366.196	362.501	358.806	355.111	351.417	347.722	344.027	340.332	336.637	332.943
'Fumarate'		8254.57	13711.4	14378	11687.5	9426.16	8115.43	7491.88	7292.09	7252.65	7110.12	6812.85	6576.38	6400.05	6280.17	6213.08	6195.1	6222.56	6291.78	6399.09	6540.81	6713.29	6912.83	7135.77	7378.44	7637.16	7908.26	8188.07	8472.9	8759.1	9042.98	9320.88	9589.11	9845.78	10100.4	10355	10609.7	10864.3	11118.9	11373.5	11628.2	11882.8	12137.4	12392	12646.7	12901.3
'L-Asparagine'		154431	147505	140601	134123	128196	122782	117845	113346	109250	105519	102116	99003	96143.6	93500.3	91036.1	88713.7	86496	84345.8	82226	80099.4	77928.7	75676.9	73306.7	70781	68062.6	65121.7	61999.9	58733	55347.9	51871.7	48331.6	44754.6	41167.8	37598.2	34073	30619.2	27263.9	24034.1	20957.1	18059.8	15369.3	12912.8	10717.2	8809.67	7217.3
'Acetate'		39440.5	41141.3	42134.2	42472.9	42328.9	41874	41279.5	40717.3	40356.4	40118.5	39886.3	39659.4	39437.6	39220.6	39008.2	38799.9	38595.5	38394.8	38197.4	38003.1	37811.5	37622.4	37435.4	37250.4	37066.9	36884.7	36703.5	36523	36343	36163.1	35983	35802.5	35621.3	35440.1	35258.8	35077.5	34896.3	34715	34533.7	34352.5	34171.2	33989.9	33808.6	33627.4	33446.1
'D-Serine'		23443.4	15518.1	8643.66	2903.12	-1778.24	-5475.15	-8262.35	-10214.6	-11406.5	-11913	-11808.6	-11168.2	-10066.5	-8578.25	-6778.11	-4740.84	-2541.2	-253.893	2046.33	4284.74	6386.61	8277.2	9881.78	11125.6	11934	12232.1	12232.4	12232.4	12232.4	12232.4	12232.4	12232.4	12232.4	12232.4	12232.4	12232.4	12232.4	12232.4	12232.4	12232.4	12232.4	12232.4	12232.4	12232.4	12232.4
'L-Tyrosine'		13365.4	12710.9	12057.9	11430.8	10834.5	10263.1	9710.97	9172.17	8640.95	8111.51	7604.27	7155.14	6761.17	6419	6125.26	5876.57	5669.58	5500.9	5367.16	5265.01	5191.06	5141.95	5114.31	5104.76	5109.94	5126.48	5151	5180.15	5210.54	5238.8	5261.58	5275.49	5278.79	5280.21	5281.64	5283.06	5284.49	5285.91	5287.34	5288.76	5290.19	5291.61	5293.04	5294.46	5295.88
'2'',3''-Cyclic AMP'		6475.06	6345.36	6215.67	6085.98	5957.03	5839.81	5737.33	5648.73	5573.16	5509.73	5457.61	5415.91	5383.78	5360.35	5344.76	5336.15	5333.66	5336.41	5343.56	5354.23	5367.57	5382.71	5398.78	5414.93	5430.29	5444	5455.19	5463	5466.58	5466.71	5466.71	5466.71	5466.71	5466.71	5466.71	5466.71	5466.71	5466.71	5466.71	5466.71	5466.71	5466.71	5466.71	5466.71	5466.71
'3''-AMP'		12972.6	12854.6	12680.3	12454	12189.4	11900.1	11599.7	11301.8	11020.1	10754.3	10498.7	10253	10016.4	9788.58	9568.89	9356.84	9151.9	8953.53	8761.23	8574.44	8392.65	8215.33	8041.94	7871.97	7704.88	7540.14	7377.23	7215.62	7054.77	6894.17	6733.28	6571.57	6408.71	6245.63	6082.56	5919.48	5756.4	5593.33	5430.25	5267.18	5104.1	4941.03	4777.95	4614.88	4451.8
D-Methionine'		112691	113759	114783	114962	114091	112296	109706	106447	102645	98429	93925	89260.2	84561.7	79956.6	75571.9	71473.8	67445.6	63461.4	59530.8	55663.4	51868.8	48156.6	44536.4	41017.8	37610.4	34323.8	31167.5	28151.3	25284.6	22577.1	20038.3	17678	15497.5	13464.1	11579.9	9853.1	8291.7	6903.78	5697.44	4680.73	3861.74	3248.53	2849.2	2671.8	2662.99
Phosphoenolpyruvate'		670.097	683.812	697.527	711.242	724.956	738.671	752.386	766.101	779.816	793.531	807.245	820.96	834.675	848.39	862.105	875.82	889.534	903.249	916.964	930.628	943.25	954.685	965.254	975.276	985.072	994.961	1005.26	1016.3	1028.39	1041.85	1057	1074.17	1093.67	1115.83	1140.95	1169.37	1201.4	1237.37	1277.59	1322.37	1372.06	1426.95	1487.38	1553.65	1624.44
L-Phenylalanine'		1.24896e+06	1.2142e+06	1.17958e+06	1.14778e+06	1.1195e+06	1.0943e+06	1.07176e+06	1.05146e+06	1.03297e+06	1.01587e+06	999729	984125	968634	952831	936291	918774	900898	882700	864109	845057	825472	805284	784423	762818	740401	717099	692844	667565	641191	613653	584880	554802	523792	494127	466220	440167	416063	394002	374080	356391	341032	328097	317681	309879	304063
L-Isoleucine'		2.4777e+06	2.54622e+06	2.55884e+06	2.52937e+06	2.48195e+06	2.43848e+06	2.39616e+06	2.35218e+06	2.30663e+06	2.25965e+06	2.21133e+06	2.1618e+06	2.11116e+06	2.05954e+06	2.00704e+06	1.95378e+06	1.89987e+06	1.84543e+06	1.79056e+06	1.73539e+06	1.68002e+06	1.62457e+06	1.56916e+06	1.51389e+06	1.45888e+06	1.40424e+06	1.35009e+06	1.29603e+06	1.23899e+06	1.17896e+06	1.11659e+06	1.05252e+06	987381	921822	856480	791997	729011	668165	610098	555450	504862	458975	418428	383862	355917
L-Proline'		143549	146628	149708	152787	155824	158139	159408	159519	158361	155821	151786	146145	139140	131266	122614	113277	103346	92910.5	82063.2	70894.6	59560.6	49210.3	40170.4	32352.7	25669	20030.9	15350.1	11538.4	8507.38	6168.88	4434.55	3216.12	2425.3	1973.78	1773.3	1735.54	1772.24	1796.02	1796.02	1796.02	1796.02	1796.02	1796.02	1796.02	1796.02
D-Malate'		27806.4	62384	65451.8	46613.6	32202.2	25047.5	22253.7	20605.6	19257.6	18189.1	17379.3	16807.8	16453.9	16296.9	16316.2	16491.2	16801.2	17225.7	17744	18335.5	18979.5	19655.4	20342.6	21020.5	21668.4	22265.7	22791.7	23225.9	23547.6	23779.3	24007.4	24235.6	24463.8	24692	24920.2	25148.4	25376.6	25604.8	25832.9	26061.1	26289.3	26517.5	26745.7	26973.9	27202.1
L-Histidinol'		709	480.929	360.049	316.837	290.112	268.856	252.584	240.809	233.045	228.806	227.607	228.961	232.383	237.386	243.485	250.193	257.025	263.495	269.117	273.404	275.872	276.053	274.934	273.385	271.557	269.6	267.663	265.898	264.453	263.478	263.125	263.542	264.88	267.289	270.918	275.918	282.438	290.629	300.641	312.623	326.726	343.099	361.893	383.258	406.609

## Sheet: selected reaction fluxes
Reaction	OD	0.05	0.15	0.25	0.35	0.45	0.55	0.65	0.75	0.85	0.95	1.05	1.15	1.25	1.35	1.45	1.55	1.65	1.75	1.85	1.95	2.05	2.15	2.25	2.35	2.45	2.55	2.65	2.75	2.85	2.95	3.05	3.15	3.25	3.35	3.45	3.55	3.65	3.75	3.85	3.95	4.05	4.15	4.25	4.35	4.45
biomass		1.13851	1.08477	1.00374	0.998709	1.00375	1.03756	1.04672	1.05433	1.07146	1.08904	1.0821	1.05454	1.01129	0.975694	0.941809	0.897349	0.833335	0.755725	0.673188	0.601193	0.563579	0.547741	0.523351	0.498112	0.497502	0.482191	0.465577	0.450319	0.436117	0.423393	0.409627	0.391497	0.37187	0.354556	0.354444	0.327698	0.306395	0.286924	0.267293	0.250284	0.229278	0.214321	0.192873	0.180308	0.15761
glucose + PEP -> G6P + PYR		-7.50763	-7.15325	-6.61893	-6.58574	-6.61898	-6.84191	-6.90233	-6.95251	-7.06548	-7.18139	-7.44873	-7.64077	-7.68053	-7.73846	-7.77454	-7.68649	-7.38656	-6.91426	-6.34258	-5.82042	-5.59545	-5.56647	-5.43448	-5.27632	-5.36729	-5.29037	-5.18737	-5.08829	-4.99093	-4.90118	-4.79063	-4.62024	-4.42342	-4.24612	-4.25741	-3.93614	-3.68026	-3.44639	-3.21059	-3.00629	-2.75397	-2.57432	-2.31669	-2.16577	-1.89313
Acetyl-CoA -> acetate		11.1249	10.5998	9.80801	9.75884	9.80808	10.1384	10.228	10.3023	10.4697	10.6415	10.4203	9.53349	8.5691	7.73614	6.97561	6.19774	5.35766	4.51469	3.73024	3.08453	2.67281	2.39735	2.11087	1.84915	1.69828	1.51276	1.34238	1.19408	1.06514	0.954921	0.856456	0.762868	0.680048	0.61381	0.599303	0.55408	0.51806	0.485139	0.451945	0.423187	0.387669	0.362379	0.326114	0.30487	0.26649
PYR -> PEP		12.7106	12.5848	10.9252	10.1635	10.2373	10.7027	11.0869	11.2245	11.2316	11.5987	12.0526	11.9291	11.4192	10.8662	10.3253	9.77893	9.05184	7.62438	7.42499	6.71339	6.40768	6.18156	6.0466	5.66897	5.56692	5.3137	5.03411	4.79076	4.91463	4.80778	4.64296	4.42827	3.75713	3.59472	3.95986	3.37077	3.18672	3.11593	2.83924	2.69517	2.51022	2.38495	2.12495	1.88283	1.69103
Fumarate -> Malate		1.24144	1.1213	2.87027	3.40984	3.61045	3.11907	2.72031	2.26636	1.75151	1.41558	1.09178	0.874201	0.950779	1.16671	1.3757	1.44063	1.42466	1.98671	1.1527	1.00744	0.841792	0.738154	0.96339	1.01083	1.07702	1.12258	1.16269	1.2078	1.25299	1.29978	1.35071	1.37593	1.34754	1.2951	1.28401	1.19289	1.12357	1.05796	0.992192	0.93391	0.868731	0.821429	0.766992	0.873094	0.776162
