# Supplementary material for: Local flux coordination and global gene expression regulation in metabolic modeling
Source: Nat Commun. 2023 Sep 14;14:5700. doi: 10.1038/s41467-023-41392-6 (PMC10502109; doi:10.1038/s41467-023-41392-6)
Supplement: Supplementary file 12 — Dataset 8 [file 41467_2023_41392_MOESM12_ESM.xlsx]

## Sheet: Annotation
Supplementary Table 8. The datasets used to construct kinetic Decrem to predict the growth rates on genome-scale deletion strains.
sheet 1:	1030 mutant strains and growth rates of E.coli
sheet 2:	exchange reactions for each of 1030 mutant strains
sheet 3:	identified regulator metabolites for each of 5 reconstructed key kinetic reactions
sheet 4:	predicted fluxes distribution of 5 reconstructed key regulatory reactions in 1030 strains
sheet 5:	prediction accuracy of growth rates accross 6 methods
sheet 6:	accumulated flux distribution accross specific pathways
sheet 7:	accumulated growth rate distribution accross pathway-associated mutation

## Sheet: 1030 mutant genes
1030 knockout strains and growh rate of E.coli
gene	growth
b2836	0.81
b4015	0.82
b4014	0.77
b0114	0.68
b2296	0.73
b1276	0.7
b0118	0.72
b3475	1.78
b3265	0.9
b3266	0.64
b4069	0.77
b4067	0.82
b1623	0.78
b3665	0.73
b1241	0.8
b1478	0.88
b4117	0.78
b4115	0.92
b1002	0.84
b2697	0.77
b1415	0.83
b3588	0.95
b0505	0.86
b0512	0.69
b0516	0.84
b0517	0.78
b4053	0.88
b4087	0.79
b4088	0.8
b4086	0.89
b4085	0.93
b2435	0.68
b4169	1.14
b2817	0.87
b1982	0.88
b0110	0.92
b0433	0.85
b0451	0.81
b1927	0.81
b1767	0.87
b2957	0.87
b1453	0.79
b0049	0.89
b4055	0.92
b0980	0.84
b0979	0.76
b0978	0.9
b0469	0.86
b0875	0.82
b2841	0.83
b1901	0.86
b1900	0.81
b4460	0.82
b2818	0.79
b3959	0.84
b3958	0.75
b3359	0.73
b3957	1.09
b0273	0.93
b3172	0.86
b3960	0.9
b4254	0.98
b2923	0.64
b2310	0.75
b2257	0.78
b0908	0.54
b3389	0.58
b2329	0.53
b1693	0.47
b3281	0.5
b2601	0.8
b0754	0.77
b1704	0.82
b3390	0.85
b0388	0.87
b0112	0.81
b3502	0.68
b3503	0.86
b0863	0.83
b0860	0.64
b0861	0.76
b0864	0.79
b0862	0.88
b3744	0.88
b0674	0.85
b4139	0.88
b0928	0.77
b1747	0.76
b1745	0.68
b1748	0.83
b1746	0.94
b1744	0.81
b2222	0.72
b2224	0.54
b2221	1.02
b2223	0.79
b3739	0.8
b3572	0.84
b3057	0.79
b2480	0.84
b0312	0.74
b0314	0.88
b2901	0.81
b2132	0.8
b0774	1
b0775	0.93
b0778	1.82
b0776	0.76
b3551	0.84
b0401	0.89
b3966	0.73
b1711	0.68
b1709	0.78
b0158	0.94
b1270	0.86
b4131	0.74
b4132	0.76
b0038	0.89
b0037	1.04
b0036	0.86
b0040	0.91
b0033	0.24
b2201	0.82
b2200	0.77
b2199	0.77
b2143	0.77
b3918	0.71
b1661	0.71
b1216	0.84
b2155	0.74
b0617	0.78
b0616	0.83
b0615	0.95
b0613	0.78
b0612	0.84
b0614	0.78
b0155	0.83
b1592	0.66
b2027	0.89
b1249	0.76
b0910	0.66
b3974	0.77
b0103	0.68
b0638	0.88
b1992	0.8
b1991	0.81
b1993	0.95
b0337	0.9
b0336	0.93
b0446	0.85
b0484	0.99
b3816	0.82
b4213	0.68
b2049	0.74
b2048	0.76
b2417	0.8
b2810	0.77
b0123	0.75
b0575	0.83
b0574	0.97
b0572	0.84
b0573	1
b3806	0.8
b4208	0.79
b0734	0.66
b0340	0.88
b0339	0.8
b0341	0.79
b0432	0.86
b0431	0.93
b0430	0.92
b0429	0.85
b0428	0.84
b2422	0.67
b2750	0.8
b2752	0.65
b3607	0.53
b3368	0.7
b2762	0.9
b2763	0.72
b2764	0.73
b2414	0.67
b2421	0.76
b2751	0.74
b2425	0.7
b2424	0.96
b2423	0.6
b0632	0.81
b3182	0.81
b0839	0.74
b2010	0.72
b1189	0.94
b1190	0.87
b2065	0.68
b3528	0.9
b4138	0.78
b4123	0.77
b0621	0.95
b0381	0.8
b1487	0.74
b1486	0.76
b1485	0.9
b1484	0.91
b1483	0.85
b1488	0.79
b4382	0.89
b4383	0.84
b4381	0.9
b4384	0.8
b4042	0.83
b4477	0.75
b4478	0.9
b3693	0.74
b3691	0.76
b0160	0.84
b1200	0.71
b1199	0.79
b3012	0.79
b0207	0.86
b2133	0.77
b0894	0.87
b0895	0.98
b0896	0.91
b3544	0.89
b3543	0.86
b3542	0.79
b3541	0.87
b3540	0.86
b3860	0.83
b1185	0.77
b2893	0.94
b0604	0.75
b2366	0.8
b1533	0.71
b1850	0.71
b1851	0.66
b1193	0.91
b0596	0.62
b0595	0.96
b0593	0.74
b0594	0.76
b0586	0.85
b2927	0.72
b2441	0.89
b2440	0.74
b3006	0.65
b3005	0.84
b3093	0.77
b1095	0.81
b1091	0.86
b3845	0.85
b3846	0.82
b1805	0.85
b0221	0.74
b2344	0.78
b2097	0.68
b4232	0.81
b2052	0.79
b4079	1.33
b1474	0.84
b1475	0.78
b1476	0.95
b3894	0.85
b3893	0.86
b3892	0.87
b1385	0.76
b4291	0.76
b4290	0.78
b4289	0.89
b4288	0.85
b4287	0.8
b3409	0.86
b0584	0.65
b0592	0.67
b0588	0.65
b0590	0.68
b0589	0.73
b0585	0.63
b0150	0.77
b0153	0.88
b0151	0.82
b0152	0.8
b1102	0.79
b3915	0.9
b0805	0.87
b2895	0.92
b0904	0.85
b2492	0.76
b1606	0.87
b3177	0.7
b2303	0.81
b3924	0.89
b4154	0.79
b4153	0.81
b4152	0.74
b4151	0.84
b3844	0.88
b3370	0.72
b3371	0.9
b4474	0.78
b3374	0.77
b0355	1.05
b2167	0.78
b2169	0.84
b2168	0.88
b0825	0.73
b3946	0.84
b2800	0.77
b2802	0.8
b2803	0.92
b2799	0.76
b2801	0.73
b1612	0.82
b4122	0.73
b1611	0.8
b2661	1.06
b2663	0.97
b2662	0.81
b3517	1
b1493	0.69
b1492	0.77
b0759	0.83
b0757	0.78
b0756	0.72
b2943	0.84
b0758	0.88
b1236	0.86
b3128	0.71
b3124	0.63
b3126	0.81
b3127	0.93
b3125	0.74
b2093	0.76
b2092	0.82
b2091	0.8
b2096	0.88
b2095	0.73
b0124	0.74
b0507	0.76
b2904	0.75
b2903	0.66
b2905	0.89
b1761	0.75
b3447	0.52
b2976	0.79
b2979	0.76
b4468	0.85
b4467	0.81
b3945	0.86
b2036	0.95
b3429	0.81
b3432	0.76
b3430	0.74
b3428	0.8
b3431	1.31
b2388	0.73
b3176	0.69
b3870	1.32
b0811	0.8
b0810	0.83
b0809	0.77
b1651	0.79
b0212	0.86
b2241	1.22
b2242	0.78
b2243	0.88
b3426	0.89
b3425	1.01
b3927	0.94
b3926	0.88
b2239	0.87
b2240	0.81
b3925	0.74
b0720	0.87
b3212	0.81
b3213	0.89
b0655	0.94
b0654	0.98
b0653	0.73
b0652	0.84
b4077	0.86
b3653	0.85
b0514	0.89
b0509	0.71
b2551	0.51
b3559	0.56
b2053	0.86
b0200	0.61
b2029	0.71
b4321	0.78
b3415	0.86
b4476	1.08
b3500	1.02
b3385	0.9
b3779	1.01
b0238	0.75
b0849	0.93
b1064	0.8
b3610	0.98
b2688	0.93
b2947	0.92
b0477	0.8
b0104	0.88
b2883	0.88
b2787	0.73
b2789	1.05
b2788	0.91
b2708	0.72
b2541	0.71
b2540	0.76
b2542	0.64
b2538	0.86
b2539	0.84
b2536	0.73
b3997	0.65
b2436	0.77
b3867	0.91
b3803	0.99
b2024	0.72
b2022	0.77
b2021	0.72
b2020	0.89
b2025	0.72
b2019	0.76
b2023	1
b2026	0.76
b2309	0.92
b2307	0.74
b2306	0.69
b2308	0.87
b2552	0.88
b0125	0.76
b0650	0.72
b0972	0.78
b0973	0.89
b0974	0.75
b2994	0.81
b2997	0.76
b2724	0.8
b2723	0.8
b2722	0.8
b2721	0.84
b2720	0.81
b2719	0.83
b2481	0.78
b2482	0.8
b2483	0.86
b2484	0.74
b2485	0.76
b2486	0.8
b2487	0.77
b2488	0.77
b2489	0.92
b2490	0.72
b0508	0.93
b0828	0.92
b1136	0.73
b2889	1
b4267	0.84
b4268	0.8
b4266	0.81
b4265	0.94
b0026	0.74
b3772	0.88
b3671	0.97
b3774	0.74
b3771	0.68
b3770	0.95
b0078	0.86
b0077	0.82
b3670	0.93
b2530	0.65
b1732	0.6
b3942	0.86
b3137	0.93
b3132	0.93
b3617	0.88
b1250	0.71
b3526	0.89
b3909	0.75
b0698	0.83
b0697	1.03
b0696	0.83
b3198	0.92
b3197	0.85
b3350	0.83
b0047	0.9
b2587	0.86
b0343	0.95
b4036	0.8
b1192	0.79
b0186	0.74
b1380	0.75
b0074	0.86
b0073	0.83
b0072	0.81
b0071	0.87
b3454	0.85
b3455	0.86
b3457	0.82
b3460	0.8
b3458	0.89
b3456	0.87
b3605	0.8
b3603	0.84
b0222	0.84
b1677	0.85
b1855	0.99
b0870	0.9
b2687	0.66
b2838	0.84
b4024	0.83
b2156	0.84
b2890	0.59
b4129	0.78
b3580	0.93
b0459	0.98
b2463	0.79
b0394	0.84
b4034	0.75
b4033	0.82
b4032	0.7
b4035	0.89
b3417	0.89
b3416	0.9
b3571	0.93
b1621	0.92
b1622	0.76
b0403	0.92
b1613	0.86
b1817	0.84
b1818	0.78
b1819	0.74
b2781	0.87
b3028	0.95
b3236	0.88
b4119	0.77
b4120	0.79
b3930	0.99
b2262	0.7
b2261	0.73
b2264	0.66
b2260	1
b2265	0.74
b2328	0.64
b4013	0.77
b3939	0.87
b3008	0.85
b3829	0.92
b3941	1.07
b4019	0.92
b0198	0.79
b3940	0.46
b0199	0.81
b0197	0.74
b2149	0.92
b2150	0.78
b2148	0.78
b0963	0.93
b4242	0.95
b0347	0.79
b0348	0.81
b0349	0.73
b0350	0.81
b0352	0.83
b0351	0.71
b0353	0.95
b2813	0.78
b2701	0.67
b2963	0.76
b0261	0.85
b0260	0.85
b0731	0.9
b0732	0.73
b2392	0.89
b0763	0.75
b0764	0.81
b0765	0.72
b1326	0.84
b4233	0.65
b1329	0.64
b2210	0.7
b3396	0.69
b0149	0.68
b4219	0.87
b3599	0.92
b3600	0.86
b3161	0.7
b2429	0.82
b0099	0.85
b0750	0.88
b2574	0.81
b0109	0.8
b4390	0.72
b0677	1.36
b0678	0.88
b0679	0.8
b1107	0.86
b3225	1.42
b3223	0.84
b3222	0.89
b3224	0.79
b2206	0.75
b2203	0.73
b2202	0.76
b2205	0.78
b2204	0.83
b1224	0.91
b1225	0.78
b1227	0.76
b1226	0.88
b1223	0.78
b1469	0.74
b1465	0.81
b1466	0.62
b1467	0.94
b1468	0.77
b1109	0.64
b2518	0.72
b0019	0.35
b1186	0.77
b1463	0.9
b3476	0.81
b3477	0.79
b3478	0.81
b3479	0.92
b3480	0.79
b3365	0.86
b3367	1.02
b3366	0.89
b2710	0.75
b2711	0.66
b4238	0.65
b2675	0.73
b2676	0.79
b4237	0.82
b4070	0.96
b4071	0.91
b4072	0.81
b4073	0.94
b1865	0.49
b3996	0.92
b3397	0.95
b1759	0.8
b2288	0.83
b2287	0.81
b2286	0.88
b2285	0.82
b2284	0.89
b2283	0.95
b2282	0.77
b2281	0.79
b2280	0.82
b2279	0.77
b2278	0.87
b2277	0.78
b2276	0.84
b2393	0.84
b2964	0.89
b0957	0.79
b2215	0.89
b0929	0.77
b1319	0.87
b3875	0.79
b1377	0.8
b1243	0.82
b1244	0.87
b1245	0.92
b1246	0.76
b1247	0.72
b1896	0.74
b1897	0.79
b1398	0.81
b3360	0.74
b1812	0.72
b1096	0.82
b0134	0.7
b0133	0.69
b0131	0.88
b0425	0.75
b3258	0.88
b2519	0.85
b2134	0.68
b3403	0.85
b0052	0.33
b2320	0.35
b2564	0.38
b2418	0.74
b1636	0.87
b4260	0.69
b2523	0.73
b0237	0.73
b0932	0.87
b3916	0.68
b1723	0.73
b0902	0.81
b0903	0.8
b3952	0.72
b3951	0.85
b4025	0.56
b0688	0.66
b0418	0.67
b1278	0.78
b2599	0.92
b0576	0.77
b0383	0.84
b0241	0.86
b3493	0.88
b2987	0.73
b3821	1.05
b3825	0.92
b1768	0.73
b0931	0.86
b1603	0.8
b1602	0.66
b0751	0.87
b1126	1.04
b1125	0.73
b1124	0.84
b1123	0.84
b0692	0.93
b0854	0.82
b0855	1.06
b0856	0.86
b0857	0.96
b0871	0.93
b3956	0.79
b2501	0.57
b2502	0.87
b0243	0.75
b0242	0.82
b0386	0.86
b4111	0.88
b2677	0.89
b2678	0.87
b2679	0.89
b0331	0.81
b0333	0.91
b0334	0.97
b0335	0.83
b1308	0.69
b3726	0.97
b3725	0.79
b3727	0.94
b3728	1.04
b2297	0.79
b1101	0.54
b2415	0.56
b2416	0.52
b2476	0.23
b4005	0.37
b0523	0.27
b2312	0.31
b4006	0.28
b0522	0.31
b2557	0.33
b2499	0.4
b2500	0.64
b1849	0.73
b1232	0.8
b1014	0.7
b1015	0.85
b1297	0.83
b1301	0.75
b1300	0.81
b1298	0.91
b1302	0.83
b1296	0.7
b1854	0.73
b1676	0.79
b4245	0.21
b1062	0.17
b0945	0.25
b3642	0.37
b1281	0.56
b4244	0.77
b3749	1
b3751	0.74
b3750	0.84
b3748	0.91
b3752	0.93
b2784	0.83
b3628	0.78
b3621	0.96
b3619	0.75
b3052	0.93
b3620	0.92
b3631	0.87
b3626	0.76
b3622	0.55
b3632	0.98
b3625	0.84
b3624	0.87
b2039	0.77
b2041	0.88
b2038	0.9
b2040	0.78
b2037	0.63
b3784	0.68
b3791	0.69
b3790	0.82
b3787	0.78
b3786	0.77
b3788	0.88
b3789	0.76
b3794	1.02
b4481	0.82
b3907	0.83
b0813	0.79
b3824	0.87
b3823	0.84
b0651	0.8
b2162	0.73
b0030	0.75
b3386	0.73
b2914	0.5
b4090	0.82
b4161	1.27
b1291	0.69
b3917	0.86
b1814	0.78
b2797	0.87
b2796	0.92
b0723	1.25
b0724	0.87
b0721	0.96
b0722	1.01
b3591	0.98
b1764	0.78
b2913	0.66
b4388	0.45
b0907	0.26
b0070	0.82
b2170	0.69
b4301	0.86
b1981	0.91
b4392	0.71
b3908	0.8
b1656	0.86
b1646	0.61
b1059	0.82
b2938	0.8
b2937	0.63
b2965	0.85
b0120	0.58
b0121	0.79
b0693	0.86
b1584	0.72
b2702	0.9
b2704	0.82
b2705	0.74
b2703	1.03
b2521	0.7
b3089	0.76
b0936	0.79
b0933	0.77
b0934	0.93
b0935	0.99
b0937	0.8
b3962	1.18
b0726	1.07
b0727	0.9
b0728	1.09
b0729	0.64
b2744	0.84
b2464	0.84
b0008	0.8
b1519	0.99
b0365	0.83
b0366	1.16
b0367	0.84
b0368	0.77
b3117	0.78
b3116	0.92
b3115	0.82
b3114	0.89
b4471	0.86
b3616	0.72
b1238	0.87
b0494	0.92
b0452	0.75
b3994	0.93
b2103	0.89
b3993	1.05
b3992	0.9
b3991	0.79
b3990	0.77
b0423	0.91
b2104	0.87
b0067	0.8
b0066	0.82
b4407	0.81
b0002	0.82
b0003	0.81
b0004	0.8
b2935	0.77
b2465	0.81
b3708	1.88
b3709	0.76
b1252	0.87
b0997	0.82
b0996	0.9
b1873	0.77
b1872	0.68
b3919	0.71
b1197	0.81
b4240	0.93
b4239	0.83
b3519	0.84
b3290	0.79
b1363	0.78
b3849	0.88
b1260	0.91
b1261	0.72
b1262	0.85
b1263	0.83
b1264	0.75
b3781	0.77
b0888	0.86
b2582	0.71
b0411	0.92
b3061	0.91
b3062	0.74
b1386	0.63
b2600	0.78
b4054	1.26
b1907	0.83
b4039	0.78
b3833	0.62
b0662	0.73
b2232	0.84
b2907	0.81
b2066	0.81
b3831	0.87
b2028	0.79
b3452	0.79
b3453	0.85
b3450	0.91
b3451	0.9
b3449	0.86
b3666	0.77
b4193	0.69
b4194	0.9
b4195	0.88
b4196	0.75
b4197	0.82
b4198	0.77
b4192	0.78
b2498	0.89
b2497	0.81
b0480	0.81
b3091	0.73
b1521	0.94
b3092	0.91
b4322	0.64
b4323	0.72
b2034	0.76
b2033	0.85
b2032	0.67
b2045	0.81
b3792	0.75
b3785	0.77
b2407	0.71
b2406	0.84
b2866	0.73
b2867	0.75
b2868	0.76
b3565	0.93
b3564	0.92
b4031	0.77
b3566	0.83
b3567	0.84
b3568	0.84
b0007	0.78
b0323	0.81
b0485	0.7
b0511	0.7
b0521	0.8
b0789	0.93
b0822	1.07
b0841	1.01
b1325	0.72
b1440	0.78
b1441	0.83
b1442	0.82
b1443	0.93
b1528	0.78
b1539	0.8
b1605	0.9
b1692	0.84
b1773	0.72
b1781	0.53
b1800	0.72
b1801	0.82
b2128	0.8
b2129	0.76
b2130	0.78
b2154	0.88
b2291	0.55
b2579	0.77
b2738	0.87
b2871	0.83
b3029	0.76
b3575	0.82
b3577	0.88
b3578	0.91
b3579	0.79
b3679	0.79
b4231	0.95
b4358	0.68
b4394	0.75
b0837	0.84
b1524	0.94
b1587	0.72
b1588	0.8
b1589	0.73
b1590	0.86
b2874	0.73
b3196	0.77
b4227	0.68
b4485	0.8
b4230	0.69
b4395	0.77
b0752	0.79
b3469	0.69
b1857	0.68
b1859	0.81
b1858	0.79
b3040	0.83
b1852	0.74

## Sheet: nutrients uptake
Nutrient uptake under the glucose carbon.
uptake reactions	amino acid input reactions
GLCtex	ALAtex
CLtex	ARGtex
NH4tex	ASPtex
Ktex	GLUtex
NAtex	ILEtex
SO4tex	LEUtex
CA2tex	LYStex
PItex	PHEtex
FE2tex	PROtex
MG2tex	SERtex
MNtex	THRtex
CUtex	TYRtex
	VALtex
	THMtex
	GLYtex
	HIStex
	METtex

## Sheet:  kineteic reaction composition
Glucose transport reaction	coefficient	Alcohol dehydrogenase	coefficient	Acetate kinase	coefficient	Pyruvate dehydrogenase	coefficient	Fumarate reductase	coefficient
Glucose + PEP -> G6P + PYR	Glucose + PEP -> G6P + PYR	AcCoA -> Acetate	AcCoA -> Acetate	AcCoA -> Ethanol	AcCoA -> Ethanol	Pyruvate -> Phosphoenolpyruvate	Pyruvate -> Phosphoenolpyruvate	Fumarate -> Succinate	Fumarate -> Succinate
Glucose	-0.307186	Acetate	0.721504	Ethanol	-0.26507	Phosphoenolpyruvate		Fumarate
AMP	0.335726	AcCoA	0.2727	AcCoA	0.335726	Pyruate		Succinate	2.07462
G6p/Glucose	-0.244796	pyruate	-0.0695374	pyruate	-0.307186	Succinate	3.39372	Adenosylmethionine	-1.20147
G6P	-0.243049	Succinate	6.39336	Succinate	1.94409	Adenosylmethionine	-1.67698	ATP	0.171462
Succinate	9.38693	Adenosylmethionine	-13.1747	Adenosylmethionine	-12.4945	ATP	1.67388	Asp	0.831461
Adenosylmethionine	-2.23529	ATP	9.41282	ATP	8.72278	Asp	3.66605	Lys	-0.395997
ATP	4.06262	Asp	9.49178	Asp	4.68125	Lys	-1.29933	Adenosine	-0.539636
Asp	2.05687	Lys	3.82454	Lys	7.9396	Adenosine	-0.140793	Tyr	31.0772
Lys	-1.10958	Adenosine	3.80268	Adenosine	1.61093	Tyr	41.8146	Gly	-2.94804
Adenosine	-1.45202	Tyr	1.91652	Tyr	2.13382	Gly	-13.4058	1,4-Butanediamine	-0.803297
Tyr	154.03	Gly	2.88115	Gly	1.30264	1,4-Butanediamine	-6.65485	Ala	-2.09576
Gly	-8.90709	1,4-Butanediamine	13.4627	1,4-Butanediamine	1.89127	Ala	-5.53013	Ser	5.40913
1,4-Butanediamine	-1.0874	Ala	-9.46058	Ala	-6.88765	Ser	13.9707	Val	0.155903
Ala	-4.65759	Ser	0.0675596	Ser	1.14228	Val	8.2077	2,4-Diaminobutyrate	-0.169509
Ser	12.8117	Val	-13.4062	Val	-7.82691	2,4-Diaminobutyrate	-0.159444	Thr	0.299317
Val	-11.0088	2,4-Diaminobutyrate	-0.0513427	2,4-Diaminobutyrate	4.16859	Thr	-1.89071	Asn	9.70303
2,4-Diaminobutyrate	-1.00173	Thr	19.6563	Thr	16.533	Asn	30.5986	AMP	10.0881
Thr	-7.98477	Asn	-13.3902	Asn	-9.25158	AMP	28.48	Adenine	5.05726
Asn	24.9992	AMP	17.0102	AMP	11.4802	Adenine	8.89007	Hypoxanthine	1.62799
AMP	37.5986	Adenine	-6.88557	Adenine	-3.74056	Hypoxanthine	-2.04105	Phe	-5.78469
Adenine	6.00511	Hypoxanthine	0.156151	Hypoxanthine	2.11667	Phe	3.07815	Met	-6.95374
Hypoxanthine	-7.74332	Phe	20.0212	Phe	14.1064	Met	-1.90668	Guanine	5.07088
Phe	5.43149	Met	-4.52839	Met	-5.0778	Guanine	1.13977	His	-3.92566
Met	3.84762	Guanine	-3.44499	Guanine	-3.41561	His	0.0359299	Inosine	-2.44787
Guanine	3.75641	His	0.496267	His	-5.3129	Inosine	0.335726
His	2.76192	Inosine	15.9155	Inosine	11.336		-0.307186
Inosine	11.0397

## Sheet: kinetic regulation reactions
The predicted kinetic fluxes are ordered with the 1030 genes
HEX1	9.45152	9.05515	9.83462	9.53682	8.34002	10.5807	8.35835	11.0666	9.98342	8.88025	9.04014	11.2825	9.37749	9.4892	10.6957	9.22788	10.3306	10.188	9.51597	10.0894	9.83335	9.94149	8.92583	8.88739	11.2829	10.7031	9.33772	9.62362	10.3653	10.6413	10.2369	7.95179	9.80396	10.9553	10.5455	10.1645	10.249	9.43202	9.96252	8.82876	9.93281	9.64204	8.78061	9.38848	8.40219	8.87157	9.64356	9.62219	8.5725
FUM	1.28904	1.42323	1.57587	1.36332	1.2643	1.86452	1.3373	1.41286	1.48808	1.39503	1.46669	1.59654	1.52729	1.35371	1.44738	1.47051	1.42003	1.40895	1.71295	1.46745	1.54057	1.37007	1.80978	1.22761	1.4187	1.59528	1.81052	1.62878	1.65983	1.74884	1.72314	1.36835	1.39112	1.46542	1.7696	1.4796	1.61481	1.45759	1.09818	1.2622	1.64912	1.54603	1.45478	1.40604	1.40198	1.46753	1.57461	1.42762	1.60048
ACKr	5.42349	5.34982	5.48945	4.79243	5.03527	5.32801	4.81583	5.43462	5.66215	5.28962	5.37764	6.27284	5.14967	5.35982	5.24074	5.57275	5.21491	5.67111	5.25844	6.02834	5.29219	5.9823	5.39046	5.32028	5.38603	5.42911	5.51031	5.27219	5.10528	5.44899	5.46079	5.38621	6.48961	5.21209	5.31971	5.50308	5.61641	5.62859	5.23747	5.1915	5.64894	5.37017	5.34527	5.99781	4.95023	5.28862	5.52573	5.47558	5.01403
PYR	1.81102	1.99044	2.05296	1.89162	1.58575	1.62326	1.55738	2.00483	1.77797	1.88728	1.87217	1.82226	1.71389	1.39024	1.63511	1.67001	1.76855	1.72996	1.90816	1.98035	1.65741	1.74848	2.00863	1.69068	1.99237	1.91063	1.80895	1.83844	2.06595	1.65606	1.87147	2.1532	1.7005	1.99564	1.75421	1.87289	1.82498	2.10071	1.49068	1.96493	1.75098	1.74125	1.83824	2.00322	1.69157	1.76246	1.87154	1.88847	1.76367
ALCD2x	1.19922	1.00259	1.03075	0.938686	1.08052	1.01331	0.893722	1.04707	1.06101	0.926435	0.942014	1.05759	1.00354	1.0244	1.12783	1.15707	1.05794	1.03906	1.02571	1.27214	0.944976	1.07244	1.01997	1.01631	1.0898	1.10928	0.935684	1.00108	0.923027	0.995747	1.27424	1.2013	0.907029	0.956891	1.09472	1.10258	1.02266	1.00272	1.12889	0.927973	1.11138	0.98985	0.9193	1.03375	1.06504	1.0216	1.04457	1.03194	0.971486
[truncated: 981 more columns]

## Sheet: accuracy of prediction
prediction accuracy of growh rate with all six methods
Method	Pearson correlation
Decrem	0.731
pDecrem	0.743
FBA	0.421
pFBA	0.685
Relatch	0.474
REPPS	0.509

## Sheet: pathway accumulation flux
The correlation of pathway accumulation flux and experimental growth rate
Pathways	FBA	pFBA	Relatch	REPPS	Decrem	pDecrem
Biomass and maintenance functions	1	0	1	1	1	1
Glutamate metabolism	0	0.5	0.2	0.5	1	0.154732
Glyoxylate Metabolism	1	0	1	1	1	0
Transport Outer Membrane Porin	0.8	0.4	0.8	0.8	0.8	0.7
Murein Biosynthesis	0.0272727	0	0.0360375	1	0.8	0.1
Membrane Lipid Metabolism	0.2	0	0.0285714	0.2	0.7	0
Pentose Phosphate Pathway	0.441915	0	0.633259	0.533333	0.63625	0
Purine and Pyrimidine Biosynthesis	0.147602	0	0.245399	0.261905	0.5	0
Folate Metabolism	0.428571	0	0.0285714	0.5	0.5	0
Alanine and Aspartate Metabolism	0.0555651	0	0.509347	0.229885	0.44113	0
Nitrogen Metabolism	0.0898381	0	0.0559647	0.0247593	0.413325	0
Arginine and Proline Metabolism	0.20342	0	0.167011	0.185427	0.39883	0.1
Glycerophospholipid Metabolism	0.0286661	0	0.355018	0.0105079	0.381787	0
Valine Leucine and Isoleucine Metabolism	0.412981	0	0.0412981	0.0210158	0.353766	0
Anaplerotic Reactions	0.0243975	0	0.146385	0.222375	0.333562	0.12
Glycolysis Gluconeogenesis	0.0759124	0.121987	0.119574	0.332164	0.324213	0.151072
Glycine and Serine Metabolism	0.0751342	0	0.486149	0.381787	0.308232	0
Tyrosine Tryptophan and Phenylalanine Metabolism	0.146617	0	0.0757016	0.112088	0.305495	0

## Sheet: growth rate distribution
The predicted and experimental growth rate distribution dependent on pathway for the mutant strains
pathways	FBA	pFBA	Fit	REPPS	Decrem	pDecrem	growth rate
Transport Inner Membrane	20.5082	15.7221	18.5461	20.4567	21.2155	24.1221	17.8087
Alternate Carbon Metabolism	11.1429	11.5031	13.568	6.94702	13.5762	12.3771	12.469
Cofactor and Prosthetic Group Biosynthesis	10.0608	0	8.91706	15.7574	8.94741	0	9.75377
Oxidative Phosphorylation	8.19803	7.48714	8.19499	4.63324	9.49285	8.85466	7.15308
Inorganic Ion Transport and Metabolism	6.48907	6.34111	6.36079	3.49207	6.82219	6.91505	6.62817
Nucleotide Salvage Pathway	4.30802	0	12.6027	2.65507	5.11551	2.62148	4.96278
Purine and Pyrimidine Biosynthesis	2.07974	0	1.04773	0.508161	0.927877	0	4.73373
Arginine and Proline Metabolism	3.36506	0	2.01495	1.34318	2.78698	4.36715	3.48826
Pyruvate Metabolism	3.27668	1.67928	2.95025	1.66861	3.17705	2.99989	3.45009
Tyrosine Tryptophan and Phenylalanine Metabolism	2.50435	0	3.68766	0.886023	0.841961	1.26027	2.99198
Cysteine Metabolism	2.0842	0	1.31737	0.955658	1.64222	0	2.79156
Murein Recycling	2.57249	0	0.806463	2.7195	3.01545	0	2.74384
Glycolysis Gluconeogenesis	1.75136	2.90438	2.42179	1.27476	2.8772	3.17801	2.69135
Cell Envelope Biosynthesis	2.83972	0	3.91709	2.08253	3.15907	0	2.67227
Glycine and Serine Metabolism	1.76225	0	0.96101	0.873141	1.48825	1.38848	2.34778
Unassigned	2.58393	0	1.65462	1.46616	2.8969	2.42539	2.29529
