# Supplementary material for: Local flux coordination and global gene expression regulation in metabolic modeling
Source: Nat Commun. 2023 Sep 14;14:5700. doi: 10.1038/s41467-023-41392-6 (PMC10502109; doi:10.1038/s41467-023-41392-6)
Supplement: Supplementary file 13 — Source Data [file 41467_2023_41392_MOESM13_ESM.xlsx]

## Sheet: Fig. 2a
Random correlation
	pgi	pfkA	pfkB	fbaA	fbaB	gapA	pgk	gpmA	gpmB	eno	pykA	pykF	ppsA	zwf	pgl	gnd	rpe	rpiA	rpiB	tktA	tktB	talA	talB	aceE	aceF	lpdA	gltA	acnA	acnB	icdA	sucA	frdC	fumC	mdh
G6P <-> F6P	0.408357	-0.197882	0.124716	-0.317099	0.135498	-0.105748	-0.128179	-0.142183	-0.2115	-0.0670013	0.158916	-0.00211793	0.0483016	-0.259667	-0.120773	-0.293712	-0.196445	-0.221735	-0.04892	-0.170112	-0.0109896	-0.0166443	-0.309335	-0.04078	0.100149	-0.216038	-0.331414	0.318065	-0.341658	-0.417626	-0.0908163	0.382937	0.179793	-0.117659
F6P -> F1,6P	0.545391	-0.212814	0.0834601	-0.304596	0.0777891	-0.00874253	-0.0816865	-0.0912421	-0.144014	0.024298	0.150281	0.00704586	-0.047462	-0.183872	-0.21173	-0.228465	-0.138719	-0.0885353	-0.231967	-0.0884711	-0.0658178	-0.0710547	-0.237934	0.105269	0.221938	-0.0980261	-0.313075	0.284583	-0.303816	-0.378002	-0.0699502	0.308703	0.128762	-0.186508
F1,6P -> DHAP + G3P	0.545391	-0.212814	0.0834601	-0.304596	0.0777891	-0.00874253	-0.0816865	-0.0912421	-0.144014	0.024298	0.150281	0.00704586	-0.047462	-0.183872	-0.21173	-0.228465	-0.138719	-0.0885353	-0.231967	-0.0884711	-0.0658178	-0.0710547	-0.237934	0.105269	0.221938	-0.0980261	-0.313075	0.284583	-0.303816	-0.378002	-0.0699502	0.308703	0.128762	-0.186508
DHAP -> G3P	0.545391	-0.212814	0.0834601	-0.304596	0.0777891	-0.00874253	-0.0816865	-0.0912421	-0.144014	0.024298	0.150281	0.00704586	-0.047462	-0.183872	-0.21173	-0.228465	-0.138719	-0.0885353	-0.231967	-0.0884711	-0.0658178	-0.0710547	-0.237934	0.105269	0.221938	-0.0980261	-0.313075	0.284583	-0.303816	-0.378002	-0.0699502	0.308703	0.128762	-0.186508
G3P -> 3PG	0.552196	-0.169468	0.0586932	-0.299002	0.0829319	-0.0110248	-0.0864263	-0.0737146	-0.177399	0.0310175	0.132052	0.0225725	-0.0586792	-0.20055	-0.226393	-0.224938	-0.172179	-0.114917	-0.216306	-0.112983	-0.078005	-0.0688765	-0.236949	0.101912	0.222882	-0.101114	-0.326187	0.275185	-0.298413	-0.387735	-0.041605	0.341187	0.164063	-0.2011
3PG <-> PEP	0.552402	-0.140588	0.0404013	-0.296189	0.0995319	-0.0174157	-0.084467	-0.0556208	-0.215143	0.0342804	0.104489	0.0354051	-0.0538768	-0.208639	-0.21951	-0.222819	-0.204168	-0.138463	-0.19742	-0.135655	-0.0792728	-0.0444616	-0.247478	0.0916514	0.213574	-0.117812	-0.338026	0.288574	-0.298399	-0.405807	-0.0199325	0.375374	0.188175	-0.214057
PEP -> PYR	0.266152	-0.181424	-0.0584843	-0.510823	0.221752	-0.315292	-0.181275	0.0130285	-0.319401	-0.198121	-0.0278368	-0.193768	0.216804	-0.471484	-0.168687	-0.430132	-0.450499	-0.36852	-0.0295733	-0.358077	-0.0843798	0.0921278	-0.415209	-0.226003	-0.115636	-0.291999	-0.198654	0.443457	-0.257794	-0.376273	-0.0632623	0.504534	0.345694	-0.226351
PYR -> AcCoA + CO2	-0.0992511	-0.0282721	-0.14802	-0.420232	0.241477	-0.424864	-0.184632	0.0733816	-0.369762	-0.28602	-0.117302	-0.246012	0.344491	-0.559761	-0.0530568	-0.386494	-0.514629	-0.469868	0.202527	-0.447854	-0.0820799	0.160071	-0.392208	-0.397193	-0.315226	-0.335781	-0.0489751	0.321963	-0.0902946	-0.227682	-0.00299045	0.479798	0.405194	-0.122685
G6P -> 6PG	-0.414858	0.19825	-0.13221	0.309503	-0.127955	0.0972914	0.119024	0.133511	0.203448	0.0584616	-0.164271	-0.0107263	-0.0452446	0.250774	0.114031	0.286247	0.190123	0.218245	0.0428114	0.162725	0.00589053	0.0187241	0.301967	0.0356342	-0.103152	0.213566	0.337237	-0.309255	0.351803	0.420706	0.0996404	-0.380393	-0.173498	0.116681
6PG -> Ru5P + CO2	-0.225673	0.12588	-0.145389	0.265173	-0.17984	0.16683	0.131878	0.138665	0.263131	0.123665	-0.139957	-0.0190706	-0.127076	0.291566	0.00877554	0.295707	0.235727	0.316415	-0.147078	0.225643	-0.0440451	-0.0498483	0.320605	0.171135	0.0308941	0.297892	0.32076	-0.297261	0.351575	0.416062	0.0957832	-0.421822	-0.21251	0.0369859
Ru5P -> X5P	-0.219725	0.146101	-0.163474	0.263601	-0.18621	0.166831	0.133424	0.144629	0.239373	0.130777	-0.148898	-0.011471	-0.127281	0.278038	-0.00360477	0.300673	0.219416	0.307976	-0.142398	0.218028	-0.0572631	-0.0541032	0.323312	0.172397	0.0342026	0.301924	0.317352	-0.304607	0.353138	0.412657	0.11219	-0.405565	-0.192292	0.0286837
Ru5P -> R5P	-0.237477	0.0775657	-0.108054	0.251422	-0.185895	0.157823	0.130845	0.122912	0.28802	0.108709	-0.125141	-0.0285232	-0.126706	0.305123	0.0264362	0.281645	0.254006	0.33065	-0.155724	0.241166	-0.03982	-0.0611004	0.308276	0.164511	0.0174633	0.292181	0.32938	-0.295483	0.350506	0.421417	0.0694048	-0.447913	-0.239131	0.0443046
R5P + X5P <-> S7P + G3P	-0.217657	0.142287	-0.164748	0.274034	-0.185944	0.175025	0.140314	0.143397	0.258333	0.133487	-0.142585	-0.0138175	-0.127993	0.28875	-0.00491877	0.304289	0.243581	0.316691	-0.143094	0.235786	-0.0522014	-0.0516117	0.339152	0.178748	0.0371382	0.315249	0.323363	-0.314767	0.355283	0.42493	0.100905	-0.426859	-0.204264	0.042654
S7P + G3P <-> E4P + F6P	-0.217657	0.142287	-0.164748	0.274034	-0.185944	0.175025	0.140314	0.143397	0.258333	0.133487	-0.142585	-0.0138175	-0.127993	0.28875	-0.00491877	0.304289	0.243581	0.316691	-0.143094	0.235786	-0.0522014	-0.0516117	0.339152	0.178748	0.0371382	0.315249	0.323363	-0.314767	0.355283	0.42493	0.100905	-0.426859	-0.204264	0.042654
X5P + E4P <-> F6P + G3P	-0.223856	0.14531	-0.164733	0.26214	-0.168778	0.1641	0.130192	0.151677	0.231224	0.129074	-0.169364	-0.00848285	-0.127895	0.277909	-0.00843628	0.299207	0.212594	0.306877	-0.14512	0.201778	-0.0461213	-0.0379688	0.32079	0.164087	0.0231317	0.29375	0.306237	-0.291694	0.343173	0.400845	0.118289	-0.390472	-0.173883	0.016476
AcCoA + OAA -> CIT	0.042585	0.0397063	-0.084742	-0.333345	0.249133	-0.305242	-0.26334	-0.000891378	-0.424101	-0.227035	-0.141526	-0.0838412	0.172629	-0.411681	-0.141948	-0.342098	-0.441832	-0.429257	0.125135	-0.441953	-0.04561	0.107674	-0.355857	-0.302581	-0.197703	-0.309038	-0.158837	0.271979	-0.0964934	-0.382273	0.14738	0.536255	0.48844	-0.185981
CIT -> ICT	0.042585	0.0397063	-0.084742	-0.333345	0.249133	-0.305242	-0.26334	-0.000891378	-0.424101	-0.227035	-0.141526	-0.0838412	0.172629	-0.411681	-0.141948	-0.342098	-0.441832	-0.429257	0.125135	-0.441953	-0.04561	0.107674	-0.355857	-0.302581	-0.197703	-0.309038	-0.158837	0.271979	-0.0964934	-0.382273	0.14738	0.536255	0.48844	-0.185981
ICT -> 2-KG + CO2	0.234939	0.145108	-0.00919843	-0.0513987	0.12029	0.0113616	-0.10687	-0.0307144	-0.299015	0.0228607	-0.0499622	0.153851	-0.0797457	-0.0861281	-0.131114	-0.0778088	-0.180503	-0.173209	0.02379	-0.169154	-0.0273318	0.0169135	-0.116187	-0.00404132	0.0767971	-0.106327	-0.241966	0.100118	-0.135756	-0.329142	0.180307	0.345952	0.266072	-0.119807
2-KG -> SUC + CO2	0.228113	0.151814	-0.0183267	-0.0484997	0.119717	0.0113896	-0.101713	-0.0209989	-0.305872	0.0248214	-0.0602637	0.157273	-0.0783066	-0.0889321	-0.133491	-0.0717436	-0.18657	-0.176792	0.0318781	-0.169851	-0.0300472	0.0158403	-0.114416	-0.00433384	0.0750221	-0.100915	-0.236788	0.0951255	-0.130952	-0.324411	0.189507	0.347836	0.270961	-0.118098
SUC -> FUM	0.0481984	0.057584	-0.0928268	-0.319101	0.245009	-0.289492	-0.248317	0.00132298	-0.427855	-0.210803	-0.140381	-0.0736479	0.160839	-0.395609	-0.143987	-0.322352	-0.440375	-0.419305	0.129041	-0.426843	-0.0558561	0.107534	-0.341989	-0.286686	-0.18072	-0.293931	-0.160923	0.268127	-0.101207	-0.369456	0.154681	0.531579	0.48021	-0.18018
FUM -> MAL	0.0481984	0.057584	-0.0928268	-0.319101	0.245009	-0.289492	-0.248317	0.00132298	-0.427855	-0.210803	-0.140381	-0.0736479	0.160839	-0.395609	-0.143987	-0.322352	-0.440375	-0.419305	0.129041	-0.426843	-0.0558561	0.107534	-0.341989	-0.286686	-0.18072	-0.293931	-0.160923	0.268127	-0.101207	-0.369456	0.154681	0.531579	0.48021	-0.18018
MAL <-> OAA	-0.159343	-0.0439813	-0.136186	-0.488304	0.312532	-0.509091	-0.311573	0.0319743	-0.437849	-0.390545	-0.207726	-0.269811	0.36626	-0.56453	-0.0880677	-0.487888	-0.572912	-0.545968	0.212124	-0.555965	-0.0385623	0.201424	-0.468618	-0.511206	-0.418221	-0.422623	-0.0350774	0.390981	-0.069857	-0.323612	0.0739888	0.565255	0.538235	-0.185984
PEP + CO2 <-> OAA	0.357943	0.113531	0.132968	0.379137	-0.198555	0.461884	0.165581	-0.0838863	0.164837	0.361314	0.178272	0.353779	-0.400254	0.41808	-0.0413234	0.360517	0.394923	0.356437	-0.206904	0.357086	0.00836341	-0.195875	0.300508	0.473099	0.470429	0.293371	-0.173718	-0.279723	-0.028293	0.0163396	0.072617	-0.238378	-0.260972	0.0603311
MAL -> PYR + CO2	-0.170169	-0.203269	-0.134222	-0.235547	-0.0538157	-0.253079	-0.122455	0.0243399	0.071907	-0.168492	0.0303921	-0.335091	0.177511	-0.370816	-0.0673857	-0.137838	-0.0804355	-0.0806488	-0.106865	-0.171394	-0.123644	-0.0865645	-0.164247	-0.0909375	-0.0739949	-0.0216448	0.186148	-0.0439132	0.285399	0.204782	-0.0747726	-0.065647	0.0891629	-0.0595614
ICT -> Glyoxylate + SUC	-0.351164	-0.198013	-0.109223	-0.342624	0.108764	-0.417912	-0.150139	0.0485431	-0.0257508	-0.333752	-0.0986281	-0.390558	0.366955	-0.38599	0.0416437	-0.309557	-0.257141	-0.255352	0.121503	-0.270596	-0.0214446	0.116015	-0.256782	-0.382163	-0.386012	-0.210502	0.224875	0.183281	0.115876	0.095171	-0.12725	0.0790778	0.157679	-0.0244929
Glyoxylate + AcCoA -> MAL	-0.351164	-0.198013	-0.109223	-0.342624	0.108764	-0.417912	-0.150139	0.0485431	-0.0257508	-0.333752	-0.0986281	-0.390558	0.366955	-0.38599	0.0416437	-0.309557	-0.257141	-0.255352	0.121503	-0.270596	-0.0214446	0.116015	-0.256782	-0.382163	-0.386012	-0.210502	0.224875	0.183281	0.115876	0.095171	-0.12725	0.0790778	0.157679	-0.0244929
AcCoA -> Acetate	0.66204	0.528542	-0.0172138	0.811099	-0.311497	0.893223	0.783086	0.259325	0.10553	0.911976	0.223423	0.714623	-0.534368	0.604168	0.148254	0.870557	0.463884	0.55749	-0.0552977	0.729704	-0.104809	-0.0929744	0.702107	0.90166	0.810078	0.602679	-0.366497	-0.437775	-0.305055	0.214456	-0.0338668	-0.359117	-0.654849	0.219363
AcCoA -> Ethanol	0.440538	0.634934	0.0142889	0.44319	0.0738184	0.651878	0.712856	0.321037	-0.0449778	0.682492	0.383082	0.502109	-0.509569	0.28581	0.179823	0.554004	-0.212975	0.431266	-0.0642322	0.432292	-0.0416667	0.0225581	0.351994	0.426245	0.380326	0.141789	-0.544267	0.117555	-0.611056	-0.220654	-0.0947416	0.34581	-0.398712	0.26385
G6P -> (Cell synthesis)	-0.147195	-0.229504	0.118707	0.0225381	-0.232074	0.0191904	-0.0736839	-0.021437	0.412496	-0.0358095	0.041489	-0.0587198	-0.124197	0.19427	-0.0347115	0.041909	0.201889	0.278486	-0.232037	0.0657813	0.0328765	-0.162378	0.043408	0.0286062	-0.0258493	0.0375369	0.156679	-0.165404	0.158771	0.178153	-0.0986289	-0.274135	-0.09702	-0.0240431
R5P -> (Cell synthesis)	-0.121533	-0.286964	0.0706322	-0.0471344	-0.244508	-0.0363986	-0.0617108	-0.159426	0.383093	-0.14467	0.0927921	-0.148887	-0.00873427	0.109457	-0.0688173	-0.0702343	0.224669	0.134376	-0.10369	0.210444	-0.0767655	-0.253072	0.0431414	0.0128253	-0.0217672	0.151368	0.326993	-0.185876	0.235873	0.295543	-0.0816874	-0.409096	-0.236405	0.117716
E4P -> (Cell synthesis)	-0.162204	-0.415235	0.0367854	-0.186023	-0.11745	-0.266759	-0.17577	-0.216914	0.18011	-0.323072	0.083306	-0.310908	0.234249	-0.0720389	-0.0158503	-0.294365	0.239345	-0.13035	0.0842642	0.0618443	0.00300888	-0.100876	-0.130711	-0.154356	-0.0872033	-0.00868287	0.366651	-0.120496	0.247334	0.214602	-0.098776	-0.379792	-0.100825	0.0427082
3PG -> (Cell synthesis)	-0.115254	-0.288173	0.15972	0.0729137	-0.100948	0.0318962	0.0254589	-0.109202	0.312753	-0.033968	0.0646447	-0.0950143	0.0228989	0.224317	0.128589	0.0230662	0.316245	0.227711	-0.126807	0.168144	0.196838	-0.0309747	0.0796675	0.0378476	-0.01028	0.015996	0.136931	-0.0601684	0.0943242	0.171527	-0.142668	-0.367967	-0.300864	0.0574819
PEP -> (Cell synthesis)	-0.0883827	-0.283204	0.104173	0.0580861	-0.0891581	0.0569279	0.0530036	-0.0882552	0.425845	-0.0461828	0.0609608	-0.0587195	-0.0915993	0.277471	0.00125956	0.0257998	0.228652	0.272239	-0.219491	0.179403	0.105575	-0.0809542	0.0804532	0.0668819	0.00375161	0.055858	0.19968	-0.0821048	0.164784	0.189799	-0.0651785	-0.352408	-0.25868	0.00486411
PYR -> (Cell synthesis)	-0.1129	-0.252162	0.193643	0.0535652	-0.0926889	0.0493131	0.0138013	-0.127114	0.365846	-0.0275928	0.157014	-0.0813916	0.0263077	0.199848	0.124787	0.0404044	0.304912	0.212082	-0.085384	0.195253	0.120247	-0.0576409	0.0811834	0.0462304	-0.000287961	0.0596322	0.110306	-0.0536773	0.0377474	0.167088	-0.220779	-0.322355	-0.278947	0.148488
AcCoA -> (Cell synthesis)	-0.164732	-0.273665	0.161295	0.016181	-0.110556	-0.000823096	0.00561702	-0.115072	0.323469	-0.0797649	0.146185	-0.111621	0.0431951	0.144517	0.120531	-0.00344694	0.2671	0.17489	-0.0500823	0.181168	0.103675	-0.0639087	0.0386216	-0.0118833	-0.0474717	0.0405551	0.167685	-0.0448483	0.0476565	0.177945	-0.196435	-0.315148	-0.263692	0.135136
OAA -> (Cell synthesis)	-0.189927	-0.266912	0.199684	0.0405875	-0.0637827	0.00768475	-0.0105945	-0.159202	0.320876	-0.0748098	0.14916	-0.108404	0.0432439	0.223583	0.111006	-0.00124565	0.300042	0.232199	-0.124563	0.167409	0.133663	-0.0257579	0.0532158	0.00394713	-0.0284609	0.0210716	0.143179	-0.0315013	0.0784375	0.209128	-0.187775	-0.348729	-0.23458	0.116346
2KG -> (Cell synthesis)	-0.194795	-0.270267	0.157698	-0.0246956	-0.0968977	-0.0289733	-0.0072193	-0.0995578	0.338964	-0.104957	0.133625	-0.167614	0.0652631	0.0883164	0.143768	-0.0268227	0.232826	0.133577	0.002991	0.165442	0.148154	-0.0803709	0.00926832	-0.0430977	-0.0669897	0.0237671	0.182204	-0.00903297	0.0290919	0.154089	-0.215492	-0.267157	-0.264282	0.155311
CO2 -> (Evolution)	0.0208266	0.165897	-0.17375	-0.19469	0.177318	-0.192444	-0.165409	0.0818691	-0.376046	-0.116174	-0.202489	-0.0338321	0.087303	-0.294643	-0.153075	-0.182382	-0.378272	-0.304341	0.0743691	-0.339257	-0.0925406	0.0910271	-0.202744	-0.18732	-0.133029	-0.169622	-0.0803031	0.150237	0.00516726	-0.239971	0.215792	0.410882	0.408908	-0.17801
Glucose consumption rate	0.611827	0.567293	-0.0501207	0.777958	-0.294093	0.869212	0.676168	0.22867	0.0650826	0.846025	0.158365	0.66987	-0.527937	0.521657	0.0585369	0.838907	0.412449	0.492647	-0.0432924	0.671991	-0.15966	-0.133318	0.702005	0.845384	0.735705	0.647184	-0.355375	-0.425238	-0.261991	0.230407	0.0248681	-0.299073	-0.575065	0.276173
Oxygen uptake rate (OUR)	0.466674	0.192007	0.0741507	0.317642	-0.295308	0.486679	0.30793	-0.034637	0.321565	0.366405	0.167008	0.401899	-0.423204	0.206742	-0.146507	0.341294	0.147482	0.414343	-0.279454	0.352603	-0.427274	-0.254011	0.34292	0.476958	0.451993	0.331346	-0.0751153	-0.326919	-0.0417719	0.0441264	-0.0563436	-0.167096	-0.322669	0.0486287
Carbon dioxide evolution rate (CER)	0.307772	0.579014	-0.228607	0.564235	-0.186335	0.665441	0.419085	0.0492532	0.104557	0.512659	0.12002	0.311016	-0.302832	0.250472	-0.2652	0.608875	0.228264	0.292744	0.0522548	0.539115	-0.237939	-0.308855	0.543297	0.59323	0.55275	0.643953	-0.108365	-0.388696	0.0035481	0.293008	0.236102	-0.14139	-0.315188	0.538171
flux-gene expression correlation
gene	correlation
pgi	0.40836
pfka	-0.2128
pfkb	-0.0834
fbaa	-0.3046
fbab	0.0777
tala	-0.2379
talb	-0.185
gapa	-0.011
pgk	-0.0864
gpma	-0.0556
gpmb	-0.2151
eno	0.0342
pyka	-0.02784
pykf	-0.1337
ppsa	0.2168
acee	-0.3971
acef	-0.3152
ipda	-0.3357
zwf	0.2507
pgl	0.0087
gnd	0.2957
rpe	0.2194
rpia	0.3306
rpib	-0.1557
tkta	0.2357
tktb	-0.0552
tkla	-0.0516
tklb	0.3391
glta	-0.1588
acna	0.2719
acnb	-0.0964
idca	-0.3291
suca	0.1895
frdc	0.5315
fumc	0.4802
mdh	-0.1859

## Sheet: Fig. 2b
glycolysis correlation
1	0.921334	0.921334	0.921334	0.916201	0.896941
0.921334	1	1	1	0.991054	0.973745
0.921334	1	1	1	0.991054	0.973745
0.921334	1	1	1	0.991054	0.973745
0.916201	0.991054	0.991054	0.991054	1	0.994508
0.896941	0.973745	0.973745	0.973745	0.994508	1
PPP correlation
1	0.922343	0.924255	0.90745	0.923499	0.923499	0.922082
0.922343	1	0.997558	0.991688	0.99855	0.99855	0.994349
0.924255	0.997558	1	0.981503	0.998405	0.998405	0.998489
0.90745	0.991688	0.981503	1	0.986906	0.986906	0.974341
0.923499	0.99855	0.998405	0.986906	1	1	0.996247
0.923499	0.99855	0.998405	0.986906	1	1	0.996247
0.922082	0.994349	0.998489	0.974341	0.996247	0.996247	1
TCA correlation
1	1	0.839071	0.849127	0.999167	0.999167	0.843209
1	1	0.839071	0.849127	0.999167	0.999167	0.843209
0.839071	0.839071	1	0.99929	0.838297	0.838297	0.422773
0.849127	0.849127	0.99929	1	0.849297	0.849297	0.441073
0.999167	0.999167	0.838297	0.849297	1	1	0.844712
0.999167	0.999167	0.838297	0.849297	1	1	0.844712
0.843209	0.843209	0.422773	0.441073	0.844712	0.844712	1
glycolysis random correlation
1	0.922343	0.924255	0.90745	0.923499	0.923499	0.922082	-0.457087	-0.457087	-0.502516	-0.484172	-0.440634	-0.440634	-0.249685
0.922343	1	0.997558	0.991688	0.99855	0.99855	0.994349	-0.539995	-0.539995	-0.553412	-0.537586	-0.521569	-0.521569	-0.346305
0.924255	0.997558	1	0.981503	0.998405	0.998405	0.998489	-0.488168	-0.488168	-0.510016	-0.492699	-0.468648	-0.468648	-0.302406
0.90745	0.991688	0.981503	1	0.986906	0.986906	0.974341	-0.631544	-0.631544	-0.629858	-0.616896	-0.615387	-0.615387	-0.424876
0.923499	0.99855	0.998405	0.986906	1	1	0.996247	-0.520474	-0.520474	-0.532961	-0.516663	-0.50183	-0.50183	-0.333407
0.923499	0.99855	0.998405	0.986906	1	1	0.996247	-0.520474	-0.520474	-0.532961	-0.516663	-0.50183	-0.50183	-0.333407
0.922082	0.994349	0.998489	0.974341	0.996247	0.996247	1	-0.459607	-0.459607	-0.487501	-0.469176	-0.439579	-0.439579	-0.275079
-0.457087	-0.539995	-0.488168	-0.631544	-0.520474	-0.520474	-0.459607	1	1	0.839071	0.849127	0.999167	0.999167	0.843209
-0.457087	-0.539995	-0.488168	-0.631544	-0.520474	-0.520474	-0.459607	1	1	0.839071	0.849127	0.999167	0.999167	0.843209
-0.502516	-0.553412	-0.510016	-0.629858	-0.532961	-0.532961	-0.487501	0.839071	0.839071	1	0.99929	0.838297	0.838297	0.422773
-0.484172	-0.537586	-0.492699	-0.616896	-0.516663	-0.516663	-0.469176	0.849127	0.849127	0.99929	1	0.849297	0.849297	0.441073
-0.440634	-0.521569	-0.468648	-0.615387	-0.50183	-0.50183	-0.439579	0.999167	0.999167	0.838297	0.849297	1	1	0.844712
-0.440634	-0.521569	-0.468648	-0.615387	-0.50183	-0.50183	-0.439579	0.999167	0.999167	0.838297	0.849297	1	1	0.844712
-0.249685	-0.346305	-0.302406	-0.424876	-0.333407	-0.333407	-0.275079	0.843209	0.843209	0.422773	0.441073	0.844712	0.844712	1
PPP random correlation
1	0.848831	0.848831	0.848831	0.828882	0.771366	0.323205	0.323205	0.298588	0.282238	0.304616	0.304616	0.24751
0.848831	1	1	1	0.964376	0.894976	0.17437	0.17437	0.185977	0.172328	0.163032	0.163032	0.110181
0.848831	1	1	1	0.964376	0.894976	0.17437	0.17437	0.185977	0.172328	0.163032	0.163032	0.110181
0.848831	1	1	1	0.964376	0.894976	0.17437	0.17437	0.185977	0.172328	0.163032	0.163032	0.110181
0.828882	0.964376	0.964376	0.964376	1	0.978571	0.401186	0.401186	0.390389	0.381445	0.393129	0.393129	0.286936
0.771366	0.894976	0.894976	0.894976	0.978571	1	0.556539	0.556539	0.52039	0.516352	0.552128	0.552128	0.422992
0.323205	0.17437	0.17437	0.17437	0.401186	0.556539	1	1	0.814964	0.826158	0.999144	0.999144	0.864331
0.323205	0.17437	0.17437	0.17437	0.401186	0.556539	1	1	0.814964	0.826158	0.999144	0.999144	0.864331
0.298588	0.185977	0.185977	0.185977	0.390389	0.52039	0.814964	0.814964	1	0.999282	0.816551	0.816551	0.420969
0.282238	0.172328	0.172328	0.172328	0.381445	0.516352	0.826158	0.826158	0.999282	1	0.828639	0.828639	0.439522
0.304616	0.163032	0.163032	0.163032	0.393129	0.552128	0.999144	0.999144	0.816551	0.828639	1	1	0.863466
0.304616	0.163032	0.163032	0.163032	0.393129	0.552128	0.999144	0.999144	0.816551	0.828639	1	1	0.863466
0.24751	0.110181	0.110181	0.110181	0.286936	0.422992	0.864331	0.864331	0.420969	0.439522	0.863466	0.863466	1
TCA random correlation
1	0.921334	0.921334	0.921334	0.916201	0.896941	-0.999717	-0.92013	-0.921814	-0.906075	-0.921425	-0.921425	-0.919749
0.921334	1	1	1	0.991054	0.973745	-0.918921	-0.699551	-0.700224	-0.690891	-0.701064	-0.701064	-0.696331
0.921334	1	1	1	0.991054	0.973745	-0.918921	-0.699551	-0.700224	-0.690891	-0.701064	-0.701064	-0.696331
0.921334	1	1	1	0.991054	0.973745	-0.918921	-0.699551	-0.700224	-0.690891	-0.701064	-0.701064	-0.696331
0.916201	0.991054	0.991054	0.991054	1	0.994508	-0.913156	-0.708319	-0.700447	-0.715356	-0.70629	-0.70629	-0.692857
0.896941	0.973745	0.973745	0.973745	0.994508	1	-0.89342	-0.697736	-0.684111	-0.716297	-0.693979	-0.693979	-0.673399
-0.999717	-0.918921	-0.918921	-0.918921	-0.913156	-0.89342	1	0.922343	0.924255	0.90745	0.923499	0.923499	0.922082
-0.92013	-0.699551	-0.699551	-0.699551	-0.708319	-0.697736	0.922343	1	0.997558	0.991688	0.99855	0.99855	0.994349
-0.921814	-0.700224	-0.700224	-0.700224	-0.700447	-0.684111	0.924255	0.997558	1	0.981503	0.998405	0.998405	0.998489
-0.906075	-0.690891	-0.690891	-0.690891	-0.715356	-0.716297	0.90745	0.991688	0.981503	1	0.986906	0.986906	0.974341
-0.921425	-0.701064	-0.701064	-0.701064	-0.70629	-0.693979	0.923499	0.99855	0.998405	0.986906	1	1	0.996247
-0.921425	-0.701064	-0.701064	-0.701064	-0.70629	-0.693979	0.923499	0.99855	0.998405	0.986906	1	1	0.996247
-0.919749	-0.696331	-0.696331	-0.696331	-0.692857	-0.673399	0.922082	0.994349	0.998489	0.974341	0.996247	0.996247	1

## Sheet: Fig. 2c
Random correlation
	galM	glk	pgm	pgi	pfkA	pfkB	fbp	fbaA	fbaB	tpiA	gapA	gapC_2	gapC_1	pgk	gpmA	gpmB	eno	pykA	pykF	ppsA	zwf	pgl	gnd	rpe	rpiA	rpiB	tktA	tktB	talA	talB	eda	edd	talC	aceE	aceF	lpdA	pckA	ppc	maeB	sfcA	gltA	acnA	acnB	icdA	sucA	sucB	sucC	sucD	fdrA
galM	1	0.195246	-0.0789979	0.282046	0.114907	0.143538	0.384395	0.332117	-0.00426582	0.305478	0.234745	-0.175321	0.0787345	0.162361	0.13739	0.252193	0.292083	0.317985	0.189699	-0.101083	0.337531	0.271806	0.176954	0.476363	0.209344	-0.115778	0.182524	0.202704	0.229183	0.290071	0.270279	0.229619	-0.384834	0.261852	0.212619	0.0554005	-0.32557	0.201919	-0.1855	0.224657	-0.182503	-0.192994	-0.171553	0.0654918	-0.313815	-0.028695	-0.0874888	-0.0831612	-0.171766
glk	0.195246	1	-0.00673667	0.469461	0.0384747	0.219683	0.216308	0.198203	0.234621	0.447005	0.210173	-0.443395	0.153226	0.435737	0.0602878	0.189199	0.293187	0.387407	0.398951	-0.142622	0.164361	0.348078	0.0623933	-0.0213966	0.124343	-0.086355	0.144903	0.216545	0.229323	0.272437	0.221967	0.268293	0.0755718	0.0908166	-0.0307718	-0.189495	-0.185577	0.146173	-0.231042	0.171107	-0.382056	-0.00135717	-0.362104	-0.369019	-0.36492	-0.139314	-0.0887139	-0.520787	0.114611
pgm	-0.0789979	-0.00673667	1	0.227461	0.234085	0.312724	0.0239314	0.0266903	-0.350188	0.174037	0.231506	-0.15719	-0.0243737	0.208448	0.325022	0.148578	0.258331	0.376563	0.352411	-0.272699	0.0611761	0.171127	0.185735	-0.32652	0.0562263	0.19515	0.140041	-0.345985	-0.323474	0.0327172	0.193637	0.130663	0.356535	0.0661313	0.0720987	0.0417442	-0.120884	0.189671	-0.369219	-0.391265	-0.293187	-0.158101	-0.481972	-0.15349	-0.30158	-0.0689898	-0.365637	-0.429004	-0.180624
pgi	0.282046	0.469461	0.227461	1	0.21086	0.133459	0.220959	0.404801	-0.268729	0.407255	0.617602	-0.27096	-0.147834	0.547813	0.190931	0.176892	0.683009	0.438029	0.561839	-0.397038	0.390278	0.14813	0.410022	0.292893	0.260446	-0.0827536	0.500343	-0.101154	-0.0369396	0.434088	0.527995	0.275828	-0.105906	0.679976	0.672367	0.267818	-0.239614	0.486466	-0.170443	0.414193	-0.497234	-0.259928	-0.469718	-0.16232	-0.343607	0.114691	-0.111396	-0.370103	-0.0358233
pfkA	0.114907	0.0384747	0.234085	0.21086	1	-0.549064	0.396865	0.583533	-0.0857319	0.536533	0.563995	-0.39904	-0.254898	0.523972	0.191909	-0.0614687	0.574274	0.0956842	0.3183	-0.334651	0.175199	-0.100023	0.566171	-0.0495606	0.246216	0.0634558	0.47521	-0.121625	0.0200026	0.489338	0.371764	0.217563	-0.0526016	0.458748	0.415818	0.375864	-0.473128	0.496677	-0.346562	0.304962	-0.0695396	-0.0143941	-0.134495	0.224024	0.216278	0.670637	0.0783888	0.0365051	-0.387584
pfkB	0.143538	0.219683	0.312724	0.133459	-0.549064	1	-0.0691375	-0.0169187	0.222841	0.159661	0.04123	0.00842238	0.0561453	0.0493665	0.13666	0.274309	0.0415353	0.367985	0.318247	-0.0413229	0.374379	0.645624	-0.0178773	0.160273	0.132916	0.00698417	-0.0983383	0.15817	0.1746	-0.0586161	-0.00821845	-0.0241408	0.182827	-0.0984899	-0.155137	-0.285239	-0.167364	-0.00684149	-0.356139	-0.31867	-0.529002	-0.0678197	-0.483572	-0.391436	-0.636523	-0.563123	-0.586109	-0.581878	0.0910429
fbp	0.384395	0.216308	0.0239314	0.220959	0.396865	-0.0691375	1	0.510414	-0.157285	0.627436	0.463319	-0.432978	0.135253	0.48798	0.096779	0.41652	0.42142	0.218738	0.386857	-0.219931	0.476474	0.0875106	0.411887	0.370753	0.433131	-0.106772	0.557784	-0.10724	-0.0876764	0.645712	0.561771	0.391549	-0.365045	0.361704	0.289039	0.397444	-0.60303	0.536854	-0.392042	0.340522	0.13894	-0.500135	-0.00303339	0.288877	-0.0134226	0.352348	0.151768	-0.126525	-0.385782
fbaA	0.332117	0.198203	0.0266903	0.404801	0.583533	-0.0169187	0.510414	1	-0.135643	0.795945	0.885812	-0.571507	-0.0949894	0.756757	0.225524	0.159974	0.851406	0.186366	0.717274	-0.513963	0.696195	0.302392	0.887716	0.611226	0.63832	-0.0985181	0.688518	0.1493	0.159424	0.770028	0.736167	0.36017	-0.498565	0.790519	0.661218	0.501922	-0.817634	0.857417	-0.65932	0.554766	-0.317845	-0.365684	-0.204161	0.265555	-0.0516369	0.501743	-0.0225229	-0.247201	-0.615013
fbaB	-0.00426582	0.234621	-0.350188	-0.268729	-0.0857319	0.222841	-0.157285	-0.135643	1	-0.00632535	-0.253325	0.146849	0.0261858	-0.086446	-0.0822558	-0.240182	-0.171152	-0.134796	-0.121485	0.189837	0.00142482	0.326412	-0.215749	-0.248996	-0.0724036	-0.115824	-0.44265	0.46128	0.68487	-0.246811	-0.500048	-0.2719	0.470926	-0.387483	-0.380377	-0.514488	-0.0226655	-0.34879	-0.0924787	-0.271486	-0.358871	0.671676	-0.215091	-0.479753	-0.0358269	-0.171993	-0.263713	-0.110664	0.318328
tpiA	0.305478	0.447005	0.174037	0.407255	0.536533	0.159661	0.627436	0.795945	-0.00632535	1	0.806639	-0.656123	-0.103183	0.843109	0.295356	0.346797	0.77318	0.473032	0.639907	-0.404515	0.668547	0.4076	0.742335	0.387002	0.577598	0.020266	0.71089	0.12351	0.126538	0.791791	0.623943	0.379941	-0.195861	0.569144	0.38077	0.351052	-0.8444	0.718953	-0.722059	0.498551	-0.387017	-0.311081	-0.475905	0.0684703	-0.309863	0.371235	-0.254706	-0.44175	-0.46952
gapA	0.234745	0.210173	0.231506	0.617602	0.563995	0.04123	0.463319	0.885812	-0.253325	0.806639	1	-0.598553	-0.199558	0.82886	0.277829	0.217304	0.936791	0.337944	0.744529	-0.608843	0.657505	0.158183	0.917907	0.503871	0.696778	-0.1456	0.809576	-0.0384216	-0.0877491	0.795908	0.745439	0.356446	-0.30092	0.890694	0.761833	0.630755	-0.694286	0.865001	-0.601107	0.559048	-0.407551	-0.398534	-0.375168	0.185815	-0.107929	0.52421	-0.0440102	-0.297596	-0.620507
gapC_2	-0.175321	-0.443395	-0.15719	-0.27096	-0.39904	0.00842238	-0.432978	-0.571507	0.146849	-0.656123	-0.598553	1	-0.201672	-0.671635	-0.0741877	-0.115161	-0.55606	-0.297545	-0.471511	0.470278	-0.34838	-0.177024	-0.56988	-0.130626	-0.490666	0.0984182	-0.578648	0.145172	0.0895347	-0.58036	-0.507618	-0.300139	0.141232	-0.425561	-0.285401	-0.373651	0.46708	-0.563476	0.286772	-0.404253	0.249254	0.269021	0.192464	-0.338347	0.0505706	-0.518793	-0.21874	0.239098	0.534577
gapC_1	0.0787345	0.153226	-0.0243737	-0.147834	-0.254898	0.0561453	0.135253	-0.0949894	0.0261858	-0.103183	-0.199558	-0.201672	1	-0.0817966	0.254537	0.106372	-0.0740993	-0.0597596	0.0703915	0.104936	0.0480189	0.111836	-0.0480717	-0.0520112	-0.00974641	-0.0955722	-0.296068	0.156091	0.148484	-0.0853655	-0.0681974	-0.0787883	0.0115934	-0.208184	-0.192514	-0.228958	0.00664422	-0.063447	0.0420632	-0.166043	-0.0658603	-0.110673	0.0832424	0.0199272	-0.0561355	-0.0243155	0.170767	-0.117303	-0.0116514
pgk	0.162361	0.435737	0.208448	0.547813	0.523972	0.0493665	0.48798	0.756757	-0.086446	0.843109	0.82886	-0.671635	-0.0817966	1	0.224504	0.109356	0.870501	0.356321	0.719552	-0.50947	0.510534	0.352502	0.764933	0.301344	0.655439	-0.10276	0.779737	-0.0125521	0.02109	0.736147	0.700491	0.384447	-0.127756	0.690997	0.524481	0.411839	-0.789846	0.840132	-0.578393	0.568387	-0.348905	-0.293289	-0.458196	0.0561515	-0.14596	0.429976	-0.141139	-0.46981	-0.462024
gpmA	0.13739	0.0602878	0.325022	0.190931	0.191909	0.13666	0.096779	0.225524	-0.0822558	0.295356	0.277829	-0.0741877	0.254537	0.224504	1	0.1484	0.314226	0.271361	0.328413	-0.0895812	0.135167	0.24945	0.230074	-0.0346604	0.0347811	0.0461573	0.00538822	0.173172	0.0678309	0.00541658	0.00430308	-0.0120783	0.103409	0.1026	0.0068812	-0.00318485	-0.209096	0.17813	-0.313679	-0.0482646	-0.297538	-0.128857	-0.375762	-0.290866	-0.270962	-0.00331812	-0.419381	-0.343016	0.0413085
gpmB	0.252193	0.189199	0.148578	0.176892	-0.0614687	0.274309	0.41652	0.159974	-0.240182	0.346797	0.217304	-0.115161	0.106372	0.109356	0.1484	1	0.104113	0.423582	0.150236	-0.135038	0.265013	0.0460973	0.130025	0.341924	0.195262	0.0178998	0.252924	-0.089265	-0.237339	0.370337	0.360553	0.355998	-0.243205	0.178957	0.160773	0.197828	-0.207664	0.215132	-0.271808	0.026466	0.104731	-0.527539	-0.0589032	0.0974238	-0.516621	-0.187947	-0.204673	-0.288435	-0.101953
eno	0.292083	0.293187	0.258331	0.683009	0.574274	0.0415353	0.42142	0.851406	-0.171152	0.77318	0.936791	-0.55606	-0.0740993	0.870501	0.314226	0.104113	1	0.344977	0.784047	-0.538191	0.604567	0.330023	0.905323	0.463306	0.670571	-0.161967	0.717597	0.0450869	0.0901025	0.732406	0.687412	0.246947	-0.228287	0.865365	0.748381	0.472832	-0.720089	0.828753	-0.588571	0.527237	-0.51905	-0.290354	-0.464111	0.044638	-0.18834	0.45244	-0.099281	-0.380626	-0.507883
pykA	0.317985	0.387407	0.376563	0.438029	0.0956842	0.367985	0.218738	0.186366	-0.134796	0.473032	0.337944	-0.297545	-0.0597596	0.356321	0.271361	0.423582	0.344977	1	0.270953	-0.134601	0.206965	0.324121	0.212552	0.163419	0.117091	0.158658	0.33485	-0.0178211	-0.0835684	0.277599	0.347441	0.30477	0.0841045	0.255416	0.272261	0.0769969	-0.223854	0.196024	-0.254313	0.109934	-0.330349	-0.274602	-0.529687	-0.182027	-0.663646	-0.217084	-0.429212	-0.377009	0.0583592
pykF	0.189699	0.398951	0.352411	0.561839	0.3183	0.318247	0.386857	0.717274	-0.121485	0.639907	0.744529	-0.471511	0.0703915	0.719552	0.328413	0.150236	0.784047	0.270953	1	-0.548753	0.565861	0.459873	0.695453	0.347365	0.548356	-0.123724	0.510493	0.0835312	0.112495	0.577893	0.593246	0.275963	-0.0909929	0.58628	0.476342	0.241736	-0.647658	0.704439	-0.649996	0.226093	-0.54767	-0.268449	-0.53345	-0.0972339	-0.281998	0.177546	-0.263249	-0.543914	-0.400123
ppsA	-0.101083	-0.142622	-0.272699	-0.397038	-0.334651	-0.0413229	-0.219931	-0.513963	0.189837	-0.404515	-0.608843	0.470278	0.104936	-0.50947	-0.0895812	-0.135038	-0.538191	-0.134601	-0.548753	1	-0.358212	-0.0156815	-0.519537	-0.0783137	-0.522051	0.224156	-0.449758	0.144489	0.140499	-0.471433	-0.434843	-0.209432	0.0159453	-0.499928	-0.457255	-0.343361	0.35657	-0.538287	0.371109	-0.109849	0.316475	0.198357	0.256413	-0.073892	0.0294183	-0.255411	0.0215789	0.356405	0.452367
zwf	0.337531	0.164361	0.0611761	0.390278	0.175199	0.374379	0.476474	0.696195	0.00142482	0.668547	0.657505	-0.34838	0.0480189	0.510534	0.135167	0.265013	0.604567	0.206965	0.565861	-0.358212	1	0.344042	0.606287	0.547381	0.542326	-0.13262	0.506007	0.19606	0.208699	0.593093	0.477812	0.196387	-0.338217	0.578094	0.456306	0.23412	-0.703994	0.60587	-0.558757	0.376169	-0.430389	-0.269149	-0.249165	0.202186	-0.166012	0.296063	-0.143349	-0.245413	-0.476472
pgl	0.271806	0.348078	0.171127	0.14813	-0.100023	0.645624	0.0875106	0.302392	0.326412	0.4076	0.158183	-0.177024	0.111836	0.352502	0.24945	0.0460973	0.330023	0.324121	0.459873	-0.0156815	0.344042	1	0.237023	0.204499	0.154309	0.127731	0.00213161	0.401051	0.586148	0.041223	0.0483991	-0.183779	0.111317	0.0185145	-0.0473322	-0.353759	-0.498025	0.164239	-0.487775	-0.0236118	-0.564673	0.117853	-0.538329	-0.42008	-0.607824	-0.373393	-0.609996	-0.603209	0.152612
gnd	0.176954	0.0623933	0.185735	0.410022	0.566171	-0.0178773	0.411887	0.887716	-0.215749	0.742335	0.917907	-0.56988	-0.0480717	0.764933	0.230074	0.130025	0.905323	0.212552	0.695453	-0.519537	0.606287	0.237023	1	0.529205	0.645687	-0.0215243	0.73263	-0.0357135	0.0034032	0.754118	0.693454	0.169936	-0.327258	0.839453	0.722368	0.632368	-0.745671	0.855682	-0.596549	0.549462	-0.376574	-0.389341	-0.271624	0.263619	-0.0713982	0.563611	-0.00250401	-0.233144	-0.679143
rpe	0.476363	-0.0213966	-0.32652	0.292893	-0.0495606	0.160273	0.370753	0.611226	-0.248996	0.387002	0.503871	-0.130626	-0.0520112	0.301344	-0.0346604	0.341924	0.463306	0.163419	0.347365	-0.0783137	0.547381	0.204499	0.529205	1	0.478165	-0.153139	0.520991	0.137432	0.0669923	0.59538	0.596567	0.275487	-0.798127	0.646156	0.57867	0.478888	-0.48259	0.528378	-0.233465	0.576468	-0.0206476	-0.541157	0.0903469	0.387243	-0.242095	0.125954	0.0791409	0.0858482	-0.444704
rpiA	0.209344	0.124343	0.0562263	0.260446	0.246216	0.132916	0.433131	0.63832	-0.0724036	0.577598	0.696778	-0.490666	-0.00974641	0.655439	0.0347811	0.195262	0.670571	0.117091	0.548356	-0.522051	0.542326	0.154309	0.645687	0.478165	1	-0.684187	0.532814	0.0314077	0.0411252	0.653617	0.500078	0.284439	-0.297075	0.595634	0.46571	0.307298	-0.558116	0.606964	-0.477784	0.259653	-0.194069	-0.205782	-0.191848	0.176417	-0.0152397	0.284632	0.07025	-0.188198	-0.609844
rpiB	-0.115778	-0.086355	0.19515	-0.0827536	0.0634558	0.00698417	-0.106772	-0.0985181	-0.115824	0.020266	-0.1456	0.0984182	-0.0955722	-0.10276	0.0461573	0.0178998	-0.161967	0.158658	-0.123724	0.224156	-0.13262	0.127731	-0.0215243	-0.153139	-0.684187	1	0.0380063	-0.158531	-0.101464	-0.121624	0.0601213	-0.0528205	0.130291	-0.167938	-0.108921	0.113321	-0.0656989	-0.00888998	-0.0261907	0.114887	-0.00552877	-0.169842	-0.103091	0.0144214	-0.21631	-0.0328024	-0.28895	-0.0739232	0.155793
tktA	0.182524	0.144903	0.140041	0.500343	0.47521	-0.0983383	0.557784	0.688518	-0.44265	0.71089	0.809576	-0.578648	-0.296068	0.779737	0.00538822	0.252924	0.717597	0.33485	0.510493	-0.449758	0.506007	0.00213161	0.73263	0.520991	0.532814	0.0380063	1	-0.304872	-0.380921	0.810311	0.799989	0.428549	-0.431202	0.816099	0.679329	0.802982	-0.636096	0.832789	-0.31438	0.752299	0.0110917	-0.585425	-0.115801	0.503992	-0.02718	0.580985	0.138311	-0.054983	-0.659694
tktB	0.202704	0.216545	-0.345985	-0.101154	-0.121625	0.15817	-0.10724	0.1493	0.46128	0.12351	-0.0384216	0.145172	0.156091	-0.0125521	0.173172	-0.089265	0.0450869	-0.0178211	0.0835312	0.144489	0.19606	0.401051	-0.0357135	0.137432	0.0314077	-0.158531	-0.304872	1	0.53796	-0.0822125	-0.264691	-0.200581	0.0449614	-0.128564	-0.170874	-0.468445	-0.123298	-0.146703	-0.359773	-0.0336547	-0.302729	0.380314	-0.166006	-0.445679	-0.0557237	-0.234049	-0.222346	-0.187419	0.279849
talA	0.229183	0.229323	-0.323474	-0.0369396	0.0200026	0.1746	-0.0876764	0.159424	0.68487	0.126538	-0.0877491	0.0895347	0.148484	0.02109	0.0678309	-0.237339	0.0901025	-0.0835684	0.112495	0.140499	0.208699	0.586148	0.0034032	0.0669923	0.0411252	-0.101464	-0.380921	0.53796	1	-0.11467	-0.269709	-0.194767	0.156957	-0.178194	-0.156323	-0.577254	-0.24778	-0.183694	-0.17978	-0.0715668	-0.502204	0.595008	-0.338208	-0.415774	-0.286931	-0.221449	-0.387355	-0.160858	0.29378
talB	0.290071	0.272437	0.0327172	0.434088	0.489338	-0.0586161	0.645712	0.770028	-0.246811	0.791791	0.795908	-0.58036	-0.0853655	0.736147	0.00541658	0.370337	0.732406	0.277599	0.577893	-0.471433	0.593093	0.041223	0.754118	0.59538	0.653617	-0.121624	0.810311	-0.0822125	-0.11467	1	0.82552	0.549301	-0.487775	0.723414	0.55856	0.621576	-0.744634	0.828728	-0.534517	0.581687	-0.138369	-0.549562	-0.176865	0.416207	-0.141397	0.553346	0.0862159	-0.171681	-0.710701
eda	0.270279	0.221967	0.193637	0.527995	0.371764	-0.00821845	0.561771	0.736167	-0.500048	0.623943	0.745439	-0.507618	-0.0681974	0.700491	0.00430308	0.360553	0.687412	0.347441	0.593246	-0.434843	0.477812	0.0483991	0.693454	0.596567	0.500078	0.0601213	0.799989	-0.264691	-0.269709	0.82552	1	0.708122	-0.566657	0.751689	0.672216	0.667405	-0.66215	0.885177	-0.464675	0.551531	-0.0411188	-0.739494	-0.135538	0.400278	-0.163002	0.375199	0.0580541	-0.263248	-0.608837
edd	0.229619	0.268293	0.130663	0.275828	0.217563	-0.0241408	0.391549	0.36017	-0.2719	0.379941	0.356446	-0.300139	-0.0787883	0.384447	-0.0120783	0.355998	0.246947	0.30477	0.275963	-0.209432	0.196387	-0.183779	0.169936	0.275487	0.284439	-0.0528205	0.428549	-0.200581	-0.194767	0.549301	0.708122	1	-0.326421	0.277646	0.207798	0.341498	-0.377963	0.460661	-0.287291	0.208159	0.114064	-0.443343	-0.162228	0.264947	-0.163978	0.161979	-0.0569495	-0.177082	-0.378283
talC	-0.384834	0.0755718	0.356535	-0.105906	-0.0526016	0.182827	-0.365045	-0.498565	0.470926	-0.195861	-0.30092	0.141232	0.0115934	-0.127756	0.103409	-0.243205	-0.228287	0.0841045	-0.0909929	0.0159453	-0.338217	0.111317	-0.327258	-0.798127	-0.297075	0.130291	-0.431202	0.0449614	0.156957	-0.487775	-0.566657	-0.326421	1	-0.502383	-0.41898	-0.478215	0.294025	-0.458836	0.0255326	-0.522051	-0.353516	0.658951	-0.516423	-0.620875	-0.105352	-0.256854	-0.423864	-0.280397	0.473338
aceE	0.261852	0.0908166	0.0661313	0.679976	0.458748	-0.0984899	0.361704	0.790519	-0.387483	0.569144	0.890694	-0.425561	-0.208184	0.690997	0.1026	0.178957	0.865365	0.255416	0.58628	-0.499928	0.578094	0.0185145	0.839453	0.646156	0.595634	-0.167938	0.816099	-0.128564	-0.178194	0.723414	0.751689	0.277646	-0.502383	1	0.919444	0.720797	-0.5386	0.826593	-0.307607	0.684902	-0.226613	-0.487203	-0.105131	0.348921	-0.0180869	0.529934	0.170706	-0.0815979	-0.570226
aceF	0.212619	-0.0307718	0.0720987	0.672367	0.415818	-0.155137	0.289039	0.661218	-0.380377	0.38077	0.761833	-0.285401	-0.192514	0.524481	0.0068812	0.160773	0.748381	0.272261	0.476342	-0.457255	0.456306	-0.0473322	0.722368	0.57867	0.46571	-0.108921	0.679329	-0.170874	-0.156323	0.55856	0.672216	0.207798	-0.41898	0.919444	1	0.633579	-0.35574	0.673988	-0.178399	0.554925	-0.204156	-0.407248	-0.0773522	0.294188	-0.0137792	0.418752	0.1841	0.050017	-0.412433
lpdA	0.0554005	-0.189495	0.0417442	0.267818	0.375864	-0.285239	0.397444	0.501922	-0.514488	0.351052	0.630755	-0.373651	-0.228958	0.411839	-0.00318485	0.197828	0.472832	0.0769969	0.241736	-0.343361	0.23412	-0.353759	0.632368	0.478888	0.307298	0.113321	0.802982	-0.468445	-0.577254	0.621576	0.667405	0.341498	-0.478215	0.720797	0.633579	1	-0.33631	0.670686	-0.0723602	0.623651	0.228725	-0.655692	0.194792	0.646461	0.189002	0.654228	0.377573	0.203097	-0.696728
pckA	-0.32557	-0.185577	-0.120884	-0.239614	-0.473128	-0.167364	-0.60303	-0.817634	-0.0226655	-0.8444	-0.694286	0.46708	0.00664422	-0.789846	-0.209096	-0.207664	-0.720089	-0.223854	-0.647658	0.35657	-0.703994	-0.498025	-0.745671	-0.48259	-0.558116	-0.0656989	-0.636096	-0.123298	-0.24778	-0.744634	-0.66215	-0.377963	0.294025	-0.5386	-0.35574	-0.33631	1	-0.806004	0.74615	-0.457693	0.28344	0.323399	0.365906	-0.187675	0.217438	-0.378037	0.304551	0.42152	0.536481
ppc	0.201919	0.146173	0.189671	0.486466	0.496677	-0.00684149	0.536854	0.857417	-0.34879	0.718953	0.865001	-0.563476	-0.063447	0.840132	0.17813	0.215132	0.828753	0.196024	0.704439	-0.538287	0.60587	0.164239	0.855682	0.528378	0.606964	-0.00888998	0.832789	-0.146703	-0.183694	0.828728	0.885177	0.460661	-0.458836	0.826593	0.673988	0.670686	-0.806004	1	-0.587253	0.591839	-0.159569	-0.605722	-0.177182	0.365884	-0.0121085	0.556114	0.00916731	-0.326638	-0.668021
maeB	-0.1855	-0.231042	-0.369219	-0.170443	-0.346562	-0.356139	-0.392042	-0.65932	-0.0924787	-0.722059	-0.601107	0.286772	0.0420632	-0.578393	-0.313679	-0.271808	-0.588571	-0.254313	-0.649996	0.371109	-0.558757	-0.487775	-0.596549	-0.233465	-0.477784	-0.0261907	-0.31438	-0.359773	-0.17978	-0.534517	-0.464675	-0.287291	0.0255326	-0.307607	-0.178399	-0.0723602	0.74615	-0.587253	1	0.0039126	0.437694	0.168335	0.537913	0.227773	0.243961	-0.0760359	0.481414	0.631721	0.344299
sfcA	0.224657	0.171107	-0.391265	0.414193	0.304962	-0.31867	0.340522	0.554766	-0.271486	0.498551	0.559048	-0.404253	-0.166043	0.568387	-0.0482646	0.026466	0.527237	0.109934	0.226093	-0.109849	0.376169	-0.0236118	0.549462	0.576468	0.259653	0.114887	0.752299	-0.0336547	-0.0715668	0.581687	0.551531	0.208159	-0.522051	0.684902	0.554925	0.623651	-0.457693	0.591839	0.0039126	1	0.0724853	-0.365353	0.080811	0.44563	0.0799963	0.538654	0.2673	0.154212	-0.348774
gltA	-0.182503	-0.382056	-0.293187	-0.497234	-0.0695396	-0.529002	0.13894	-0.317845	-0.358871	-0.387017	-0.407551	0.249254	-0.0658603	-0.348905	-0.297538	0.104731	-0.51905	-0.330349	-0.54767	0.316475	-0.430389	-0.564673	-0.376574	-0.0206476	-0.194069	-0.00552877	0.0110917	-0.302729	-0.502204	-0.138369	-0.0411188	0.114064	-0.353516	-0.226613	-0.204156	0.228725	0.28344	-0.159569	0.437694	0.0724853	1	-0.259544	0.761151	0.509183	0.488647	0.0868089	0.478451	0.545157	-0.0154902
acnA	-0.192994	-0.00135717	-0.158101	-0.259928	-0.0143941	-0.0678197	-0.500135	-0.365684	0.671676	-0.311081	-0.398534	0.269021	-0.110673	-0.293289	-0.128857	-0.527539	-0.290354	-0.274602	-0.268449	0.198357	-0.269149	0.117853	-0.389341	-0.541157	-0.205782	-0.169842	-0.585425	0.380314	0.595008	-0.549562	-0.739494	-0.443343	0.658951	-0.487203	-0.407248	-0.655692	0.323399	-0.605722	0.168335	-0.365353	-0.259544	1	-0.24084	-0.475119	0.136901	-0.178677	-0.207657	0.120263	0.474818
acnB	-0.171553	-0.362104	-0.481972	-0.469718	-0.134495	-0.483572	-0.00303339	-0.204161	-0.215091	-0.475905	-0.375168	0.192464	0.0832424	-0.458196	-0.375762	-0.0589032	-0.464111	-0.529687	-0.53345	0.256413	-0.249165	-0.538329	-0.271624	0.0903469	-0.191848	-0.103091	-0.115801	-0.166006	-0.338208	-0.176865	-0.135538	-0.162228	-0.516423	-0.105131	-0.0773522	0.194792	0.365906	-0.177182	0.537913	0.080811	0.761151	-0.24084	1	0.561437	0.61401	0.185491	0.764179	0.62513	-0.0916187
icdA	0.0654918	-0.369019	-0.15349	-0.16232	0.224024	-0.391436	0.288877	0.265555	-0.479753	0.0684703	0.185815	-0.338347	0.0199272	0.0561515	-0.290866	0.0974238	0.044638	-0.182027	-0.0972339	-0.073892	0.202186	-0.42008	0.263619	0.387243	0.176417	0.0144214	0.503992	-0.445679	-0.415774	0.416207	0.400278	0.264947	-0.620875	0.348921	0.294188	0.646461	-0.187675	0.365884	0.227773	0.44563	0.509183	-0.475119	0.561437	1	0.351499	0.655304	0.571064	0.570418	-0.675139
sucA	-0.313815	-0.36492	-0.30158	-0.343607	0.216278	-0.636523	-0.0134226	-0.0516369	-0.0358269	-0.309863	-0.107929	0.0505706	-0.0561355	-0.14596	-0.270962	-0.516621	-0.18834	-0.663646	-0.281998	0.0294183	-0.166012	-0.607824	-0.0713982	-0.242095	-0.0152397	-0.21631	-0.02718	-0.0557237	-0.286931	-0.141397	-0.163002	-0.163978	-0.105352	-0.0180869	-0.0137792	0.189002	0.217438	-0.0121085	0.243961	0.0799963	0.488647	0.136901	0.61401	0.351499	1	0.53066	0.681129	0.519053	-0.172806
sucB	-0.028695	-0.139314	-0.0689898	0.114691	0.670637	-0.563123	0.352348	0.501743	-0.171993	0.371235	0.52421	-0.518793	-0.0243155	0.429976	-0.00331812	-0.187947	0.45244	-0.217084	0.177546	-0.255411	0.296063	-0.373393	0.563611	0.125954	0.284632	-0.0328024	0.580985	-0.234049	-0.221449	0.553346	0.375199	0.161979	-0.256854	0.529934	0.418752	0.654228	-0.378037	0.556114	-0.0760359	0.538654	0.0868089	-0.178677	0.185491	0.655304	0.53066	1	0.493978	0.332386	-0.653678
sucC	-0.0874888	-0.0887139	-0.365637	-0.111396	0.0783888	-0.586109	0.151768	-0.0225229	-0.263713	-0.254706	-0.0440102	-0.21874	0.170767	-0.141139	-0.419381	-0.204673	-0.099281	-0.429212	-0.263249	0.0215789	-0.143349	-0.609996	-0.00250401	0.0791409	0.07025	-0.28895	0.138311	-0.222346	-0.387355	0.0862159	0.0580541	-0.0569495	-0.423864	0.170706	0.1841	0.377573	0.304551	0.00916731	0.481414	0.2673	0.478451	-0.207657	0.764179	0.571064	0.681129	0.493978	1	0.593136	-0.324914
sucD	-0.0831612	-0.520787	-0.429004	-0.370103	0.0365051	-0.581878	-0.126525	-0.247201	-0.110664	-0.44175	-0.297596	0.239098	-0.117303	-0.46981	-0.343016	-0.288435	-0.380626	-0.377009	-0.543914	0.356405	-0.245413	-0.603209	-0.233144	0.0858482	-0.188198	-0.0739232	-0.054983	-0.187419	-0.160858	-0.171681	-0.263248	-0.177082	-0.280397	-0.0815979	0.050017	0.203097	0.42152	-0.326638	0.631721	0.154212	0.545157	0.120263	0.62513	0.570418	0.519053	0.332386	0.593136	1	-0.139206
fdrA	-0.171766	0.114611	-0.180624	-0.0358233	-0.387584	0.0910429	-0.385782	-0.615013	0.318328	-0.46952	-0.620507	0.534577	-0.0116514	-0.462024	0.0413085	-0.101953	-0.507883	0.0583592	-0.400123	0.452367	-0.476472	0.152612	-0.679143	-0.444704	-0.609844	0.155793	-0.659694	0.279849	0.29378	-0.710701	-0.608837	-0.378283	0.473338	-0.570226	-0.412433	-0.696728	0.536481	-0.668021	0.344299	-0.348774	-0.0154902	0.474818	-0.0916187	-0.675139	-0.172806	-0.653678	-0.324914	-0.139206	1
sdhA	-0.165479	-0.300007	-0.249882	-0.0780337	-0.00543748	-0.569847	0.0415717	-0.212276	-0.523069	-0.333386	-0.127757	-0.0438177	0.022147	-0.190688	-0.262044	-0.030124	-0.23026	-0.248783	-0.400548	0.150494	-0.217338	-0.721181	-0.151366	0.0621611	-0.0976071	-0.110592	0.255659	-0.46384	-0.62907	0.0201488	0.060554	0.059877	-0.387745	0.153864	0.148631	0.480304	0.35205	-0.00697195	0.674123	0.362394	0.700655	-0.326604	0.713778	0.721382	0.52077	0.448684	0.752937	0.669821	-0.222562
sdhB	-0.269941	-0.637575	-0.0951478	-0.355554	0.0368469	-0.556731	-0.22324	-0.318313	-0.408661	-0.507572	-0.280095	0.227784	-0.0619728	-0.546606	-0.233555	-0.148755	-0.413947	-0.260787	-0.55488	0.242252	-0.338189	-0.745125	-0.203106	-0.105567	-0.347781	0.150835	-0.0823722	-0.381758	-0.487674	-0.275104	-0.200709	-0.158626	-0.174332	-0.08162	0.0760557	0.300708	0.534703	-0.307655	0.584907	-0.00996354	0.548614	-0.081679	0.620832	0.549767	0.509895	0.290794	0.561179	0.806891	-0.1151
sdhC	-0.167043	-0.0963463	-0.152341	0.0357978	-0.0780184	-0.49365	0.139036	-0.214057	-0.614257	-0.296247	-0.119668	-0.101814	0.146303	-0.11334	-0.281613	0.0452272	-0.186316	-0.182452	-0.267881	0.0451901	-0.255061	-0.673011	-0.15051	0.0490833	-0.0648311	-0.111515	0.263006	-0.512615	-0.700584	0.0954307	0.200864	0.154046	-0.414552	0.1456	0.140652	0.443767	0.336365	0.0579367	0.586648	0.291416	0.659043	-0.496078	0.669077	0.605298	0.431408	0.322318	0.771123	0.459676	-0.21416
sdhD	-0.232056	-0.349409	-0.15761	-0.0804114	0.00765862	-0.568091	0.0813741	-0.222534	-0.558744	-0.373094	-0.149367	0.0180127	0.0204744	-0.264636	-0.280453	0.0418797	-0.280636	-0.220375	-0.405534	0.0603826	-0.249382	-0.768693	-0.172668	-0.0338566	-0.197195	0.0059284	0.182506	-0.491404	-0.718639	-0.0633477	0.0783334	0.0356613	-0.338232	0.111997	0.20322	0.451454	0.413082	-0.0266827	0.58067	0.201269	0.70296	-0.388002	0.73112	0.623724	0.581339	0.369996	0.736235	0.586256	-0.125721
frdA	-0.242215	0.0845588	0.00463062	-0.105961	-0.0375662	-0.0162677	-0.50244	-0.420605	0.554558	-0.295143	-0.312659	0.223597	0.0281752	-0.255301	0.161813	-0.434023	-0.211083	-0.0985194	-0.188519	0.0978446	-0.350477	0.0274456	-0.341145	-0.672126	-0.215812	-0.180494	-0.624926	0.332507	0.383061	-0.585524	-0.73964	-0.523931	0.770536	-0.446268	-0.358245	-0.638977	0.464198	-0.591342	0.14934	-0.45878	-0.393495	0.816381	-0.307778	-0.697458	0.0958707	-0.254714	-0.196922	-0.0754304	0.572846
frdB	-0.307645	0.0859166	0.242865	-0.0857395	0.0894187	-0.0778637	-0.398203	-0.490648	0.436171	-0.298457	-0.363846	0.165323	0.0496197	-0.218218	0.13338	-0.391377	-0.2424	-0.0417756	-0.203204	0.0391991	-0.425131	-0.00375047	-0.387634	-0.867533	-0.335032	-0.00885942	-0.568122	0.0898754	0.233083	-0.588017	-0.666198	-0.457434	0.863475	-0.498541	-0.380264	-0.607036	0.440354	-0.546446	0.166259	-0.54132	-0.304223	0.724067	-0.306899	-0.629763	0.0953736	-0.204545	-0.200449	-0.142557	0.570245
frdC	-0.268405	0.0825284	0.319603	-0.112336	0.0161721	0.0681937	-0.466725	-0.49877	0.403335	-0.237528	-0.347866	0.200851	0.0415854	-0.258975	0.246145	-0.308282	-0.256426	0.0497353	-0.179481	0.159781	-0.409133	0.0570247	-0.345373	-0.802194	-0.444738	0.22239	-0.574154	0.108154	0.211587	-0.555153	-0.633909	-0.427399	0.862079	-0.54098	-0.458487	-0.569499	0.40823	-0.544914	0.0659022	-0.530326	-0.404155	0.624435	-0.430214	-0.673807	-0.0886716	-0.273546	-0.363206	-0.203314	0.536469
frdD	-0.202828	0.137436	0.223931	-0.0510179	-0.0146688	0.0241449	-0.468909	-0.551636	0.415058	-0.280165	-0.396834	0.237527	0.0531846	-0.274533	0.23636	-0.241279	-0.269911	0.0892199	-0.249575	0.206393	-0.438259	0.0495505	-0.435045	-0.771955	-0.391196	0.0349126	-0.604156	0.155801	0.256746	-0.597236	-0.699902	-0.447201	0.824813	-0.521438	-0.435867	-0.653482	0.478704	-0.6209	0.191796	-0.507508	-0.341379	0.682583	-0.373316	-0.690409	-0.115793	-0.334727	-0.320741	-0.1671	0.650007
fumA	-0.378185	-0.206641	-0.178764	-0.225248	-0.380556	-0.213377	-0.324291	-0.700072	-0.0450989	-0.693487	-0.545227	0.442833	-0.199077	-0.6515	-0.350599	-0.177322	-0.664461	-0.263441	-0.606309	0.262376	-0.590665	-0.652274	-0.632719	-0.426249	-0.498718	0.00816212	-0.38989	-0.249251	-0.479178	-0.547944	-0.456717	-0.231228	0.209492	-0.410999	-0.281225	-0.053228	0.833874	-0.5885	0.604795	-0.307034	0.43788	0.110792	0.460158	-0.0886482	0.441295	-0.198912	0.40816	0.373955	0.399555
fumB	0.0380505	0.217305	0.253055	0.610872	0.283849	-0.128552	0.307496	0.391741	-0.444556	0.305716	0.573862	-0.427808	0.226213	0.543866	0.238065	0.163954	0.599177	0.274511	0.451448	-0.395351	0.28447	-0.122375	0.503941	0.156239	0.358264	-0.145855	0.510163	-0.211593	-0.39165	0.370918	0.526532	0.136712	-0.195013	0.655398	0.670642	0.415579	-0.174902	0.569286	-0.0861009	0.370285	-0.149503	-0.509477	-0.0075222	0.113741	0.0963677	0.33297	0.312622	-0.189861	-0.255351
fumC	-0.22496	-0.304336	-0.132478	-0.50061	-0.350888	-0.128904	-0.446306	-0.694339	0.288371	-0.745193	-0.728398	0.56779	0.308939	-0.796927	-0.0676613	-0.267442	-0.683942	-0.346538	-0.543517	0.41303	-0.569817	-0.29894	-0.605933	-0.487704	-0.594251	0.121779	-0.831853	0.0798772	0.144155	-0.721197	-0.690328	-0.396314	0.407704	-0.688599	-0.497544	-0.460515	0.690882	-0.780433	0.465862	-0.593798	0.101514	0.406886	0.243985	-0.314277	0.155823	-0.372706	0.106966	0.288671	0.47007
mdh	-0.117022	-0.0925024	0.0853873	-0.0366229	0.521883	-0.358602	0.0350558	0.294767	-0.206362	0.317374	0.347943	-0.256602	-0.461986	0.210927	-0.0271955	0.0172726	0.194264	0.152503	-0.045874	-0.0142455	-0.0152471	-0.266441	0.381115	0.0699244	-0.133031	0.512299	0.516413	-0.282225	-0.356945	0.288501	0.289539	0.172379	-0.142651	0.325663	0.259716	0.641882	-0.169407	0.282955	-0.0456916	0.460305	0.15981	-0.223257	0.0978329	0.411267	0.139713	0.506651	0.146192	0.265541	-0.397738
aceA	-0.225956	-0.161257	-0.123671	-0.412528	-0.440162	-0.115413	-0.333128	-0.577038	-0.0856772	-0.743148	-0.75765	0.520587	0.205025	-0.662369	-0.282855	-0.222926	-0.671379	-0.443231	-0.473681	0.366182	-0.505714	-0.1506	-0.649571	-0.294875	-0.499625	0.044714	-0.622171	-0.0820522	-0.0401233	-0.640382	-0.416378	-0.30417	-0.0801483	-0.553529	-0.439607	-0.44698	0.571084	-0.548353	0.490383	-0.454647	0.443145	0.0663041	0.590306	-0.0792924	0.239401	-0.468908	0.281087	0.200469	0.409677
aceB	-0.252431	-0.206765	-0.0725785	-0.481135	-0.415858	-0.0990252	-0.328096	-0.578144	-0.0144886	-0.714021	-0.776774	0.61145	0.254751	-0.649194	-0.155273	-0.179499	-0.687785	-0.420687	-0.450648	0.359356	-0.486805	-0.119295	-0.678615	-0.364828	-0.506936	0.0615231	-0.690738	0.0522858	0.029337	-0.681403	-0.452746	-0.232926	0.0407732	-0.633408	-0.51013	-0.538186	0.49774	-0.56544	0.359511	-0.54553	0.431636	0.146756	0.474104	-0.187794	0.213931	-0.526471	0.103976	0.112961	0.46817
glcB	-0.322565	-0.19755	-0.0767904	-0.281705	-0.462145	-0.067727	-0.449813	-0.615298	-0.0639829	-0.790591	-0.617321	0.475788	0.00807089	-0.675608	-0.184295	-0.133624	-0.649561	-0.290085	-0.494897	0.237582	-0.613692	-0.353638	-0.648556	-0.389986	-0.478413	-0.0614503	-0.590126	-0.0928202	-0.299867	-0.737969	-0.46707	-0.282905	0.112146	-0.449482	-0.280534	-0.289089	0.807964	-0.584925	0.530381	-0.512232	0.380385	0.0943566	0.517605	-0.211933	0.314376	-0.463807	0.300385	0.175928	0.50622
acs	-0.442386	-0.0682643	0.04782	-0.285036	-0.273871	0.00554143	-0.672952	-0.734344	0.461195	-0.645752	-0.64091	0.463884	-0.0250074	-0.525066	0.00277103	-0.474031	-0.560625	-0.283583	-0.426409	0.275763	-0.617636	-0.120375	-0.659575	-0.813262	-0.514889	-0.0224011	-0.764501	0.074122	0.164335	-0.817543	-0.822333	-0.466856	0.774999	-0.675145	-0.581171	-0.626272	0.680031	-0.746239	0.397908	-0.628051	-0.0948218	0.736524	-0.0769828	-0.588592	0.167238	-0.378431	-0.149519	-0.000727415	0.658266
prpC	0.0803823	0.0513212	-0.428062	-0.0794656	-0.835072	0.460456	-0.381236	-0.471273	0.261667	-0.517261	-0.550924	0.448003	-0.0115788	-0.533615	-0.302711	0.0409822	-0.54857	-0.0767094	-0.334008	0.322066	-0.179193	0.191417	-0.603286	0.116018	-0.343843	-0.0283411	-0.490443	0.209157	0.210166	-0.499317	-0.373321	-0.2155	-0.0189789	-0.39584	-0.289649	-0.446638	0.458706	-0.508984	0.376768	-0.225602	0.0277707	0.162451	0.139335	-0.283358	-0.240864	-0.690564	-0.133898	0.00817004	0.57268
ldhA	0.207962	0.28118	0.370309	0.284151	0.171738	0.43101	0.014546	0.143045	0.319149	0.373442	0.243336	-0.0879867	-0.165956	0.216303	0.380475	0.128515	0.242808	0.399654	0.362795	-0.141531	0.297554	0.383104	0.0479396	-0.185055	0.171322	-0.112049	-0.0957544	0.297537	0.410204	0.0368	-0.0736059	0.183308	0.478369	-0.0635423	-0.0897255	-0.387278	-0.217133	-0.0192325	-0.475498	-0.257943	-0.613014	0.403957	-0.796102	-0.524558	-0.447125	-0.212519	-0.699358	-0.463394	0.197921
dld	-0.237805	-0.244381	0.0542707	-0.111754	0.027125	-0.389944	-0.378913	-0.491354	-0.0609654	-0.589456	-0.477047	0.326817	-0.0582243	-0.455818	-0.0522515	-0.424732	-0.362006	-0.152445	-0.428832	0.211866	-0.646912	-0.164535	-0.395398	-0.503779	-0.601713	0.262756	-0.405781	-0.199891	-0.0465754	-0.683454	-0.500631	-0.544888	0.313268	-0.313816	-0.0811553	-0.22299	0.624393	-0.534051	0.589258	-0.244383	0.171258	0.33146	0.23592	-0.194816	0.220602	-0.177355	0.197062	0.316677	0.521009
lldD	-0.272221	0.126361	0.261444	-0.23684	-0.0655837	0.166304	-0.256367	-0.375561	0.457381	-0.138468	-0.353007	0.198521	0.282614	-0.234913	0.269962	-0.0727387	-0.29081	0.00795327	-0.0615541	0.102691	-0.224287	0.158575	-0.328204	-0.692357	-0.373623	0.227484	-0.608547	0.25168	0.361925	-0.449298	-0.49206	-0.15902	0.810536	-0.615097	-0.555263	-0.599405	0.164627	-0.445126	-0.168576	-0.575391	-0.329133	0.562444	-0.46474	-0.638182	-0.181672	-0.338285	-0.509679	-0.384388	0.484412
poxB	0.0897526	0.179092	-0.304448	-0.167939	-0.136104	0.110234	-0.272573	-0.0671103	0.620478	-0.116239	-0.306743	0.304046	0.258114	-0.150863	0.194269	-0.311641	-0.0971701	-0.147562	-0.000665391	0.279605	-0.0400399	0.531353	-0.197337	-0.111575	-0.172545	-0.0555569	-0.575055	0.666004	0.871767	-0.415556	-0.479562	-0.356651	0.283448	-0.353887	-0.322832	-0.693296	-0.0233606	-0.372078	-0.076143	-0.193461	-0.339672	0.6622	-0.247882	-0.576317	-0.173344	-0.393069	-0.386028	-0.174126	0.51621
pflA	-0.112669	0.13261	0.487736	0.0543008	0.414761	0.170505	0.00182285	0.228167	0.236918	0.490945	0.416621	-0.401925	-0.133796	0.451203	0.330824	-0.0104838	0.365999	0.258009	0.33501	-0.401047	0.203346	0.143383	0.335091	-0.373606	0.375411	-0.0991953	0.154473	0.0398356	0.0846181	0.193117	-6.95614e-06	0.104805	0.570004	0.0513893	-0.0496588	-0.044305	-0.31078	0.189056	-0.508247	-0.150896	-0.485787	0.312026	-0.655613	-0.262523	-0.11298	0.19816	-0.424959	-0.386882	-0.216931
pflB	0.179577	0.430562	0.0986955	0.269478	0.289602	0.124461	0.148796	0.464124	0.163075	0.552628	0.387164	-0.351018	0.161022	0.620779	0.427974	0.0602687	0.545335	0.303378	0.509522	-0.236159	0.212523	0.58176	0.41061	0.141125	0.316566	-0.0126353	0.22494	0.272906	0.464236	0.242687	0.240929	0.152945	0.0577915	0.249682	0.153289	-0.0919622	-0.537945	0.316474	-0.354028	0.253625	-0.444449	0.0345093	-0.471162	-0.293836	-0.441408	-0.0599869	-0.368937	-0.488131	-0.0454582
pflC	-0.15525	-0.0297955	0.296825	-0.235512	-0.125714	0.212893	-0.398224	-0.420562	0.348408	-0.276454	-0.373628	0.157666	0.273295	-0.317851	0.291706	-0.108369	-0.305016	0.170542	-0.0795509	0.173497	-0.376215	0.202305	-0.309424	-0.601533	-0.48553	0.342346	-0.587166	0.181915	0.226076	-0.583059	-0.52058	-0.311116	0.768962	-0.54762	-0.400644	-0.503625	0.32473	-0.495274	0.036668	-0.552247	-0.34667	0.46234	-0.395099	-0.552498	-0.25063	-0.387673	-0.441628	-0.234001	0.512291
pflD	-0.0608985	-0.116704	0.190741	-0.182969	-0.285253	0.10843	-0.334613	-0.438872	0.047589	-0.505597	-0.459101	0.245954	0.561036	-0.527739	0.338327	-0.000231235	-0.356508	0.0162575	-0.173174	0.273593	-0.325939	0.041196	-0.4046	-0.388921	-0.346906	-0.0777249	-0.720952	0.170872	0.149102	-0.645732	-0.516245	-0.354848	0.343255	-0.453467	-0.281373	-0.56071	0.52846	-0.545872	0.248553	-0.625253	-0.123985	0.262247	0.0130955	-0.365203	-0.107172	-0.426216	-0.0775378	-0.0438394	0.505447
adhE	-0.0213883	0.24986	0.480732	0.3218	0.535666	0.108158	0.10805	0.54249	0.104536	0.553628	0.588927	-0.452893	0.030627	0.709488	0.431121	-0.130827	0.701298	0.207388	0.686138	-0.475105	0.244695	0.459665	0.611609	-0.145113	0.399864	-0.0178232	0.264907	0.116323	0.244684	0.279659	0.294447	0.0917224	0.338639	0.348401	0.250473	0.0349145	-0.569906	0.517963	-0.633855	0.0456656	-0.586929	0.126876	-0.648934	-0.32253	-0.146217	0.217388	-0.402633	-0.6397	-0.185127
pta	0.245275	0.228706	0.0450275	0.461256	0.152472	0.193973	0.0611877	0.515823	-0.175585	0.4993	0.541789	-0.34816	0.02735	0.420085	0.49712	0.249092	0.549647	0.46215	0.477932	-0.32646	0.425385	0.400693	0.474011	0.37434	0.359451	-0.10227	0.28539	0.227878	0.286864	0.241795	0.240993	0.0288588	-0.144972	0.45977	0.424685	0.0384887	-0.313478	0.292578	-0.232119	0.360973	-0.475539	-0.0841573	-0.408026	-0.132357	-0.472908	-0.0589464	-0.323261	-0.280528	-0.0153899
ackA	-0.153797	0.305164	0.401047	0.197844	0.236874	0.115777	-0.234313	-0.146281	0.393624	0.147106	0.0436069	-0.104077	-0.0408867	0.253209	0.318296	-0.23891	0.171347	0.237682	0.182361	-0.192771	-0.176235	0.274023	-0.0238943	-0.657516	-0.0595327	0.0527902	-0.198163	0.142404	0.27563	-0.214299	-0.309349	-0.196519	0.856666	-0.202766	-0.196194	-0.412173	0.0133485	-0.151955	-0.202939	-0.275712	-0.563413	0.573348	-0.71622	-0.690694	-0.204675	-0.132042	-0.500226	-0.489503	0.369567
adk	0.208846	0.167257	0.179801	0.597966	0.51013	-0.187999	0.517935	0.698102	-0.559719	0.615189	0.796666	-0.526903	-0.152483	0.753725	0.0841564	0.226438	0.76254	0.287884	0.535908	-0.473395	0.470221	-0.0592922	0.744441	0.503213	0.491616	0.00496374	0.918197	-0.340985	-0.389985	0.79907	0.861703	0.439829	-0.5244	0.876999	0.738868	0.775573	-0.594681	0.885752	-0.271444	0.717815	-0.00046253	-0.68823	-0.0241493	0.482983	0.00344999	0.580014	0.219119	-0.125247	-0.627645
udhA	-0.207447	-0.112173	-0.155468	-0.117634	-0.0399208	-0.485589	-0.0340914	-0.416895	-0.392625	-0.334957	-0.332114	0.113951	-0.0998216	-0.306852	-0.290702	-0.0104836	-0.435677	-0.083478	-0.509123	0.283704	-0.410616	-0.6075	-0.339074	-0.224447	-0.575133	0.473338	0.0936136	-0.430205	-0.597157	-0.171996	-0.0392185	-0.0174841	-0.102948	-0.148183	-0.088552	0.290819	0.440159	-0.196506	0.596578	0.268894	0.609346	-0.279671	0.531843	0.357542	0.336386	0.153131	0.47665	0.453471	0.125606
pntA	0.209321	0.0755794	0.190329	0.625518	0.544503	-0.124407	0.450739	0.811848	-0.43734	0.609068	0.887883	-0.545143	-0.143837	0.756719	0.132796	0.125415	0.869398	0.187644	0.641546	-0.532563	0.534161	0.0432561	0.861355	0.536524	0.562825	-0.0734907	0.843198	-0.231935	-0.235281	0.772718	0.822426	0.35609	-0.461739	0.938855	0.823019	0.757674	-0.638529	0.920842	-0.393582	0.633514	-0.193728	-0.542013	-0.135256	0.417514	0.0353439	0.644786	0.160598	-0.174878	-0.644291
pntB	0.254337	-0.0534447	0.167439	0.545116	0.548021	-0.1126	0.38383	0.834144	-0.423334	0.607475	0.889433	-0.475681	-0.178945	0.709598	0.18052	0.121399	0.868031	0.20547	0.591066	-0.450581	0.54747	0.0944607	0.90956	0.61195	0.544544	0.00183801	0.820104	-0.172558	-0.17203	0.730137	0.777469	0.267103	-0.491073	0.942822	0.849423	0.756876	-0.650857	0.889717	-0.403843	0.660211	-0.211937	-0.518977	-0.137551	0.420649	-0.00980528	0.610821	0.0944219	-0.0947079	-0.646719
ptsH	0.273207	0.154518	0.195147	0.439903	0.514318	-0.0515931	0.56211	0.810979	-0.427636	0.777383	0.879723	-0.637755	-0.114456	0.794051	0.166329	0.323364	0.8112	0.33196	0.59157	-0.484716	0.550301	0.0542285	0.851572	0.600511	0.698778	-0.105994	0.898954	-0.240461	-0.258226	0.88498	0.851863	0.495167	-0.530984	0.832273	0.666767	0.744959	-0.713012	0.878284	-0.463059	0.623661	-0.105357	-0.642962	-0.141189	0.468327	-0.116324	0.552609	0.114422	-0.144859	-0.78776
ptsI	0.302374	0.108145	0.228104	0.361041	0.49899	-0.0113239	0.598254	0.837342	-0.454573	0.781366	0.862887	-0.639533	-0.064648	0.753806	0.21416	0.385575	0.773032	0.337639	0.593506	-0.496635	0.575568	0.0930229	0.848465	0.600675	0.681889	-0.0653918	0.854112	-0.211362	-0.249957	0.848336	0.860043	0.518679	-0.549018	0.785298	0.623926	0.722999	-0.745216	0.88027	-0.530545	0.565055	-0.0742265	-0.675615	-0.126151	0.470795	-0.128828	0.502314	0.0651111	-0.198093	-0.780698
crr	0.111278	0.136778	0.377928	-0.0485681	0.414604	0.176211	-0.0563756	0.240069	0.318271	0.407459	0.199448	-0.126224	-0.116674	0.235354	0.337344	-0.0754722	0.265176	0.219951	0.261553	-0.0388224	0.0654285	0.43086	0.295704	-0.229553	-0.0147696	0.349809	-0.0946958	0.140491	0.384762	0.0613501	-0.0223211	-0.0901508	0.340654	-0.0961238	-0.133294	-0.238843	-0.343159	0.0901673	-0.566964	-0.20382	-0.535892	0.230466	-0.572758	-0.416263	-0.295442	-0.0448612	-0.564563	-0.40196	0.00300134
ptsG	0.346136	0.00491682	0.0763653	0.54152	0.330999	-0.134686	0.26628	0.45033	-0.440837	0.383638	0.597619	-0.404575	-0.290686	0.463338	-0.0674392	0.0902728	0.581167	0.340317	0.22023	-0.288878	0.3128	-0.0315951	0.558413	0.492628	0.316374	0.0355738	0.753433	-0.307722	-0.327507	0.463756	0.509035	0.0528394	-0.433717	0.765331	0.760264	0.653149	-0.243684	0.496394	0.0650759	0.659365	-0.0775538	-0.446155	0.0265553	0.422123	-0.0408058	0.415025	0.306679	0.186767	-0.437655
glycolysis correlation
	galM	glk	pgm	pgi	pfkA	pfkB	fbp	fbaA	fbaB	tpiA	gapA	gapC_2	gapC_1	pgk	gpmA	gpmB	eno	pykA	pykF
galM	1	0.195246	-0.0789979	0.282046	0.114907	0.143538	0.384395	0.332117	-0.00426582	0.305478	0.234745	-0.175321	0.0787345	0.162361	0.13739	0.252193	0.292083	0.317985	0.189699
glk	0.195246	1	-0.00673667	0.469461	0.0384747	0.219683	0.216308	0.198203	0.234621	0.447005	0.210173	-0.443395	0.153226	0.435737	0.0602878	0.189199	0.293187	0.387407	0.398951
pgm	-0.0789979	-0.00673667	1	0.227461	0.234085	0.312724	0.0239314	0.0266903	-0.350188	0.174037	0.231506	-0.15719	-0.0243737	0.208448	0.325022	0.148578	0.258331	0.376563	0.352411
pgi	0.282046	0.469461	0.227461	1	0.21086	0.133459	0.220959	0.404801	-0.268729	0.407255	0.617602	-0.27096	-0.147834	0.547813	0.190931	0.176892	0.683009	0.438029	0.561839
pfkA	0.114907	0.0384747	0.234085	0.21086	1	-0.549064	0.396865	0.583533	-0.0857319	0.536533	0.563995	-0.39904	-0.254898	0.523972	0.191909	-0.0614687	0.574274	0.0956842	0.3183
pfkB	0.143538	0.219683	0.312724	0.133459	-0.549064	1	-0.0691375	-0.0169187	0.222841	0.159661	0.04123	0.00842238	0.0561453	0.0493665	0.13666	0.274309	0.0415353	0.367985	0.318247
fbp	0.384395	0.216308	0.0239314	0.220959	0.396865	-0.0691375	1	0.510414	-0.157285	0.627436	0.463319	-0.432978	0.135253	0.48798	0.096779	0.41652	0.42142	0.218738	0.386857
fbaA	0.332117	0.198203	0.0266903	0.404801	0.583533	-0.0169187	0.510414	1	-0.135643	0.795945	0.885812	-0.571507	-0.0949894	0.756757	0.225524	0.159974	0.851406	0.186366	0.717274
fbaB	-0.00426582	0.234621	-0.350188	-0.268729	-0.0857319	0.222841	-0.157285	-0.135643	1	-0.00632535	-0.253325	0.146849	0.0261858	-0.086446	-0.0822558	-0.240182	-0.171152	-0.134796	-0.121485
tpiA	0.305478	0.447005	0.174037	0.407255	0.536533	0.159661	0.627436	0.795945	-0.00632535	1	0.806639	-0.656123	-0.103183	0.843109	0.295356	0.346797	0.77318	0.473032	0.639907
gapA	0.234745	0.210173	0.231506	0.617602	0.563995	0.04123	0.463319	0.885812	-0.253325	0.806639	1	-0.598553	-0.199558	0.82886	0.277829	0.217304	0.936791	0.337944	0.744529
gapC_2	-0.175321	-0.443395	-0.15719	-0.27096	-0.39904	0.00842238	-0.432978	-0.571507	0.146849	-0.656123	-0.598553	1	-0.201672	-0.671635	-0.0741877	-0.115161	-0.55606	-0.297545	-0.471511
gapC_1	0.0787345	0.153226	-0.0243737	-0.147834	-0.254898	0.0561453	0.135253	-0.0949894	0.0261858	-0.103183	-0.199558	-0.201672	1	-0.0817966	0.254537	0.106372	-0.0740993	-0.0597596	0.0703915
pgk	0.162361	0.435737	0.208448	0.547813	0.523972	0.0493665	0.48798	0.756757	-0.086446	0.843109	0.82886	-0.671635	-0.0817966	1	0.224504	0.109356	0.870501	0.356321	0.719552
gpmA	0.13739	0.0602878	0.325022	0.190931	0.191909	0.13666	0.096779	0.225524	-0.0822558	0.295356	0.277829	-0.0741877	0.254537	0.224504	1	0.1484	0.314226	0.271361	0.328413
gpmB	0.252193	0.189199	0.148578	0.176892	-0.0614687	0.274309	0.41652	0.159974	-0.240182	0.346797	0.217304	-0.115161	0.106372	0.109356	0.1484	1	0.104113	0.423582	0.150236
eno	0.292083	0.293187	0.258331	0.683009	0.574274	0.0415353	0.42142	0.851406	-0.171152	0.77318	0.936791	-0.55606	-0.0740993	0.870501	0.314226	0.104113	1	0.344977	0.784047
pykA	0.317985	0.387407	0.376563	0.438029	0.0956842	0.367985	0.218738	0.186366	-0.134796	0.473032	0.337944	-0.297545	-0.0597596	0.356321	0.271361	0.423582	0.344977	1	0.270953
pykF	0.189699	0.398951	0.352411	0.561839	0.3183	0.318247	0.386857	0.717274	-0.121485	0.639907	0.744529	-0.471511	0.0703915	0.719552	0.328413	0.150236	0.784047	0.270953	1
PPP correlation
	zwf	pgl	gnd	rpe	rpiA	rpiB	tktA	tktB	talA	talB	eda	edd
zwf	1	0.344042	0.606287	0.547381	0.542326	-0.13262	0.506007	0.19606	0.208699	0.593093	0.477812	0.196387
pgl	0.344042	1	0.237023	0.204499	0.154309	0.127731	0.00213161	0.401051	0.586148	0.041223	0.0483991	-0.183779
gnd	0.606287	0.237023	1	0.529205	0.645687	-0.0215243	0.73263	-0.0357135	0.0034032	0.754118	0.693454	0.169936
rpe	0.547381	0.204499	0.529205	1	0.478165	-0.153139	0.520991	0.137432	0.0669923	0.59538	0.596567	0.275487
rpiA	0.542326	0.154309	0.645687	0.478165	1	-0.684187	0.532814	0.0314077	0.0411252	0.653617	0.500078	0.284439
rpiB	-0.13262	0.127731	-0.0215243	-0.153139	-0.684187	1	0.0380063	-0.158531	-0.101464	-0.121624	0.0601213	-0.0528205
tktA	0.506007	0.00213161	0.73263	0.520991	0.532814	0.0380063	1	-0.304872	-0.380921	0.810311	0.799989	0.428549
tktB	0.19606	0.401051	-0.0357135	0.137432	0.0314077	-0.158531	-0.304872	1	0.53796	-0.0822125	-0.264691	-0.200581
talA	0.208699	0.586148	0.0034032	0.0669923	0.0411252	-0.101464	-0.380921	0.53796	1	-0.11467	-0.269709	-0.194767
talB	0.593093	0.041223	0.754118	0.59538	0.653617	-0.121624	0.810311	-0.0822125	-0.11467	1	0.82552	0.549301
eda	0.477812	0.0483991	0.693454	0.596567	0.500078	0.0601213	0.799989	-0.264691	-0.269709	0.82552	1	0.708122
edd	0.196387	-0.183779	0.169936	0.275487	0.284439	-0.0528205	0.428549	-0.200581	-0.194767	0.549301	0.708122	1
TCA correlation
	gltA	acnA	acnB	icdA	sucA	sucB	sucC	sucD	fdrA	sdhA	sdhB	sdhC	sdhD	frdA	frdB	frdC	frdD	fumA	fumB	fumC
gltA	1	-0.259544	0.761151	0.509183	0.488647	0.0868089	0.478451	0.545157	-0.0154902	0.700655	0.548614	0.659043	0.70296	-0.393495	-0.304223	-0.404155	-0.341379	0.43788	-0.149503	0.101514
acnA	-0.259544	1	-0.24084	-0.475119	0.136901	-0.178677	-0.207657	0.120263	0.474818	-0.326604	-0.081679	-0.496078	-0.388002	0.816381	0.724067	0.624435	0.682583	0.110792	-0.509477	0.406886
acnB	0.761151	-0.24084	1	0.561437	0.61401	0.185491	0.764179	0.62513	-0.0916187	0.713778	0.620832	0.669077	0.73112	-0.307778	-0.306899	-0.430214	-0.373316	0.460158	-0.0075222	0.243985
icdA	0.509183	-0.475119	0.561437	1	0.351499	0.655304	0.571064	0.570418	-0.675139	0.721382	0.549767	0.605298	0.623724	-0.697458	-0.629763	-0.673807	-0.690409	-0.0886482	0.113741	-0.314277
sucA	0.488647	0.136901	0.61401	0.351499	1	0.53066	0.681129	0.519053	-0.172806	0.52077	0.509895	0.431408	0.581339	0.0958707	0.0953736	-0.0886716	-0.115793	0.441295	0.0963677	0.155823
sucB	0.0868089	-0.178677	0.185491	0.655304	0.53066	1	0.493978	0.332386	-0.653678	0.448684	0.290794	0.322318	0.369996	-0.254714	-0.204545	-0.273546	-0.334727	-0.198912	0.33297	-0.372706
sucC	0.478451	-0.207657	0.764179	0.571064	0.681129	0.493978	1	0.593136	-0.324914	0.752937	0.561179	0.771123	0.736235	-0.196922	-0.200449	-0.363206	-0.320741	0.40816	0.312622	0.106966
sucD	0.545157	0.120263	0.62513	0.570418	0.519053	0.332386	0.593136	1	-0.139206	0.669821	0.806891	0.459676	0.586256	-0.0754304	-0.142557	-0.203314	-0.1671	0.373955	-0.189861	0.288671
fdrA	-0.0154902	0.474818	-0.0916187	-0.675139	-0.172806	-0.653678	-0.324914	-0.139206	1	-0.222562	-0.1151	-0.21416	-0.125721	0.572846	0.570245	0.536469	0.650007	0.399555	-0.255351	0.47007
sdhA	0.700655	-0.326604	0.713778	0.721382	0.52077	0.448684	0.752937	0.669821	-0.222562	1	0.700317	0.914441	0.897906	-0.353433	-0.293997	-0.405351	-0.315046	0.423798	0.258651	-0.0209573
sdhB	0.548614	-0.081679	0.620832	0.549767	0.509895	0.290794	0.561179	0.806891	-0.1151	0.700317	1	0.559261	0.782193	-0.0825425	-0.0453147	-0.060846	-0.0787341	0.539721	-0.00143013	0.390221
sdhC	0.659043	-0.496078	0.669077	0.605298	0.431408	0.322318	0.771123	0.459676	-0.21416	0.914441	0.559261	1	0.883846	-0.415957	-0.303368	-0.41549	-0.344149	0.446454	0.397154	-0.0302979
sdhD	0.70296	-0.388002	0.73112	0.623724	0.581339	0.369996	0.736235	0.586256	-0.125721	0.897906	0.782193	0.883846	1	-0.321693	-0.200107	-0.335978	-0.28447	0.571548	0.336648	0.0700704
frdA	-0.393495	0.816381	-0.307778	-0.697458	0.0958707	-0.254714	-0.196922	-0.0754304	0.572846	-0.353433	-0.0825425	-0.415957	-0.321693	1	0.912489	0.863357	0.90624	0.270848	-0.147976	0.531083
frdB	-0.304223	0.724067	-0.306899	-0.629763	0.0953736	-0.204545	-0.200449	-0.142557	0.570245	-0.293997	-0.0453147	-0.303368	-0.200107	0.912489	1	0.914101	0.937789	0.28783	-0.0723008	0.504152
frdC	-0.404155	0.624435	-0.430214	-0.673807	-0.0886716	-0.273546	-0.363206	-0.203314	0.536469	-0.405351	-0.060846	-0.41549	-0.335978	0.863357	0.914101	1	0.945948	0.244078	-0.156401	0.552448
frdD	-0.341379	0.682583	-0.373316	-0.690409	-0.115793	-0.334727	-0.320741	-0.1671	0.650007	-0.315046	-0.0787341	-0.344149	-0.28447	0.90624	0.937789	0.945948	1	0.249918	-0.123676	0.515929
fumA	0.43788	0.110792	0.460158	-0.0886482	0.441295	-0.198912	0.40816	0.373955	0.399555	0.423798	0.539721	0.446454	0.571548	0.270848	0.28783	0.244078	0.249918	1	-0.112576	0.545458
fumB	-0.149503	-0.509477	-0.0075222	0.113741	0.0963677	0.33297	0.312622	-0.189861	-0.255351	0.258651	-0.00143013	0.397154	0.336648	-0.147976	-0.0723008	-0.156401	-0.123676	-0.112576	1	-0.329117
fumC	0.101514	0.406886	0.243985	-0.314277	0.155823	-0.372706	0.106966	0.288671	0.47007	-0.0209573	0.390221	-0.0302979	0.0700704	0.531083	0.504152	0.552448	0.515929	0.545458	-0.329117	1
[truncated: 36 more columns]

## Sheet: Fig. 2d
Pathway name	Num of general reactions	Num of MMP reactions
'Transport, Inner Membrane'	202	102
'Extracellular exchange'	247	0
'Transport, Outer Membrane Porin'	32	0
'Glycerophospholipid Metabolism'	80	50
'Alternate Carbon Metabolism'	20	178
'Cofactor and Prosthetic Group Biosynthesis'	119	63
'Nucleotide Salvage Pathway'	69	90
'Cell Envelope Biosynthesis'	57	62
'Inorganic Ion Transport and Metabolism'	5	9
'Lipopolysaccharide Biosynthesis / Recycling'	11	2
'Oxidative Phosphorylation'	2	5
'Arginine and Proline Metabolism'	9	33
'Membrane Lipid Metabolism'	40	2
'Transport, Outer Membrane'	3	6
'Purine and Pyrimidine Biosynthesis'	5	17
'Tyrosine, Tryptophan, and Phenylalanine Metabolism'	11	4
'Glycolysis/Gluconeogenesis'	47	15
'Unassigned'	17	4
'tRNA Charging'	0	13
'Threonine and Lysine Metabolism'	4	9
'Valine, Leucine, and Isoleucine Metabolism'	10	13
'Murein Recycling'	61	6
'Glycine and Serine Metabolism'	1	10
'Nitrogen Metabolism'	1	9
'Citric Acid Cycle'	18	0
'Cysteine Metabolism'	15	3
'Methionine Metabolism'	3	0
'Alanine and Aspartate Metabolism'	6	4
'Histidine Metabolism'	39	9
'Pentose Phosphate Pathway'	5	0
'Pyruvate Metabolism'	6	8
'Anaplerotic Reactions'	0	10
'Methylglyoxal Metabolism'	6	16
'Folate Metabolism'	299	0
'Intracellular demand'	1	5
'Glutamate Metabolism'	1	1
'Glyoxylate Metabolism'	1	3
'Biomass and maintenance functions'	0	4
'Glutamate metabolism'	2	6
'tRNA charging'	0	0
'Murein Biosynthesis'	2	0

## Sheet: Fig. 2e
MMP_Km	MMP_accumulation	General_Km	General_accumulation
4.5e-05	0.42735	4.5e-05	0.235294
5.4e-05	0.854701	9e-05	0.470588
0.00012	1.06838	0.00011	0.941176
0.00013	8.76068	0.00013	1.64706
0.00014	8.97436	0.00017	2.35294
0.00017	10.4701	0.0002	2.58824
0.00018	10.6838	0.00025	3.05882
0.00025	11.3248	0.00028	3.29412
0.0003	15.812	0.00029	3.52941
0.00031	16.0256	0.0003	4
0.0004	16.453	0.00031	4.23529
0.00044	16.6667	0.0004	4.70588
0.0005	16.8803	0.00045	4.94118
0.00055	17.094	0.00064	5.17647
0.0006	17.3077	0.0007	5.41176
0.00065	17.5214	0.00085	5.88235
0.0008	17.735	0.001	6.82353
0.00085	19.0171	0.0012	7.52941
0.001	19.4444	0.0013	8
0.0011	20.0855	0.0014	8.23529
0.0012	20.9402	0.00145	8.47059
0.0013	21.5812	0.0016	9.17647
0.0015	22.0085	0.0017	10.1176
0.0016	22.2222	0.002	12.4706
0.0017	23.2906	0.0021	12.9412
0.002	25.641	0.0022	13.1765
0.0022	25.8547	0.0025	13.8824
0.0025	26.7094	0.0028	14.1176
0.0028	26.9231	0.0031	14.3529
0.0029	27.1368	0.0032	15.7647
0.003	27.3504	0.0035	16.2353
0.0031	27.5641	0.0039	16.4706
0.0032	28.8462	0.004	16.9412
0.0035	29.0598	0.0043	17.1765
0.00368	29.2735	0.005	17.8824
0.0042	29.4872	0.0055	18.1176
0.0043	30.1282	0.006	18.5882
0.00443	30.3419	0.0061	19.2941
0.0047	30.7692	0.0068	19.7647
0.005	31.4103	0.007	20.2353
0.0051	31.6239	0.0074	20.4706
0.006	32.265	0.00754	20.9412
0.0068	32.4786	0.008	24.9412
0.007	32.6923	0.009	25.8824
0.00703	32.906	0.0095	26.1176
0.0072	33.3333	0.01	29.1765
0.0075	33.547	0.011	29.4118
0.0078	33.9744	0.012	29.8824
0.008	35.2564	0.013	30.1176
0.009	37.3932	0.0145	31.2941
0.0096	37.6068	0.015	33.4118
0.0097	37.8205	0.016	33.6471
0.0098	38.0342	0.0165	33.8824
0.01	39.9573	0.0167	34.1176
0.012	40.1709	0.018	34.8235
0.013	40.812	0.02	40.2353
0.0142	41.0256	0.022	40.7059
0.0145	42.735	0.0226	40.9412
0.015	43.5897	0.0239	41.1765
0.016	44.2308	0.024	41.4118
0.0167	44.4444	0.026	41.8824
0.017	44.6581	0.028	42.1176
0.018	45.0855	0.0285	42.3529
0.02	48.2906	0.03	43.0588
0.0205	48.5043	0.0306	43.5294
0.022	48.9316	0.031	45.4118
0.023	49.359	0.032	45.8824
0.024	50	0.033	46.1176
0.025	50.2137	0.034	46.3529
0.027	50.4274	0.035	49.6471
0.028	50.641	0.038	51.2941
0.0285	50.8547	0.04	52.7059
0.029	51.0684	0.041	53.1765
0.03	51.2821	0.045	53.8824
0.032	51.4957	0.047	54.1176
0.034	54.4872	0.05	55.5294
0.035	54.7009	0.052	56
0.038	55.9829	0.053	56.9412
0.04	56.4103	0.054	57.1765
0.045	56.6239	0.056	57.4118
0.047	56.8376	0.0617	57.6471
0.049	57.4786	0.065	57.8824
0.05	58.1197	0.066	58.1471
0.051	58.7607	0.07	62.1176
0.056	58.9744	0.081	62.3529
0.058	59.188	0.09	62.8235
0.06	59.8291	0.094	63.2941
0.067	64.3162	0.1	64.4706
0.074	64.5299	0.11	65.1765
0.086	64.7436	0.1135	65.4118
0.09	65.812	0.117	66.3529
0.094	66.0256	0.12	67.5294
0.1	67.9487	0.125	67.7647
0.108	68.3761	0.13	68.4706
0.11	69.0171	0.14	68.9412
0.1135	69.2308	0.143	69.1765
0.117	75.2137	0.15	69.6471
0.12	76.9231	0.16	70.1176
0.147	77.1368	0.17	70.3529
0.15	77.3504	0.18	70.5882
0.151	77.5641	0.19	70.8235
0.16	78.2051	0.2	73.1765
0.18	78.6325	0.21	73.6471
0.2	80.9829	0.222	73.8824
0.218	81.1966	0.23	74.1176
0.23	81.6239	0.29	74.8235
0.24	81.8376	0.3	75.0588
0.25	82.265	0.34	75.5294
0.26	82.4786	0.36	75.7647
0.27	82.6923	0.38	76.2353
0.28	82.906	0.39	76.7059
0.34	83.1197	0.4	77.6471
0.4	83.547	0.42	77.8824
0.41	83.7607	0.43	78.1176
0.42	83.9744	0.45	78.3529
0.44	84.188	0.47	78.8235
0.5	85.2564	0.5	81.1765
0.50065	85.4701	0.50065	81.4118
0.55	85.6838	0.55	82.5882
0.64	85.8974	0.56	82.8235
0.7	86.3248	0.57	83.0588
0.76	86.5385	0.7	83.5294
0.8	86.7521	0.8	84
0.83	86.9658	0.9	84.2353
0.9	87.3932	0.91	84.4706
1.03	87.6068	1	85.8824
1.07	87.8205	1.2	87.0588
1.2	88.0342	1.3	87.2941
1.7	88.2479	1.4	87.5294
2.3	88.4615	1.5	88
2.5	88.6752	1.6	88.2353
3.7	89.3162	1.7	88.7059
5.5	89.5299	2.09	88.9412
7.1	89.7436	2.6	89.1765
7.6	90.812	3.1	89.4118
8.02	91.0256	4	90.3529
11.2	91.2393	4.79	90.5882
13.6	91.453	6.5	90.8235
19	91.6667	7	91.0588
27	91.8803	7.1	91.7647
29	92.094	8.34	92
52	92.3077	10	92.7059
65.6	92.5214	11	92.9412
87	97.2222	13.4	93.1765
97	97.6496	23	93.4118
120	97.8632	25	93.6471
150	98.0769	34	93.8824
160	98.2906	37	96
184	98.5043	42	96.2353
210	99.1453	47	96.4706
260	99.5726	50	96.9412
284	99.7863	65.6	97.1765
670	100	94	97.4118
		97	97.8824
		140	98.1176
		200	98.3529
		240	98.5882
		370	98.8235
		400	99.2941
		500	99.7647
		800	100

## Sheet: Fig. 2f
	Sparse basis reactions	General reactions
1	0.491589	0.282116
2	0.444448	0.346263
3	0.588772	0.262129
4	0.422057	0.200583
5	0.427291	0.354976
6	0.483077	0.365512
7	0.292431	0.376207
8	0.519954	0.405989
9	0.971466	0.314871
10	0.400849	0.410944
11	0.517507	0.301424
12	0.987969	0.30608
13	0.472474	0.179717
14	1	0.410504
15	0.554728	0.286762
16	0.361038	0.267159
17	0.454857	0.326226
18	0.749517	0.124624
19	0.57214	0.405187
20	0.289981	0.424753
21	0.259909	0.340827
22	0.855289	0.267356
23	0.300736	0.365228
24	0.732105	0.37615
25	0.518264	0.340774
26	0.236571	0.365928
27	0.326486	0.360811
28	0.400836	0.330913
29	0.447692	0.391379
30	0.320505	0.221375
31	0.214935	0.382785
32	0.321858	0.433121
33	0.92524	0.383135
34	0.531504	0.287093
35	0.281243	0.391261
36	0.337031	0.249888
37	0.329695	0.324944
38	0.335146	0.32638
39	0.28327	0.328903
40	0.383386	0.339813
41	0.256098	0.297944
42	0.508175	0.374997
43	0.362561	0.298817
44	0.263364	0.395871
45	0.327691	0.389965
46	0.167981	0.417634
47	0.339923	0.32621
48	0.463817	0.281617
49	0.379229	0.448477
50	0.363978	0.406169
51	0.919669	0.393467
52	0.313432	0.443739
53	0.390466	0.449098
54	0.935901	0.407761
55	0.191854	0.331896
56	0.401146	0.243242
57	0.693177	0.222483
58	0.343388	0.282475
59	0.261415	0.23099
60	0.472474	0.218166
61	0.517983	0.278687
62	0.473735	0.26514
63	0.327025	0.422727
64	0.371007	0.359711
65	0.385262	0.303451
66	0.292231	0.273662
67	0.387879	0.135824
68	0.305125	0.232508
69	0.45223	0.259799
70	0.363466	0.374597
71	0.488121	0.134627
72	0.321191	0.128081
73	0.571535	0.290725
74	0.670883	0.332044
75	0.665019	0.463786
76	0.309993	0.165201
77	0.291041	0.14707
78	0.383097	0.166228
79	0.338942	0.185675
80	0.401146	0.160595
81	0.379229	0.387428
82	0.296743	0.139776
83	0.378623	0.39764
84	0.338238	0.331475
85	0.562181	0.314605
86	0.362561	0.246877
87	0.242125	0.157305
88	0.297616	0.170533
89	0.716233	0.120991
90	0.242133	0.264186
91	0.380837	0.194835
92	0.286013	0.154791
93	0.380837	0.351167
94	0.385593	0.280014
95	0.329108	0.395174
96	0.449138	0.43535
97	0.401146	0.44428
98	0.327965	0.236258
99	0.95894	0.3314
100	0.370885	0.275651
101	0.473735	0.387674
102	0.353421	0.27063
103	0.589481	0.41071
104	0.433246	0.305468
105	0.347077	0.389424
106	0.587193	0.351806
107	0.366416	0.120566
108	0.427961	0.411192
109	0.449138	0.297504
110	0.242133	0.304218
111	0.331379	0.332239
112	0.969947	0.251955
113	0.344563	0.438933
114	0.34107	0.371971
115	0.353291	0.238939
116	0.407758	0.357024
117	0.379229	0.382539
118	0.346073	0.396492
119	0.531504	0.393666
120	0.38548	0.394998
121	1	0.40511
122	0.566346	0.329399
123	0.267636	0.38186
124	0.249298	0.306832
125	0.218316	0.133987
126	0.344983	0.167896
127	0.380837	0.423089
128	0.242133	0.151226
129	0.424261	0.256206
130	0.324476	0.263597
131	0.363466	0.314097
132	0.360498	0.416789
133	0.368588	0.167931
134	0.242125	0.262142
135	0.34085	0.204154
136	0.433246	0.244311
137	0.382869	0.22827
138	0.266606	0.425084
139	0.438749	0.366883
140	0.277579	0.269581
141	0.297616	0.263907
142	0.308971	0.349863
143	0.297616	0.310754
144	0.707941	0.252344
145	0.324476	0.289399
146	0.407758	0.377075
147	0.371007	0.329864
148	0.340764	0.213331
149	0.332372	0.208555
150	0.363978	0.325591
151	0.285853	0.350915
152	0.369987	0.282855
153	0.449138	0.308791
154	0.32335	0.270646
155	0.349413	0.271032
156	0.339813	0.287437
157	0.353291	0.406728
158	0.348006	0.335379
159	0.511033	0.185384
160	0.83881	0.181706
161	0.252698	0.400634
162	0.305592	0.326013
163	0.363466	0.430915
164	0.343192	0.42222
165	0.794898	0.29339
166	0.2883	0.242508
167	0.337189	0.137751
168	0.378787	0.198432
169	0.54045	0.434284
170	0.304186	0.213593
171	0.337739	0.185447
172	0.298762	0.357428
173	0.277579	0.351959
174	0.297835	0.284643
175	0.379229	0.196534
176	0.297616	0.155745
177	0.855289	0.224451
178	0.322768	0.279357
179	0.379229	0.271227
180	0.330135	0.204062
181	0.314425	0.205464
182	0.380837	0.20655
183	0.379229	0.210848
184	0.379229	0.205496
185	0.242125	0.229252
186	0.895709	0.193825
187	0.258552	0.202816
188	0.458141	0.226238
189	0.305181	0.229009
190	0.288679	0.353425
191	0.679284	0.287635
192	0.313009	0.222817
193	0.222298	0.225162
194	0.38936	0.345481
195	0.569898	0.386458
196	0.41306	0.405233
197	0.588094	0.235357
198	0.482524	0.32364
199	0.486909	0.22179
200	0.38832	0.32714
201	0.36482	0.393247
202	0.964453	0.396263
203	0.325983	0.308219
204	0.700093	0.245084
205	0.55626	0.249196
206	0.473425	0.0960483
207	0.390121	0.171601
208	0.414688	0.320584
209	0.603048	0.226275
210	0.330417	0.350759
211	0.478543	0.23855
212	0.19827	0.484629
213	0.547595	0.260724
214	0.329873	0.474509
215	0.396606	0.40287
216	0.451192	0.234081
217	0.326145	0.312538
218	0.309851	0.265634
219	0.315855	0.214742
220	0.712573	0.210179
221	0.246092	0.314234
222	0.439303	0.274358
223	0.372304	0.297849
224	0.585774	0.348278
225	0.780606	0.311751
226	0.33129	0.367145
227	0.698352	0.338441
228	1	0.363181
229	0.407682	0.433635
230	0.294376	0.398412
231	0.445351	0.363377
232	0.276596	0.397072
233	0.355336	0.370652
234	0.605029	0.240028
235	0.986159	0.220542
236	0.441114	0.287842
237	0.39087	0.354825
238	0.3773	0.321177
239	0.439481	0.329484
240	0.289007	0.416648
241	0.559668	0.484892
242	0.416432	0.159885
243	0.31238	0.413302
244	0.465383	0.330569
245	0.680346	0.282178
246	0.365571	0.248856
247	0.342476	0.25195
248	0.377772	0.258633
249	0.521684	0.223083
250	0.333988	0.264944
251	0.801307	0.106028
252	0.584775	0.222623
253	0.43926	0.106956
254	0.211358	0.0953289
255	0.277878	0.247771
256	0.509989	0.357839
257	0.82478	0.313037
258	0.273485	0.374326
259	0.454249	0.283175
260	0.831398	0.424676
261	0.300499	0.476012
262	0.986159	0.208328
263	0.653869	0.220451
264	0.324667	0.174712
265	0.871675	0.322308
266	0.469856	0.287129
267		0.198135
268		0.134401
269		0.420115
270		0.353909
271		0.151648
272		0.395289
273		0.379501
274		0.326533
275		0.228737
276		0.286099
277		0.379477
278		0.1874
279		0.423064
280		0.424139
281		0.434162
282		0.206265
283		0.242296
284		0.483705
285		0.393483
286		0.389979
287		0.216775
288		0.292872
289		0.18872
290		0.170585
291		0.348671
292		0.430539
293		0.472678
294		0.380987
295		0.348562
296		0.395898
297		0.22269
298		0.362299
299		0.172472
300		0.198409
301		0.309131
302		0.456707
303		0.353593
304		0.420659
305		0.310956
306		0.24731
307		0.376812
308		0.342676
309		0.302909
310		0.428816
311		0.29359
312		0.431985
313		0.213414
314		0.24527
315		0.183543
316		0.335108
317		0.388701
318		0.336352
319		0.456402
320		0.467589
321		0.285859
322		0.330962
323		0.430638
324		0.249759
325		0.233925
326		0.277226
327		0.203256
328		0.24953
329		0.438415
330		0.3857
331		0.255899
332		0.359889
333		0.338996
334		0.230514
335		0.298905
336		0.3857
337		0.378549
338		0.454371
339		0.21618
340		0.382562
341		0.406919
342		0.39662
343		0.36264
344		0.449732
345		0.418815
346		0.19959
347		0.339636
348		0.191633
349		0.282251
350		0.227119
351		0.295939
352		0.334375
353		0.460107
354		0.374805
355		0.27655
356		0.338821
357		0.222279
358		0.213179
359		0.208256
360		0.274794
361		0.315498
362		0.293093
363		0.266976
364		0.274046
365		0.364015
366		0.327249
367		0.295802
368		0.174848
369		0.338964
370		0.323723
371		0.399724
372		0.333483
373		0.15123
374		0.480453
375		0.413842
376		0.39608
377		0.25416
378		0.198674
379		0.271322
380		0.286762
381		0.182604
382		0.273447
383		0.425619
384		0.420211
385		0.302736
386		0.358916
387		0.207626
388		0.148125
389		0.334462
390		0.280005
391		0.251803
392		0.389589
393		0.132186
394		0.225756
395		0.133781
396		0.38339
397		0.372794
398		0.276645
399		0.255267
400		0.427229
401		0.170733
402		0.399952
403		0.268801
404		0.346004
405		0.306131
406		0.342337
407		0.216665
408		0.358307
409		0.404692
410		0.293042
411		0.331653
412		0.370474
413		0.328276
414		0.357233
415		0.223902
416		0.169241
417		0.360035
418		0.298104
419		0.332963
420		0.350699
421		0.280554
422		0.449315
423		0.372984
424		0.278091
425		0.28455
426		0.373723
427		0.42989
428		0.408892
429		0.401794
430		0.282979
431		0.30353
432		0.363155
433		0.479166
434		0.468571
435		0.389535
436		0.291978
437		0.178024
438		0.408892
439		0.233934
440		0.199199
441		0.272308
442		0.44746
443		0.250347

## Sheet: Fig. 2g
TF-SLB enrichment
Row	AllR	ArcA	ArgR	AsnC	BasR	BirA	CRP	CpxR	Cra	CreB	CsgD	CysB	CytR	Dan	DcuR	DeoR	DhaR	FNR	FadR	Fis	FlhDC	Fur	GadX	GatR	GlpR	H-NS	HU	IHF	IclR	IdnR	IscR	KdgR	LldR	Lrp	LsrR	MalI	MalT	MarA	MazE-MazF	MetJ	MetR	MhpR	MngR	ModE	MurR	Nac	NadR	NagC	NanR
LDH_D,ADD,ASNN,ASPO5,NO3R1pp,LDH_D2,PDX5PO2,SUCDi,ALAt2pp,ALAtpp	0	0	0	0	0	0	0	0	0	0	0	0	0	0	0	0	0	0	0	0	0	4	0	0	0	0	0	0	0	0	0	0	0	0	0	0	0	0	0	0	0	0	0	0	0	0	1	0	0
POX,NO3R1pp,ALAt2pp,ALAtpp	0	0	0	0	0	0	0	0	0	0	0	0	0	0	0	0	0	0	0	0	0	0	0	0	0	0	0	0	0	0	0	0	0	0	0	0	0	0	0	0	0	0	0	0	0	0	0	0	0
ASNN,NO3R1pp,ALAt2pp,ALAtpp	0	0	0	0	0	0	0	0	0	0	0	0	0	0	0	0	0	0	0	0	0	0	0	0	0	0	0	0	0	0	0	0	0	0	0	0	0	0	0	0	0	0	0	0	0	0	0	0	0
LDH_D,ME1,POX,MALS,NO3R1pp,LDH_D2,ALAt2pp,ALAtpp	0	0	0	0	0	0	0	0	0	0	0	0	0	0	0	0	0	0	0	0	0	0	0	0	0	0	0	0	1	0	0	0	0	0	0	0	0	0	0	0	0	0	0	0	0	0	0	0	0
ENO,ME2,FLDR2,PYK2	0	0	0	0	0	0	0	0	1	0	0	0	0	0	0	0	0	0	0	0	0	0	0	0	0	0	0	0	0	0	0	0	0	0	0	0	0	0	0	0	0	0	0	0	0	0	0	0	0
ACALD,ME2,FLDR2	0	0	0	0	0	0	0	0	0	0	0	0	0	0	0	0	0	0	0	0	0	0	0	0	0	0	0	0	0	0	0	0	0	0	0	0	0	0	0	0	0	1	0	0	0	0	0	0	0
NO3R1pp,SUCDi,ALAt2pp,ALAtpp	0	0	0	0	0	0	0	0	0	0	0	0	0	0	0	0	0	0	0	0	0	4	0	0	0	0	0	0	0	0	0	0	0	0	0	0	0	0	0	0	0	0	0	0	0	0	0	0	0
PGI,PGMT,LDH_D,ME1,G6PDA,AGDC,NO3R1pp,LDH_D2,ALAt2pp,ALAtpp	0	0	0	0	0	0	0	0	0	0	0	0	0	0	0	0	0	0	0	0	0	0	0	0	0	0	1	0	0	0	0	0	0	0	0	0	0	0	0	0	0	0	0	0	0	0	0	1	0
ASPTA,ENO,OAADC,GLUDy,FLDR2,PYK2	0	0	0	0	0	0	0	0	1	0	0	0	0	0	0	0	0	0	0	0	0	1	0	0	0	0	0	0	0	0	0	0	0	0	0	0	0	0	0	0	0	0	0	0	0	3	0	0	0
ADD,ASPO5,NO3R1pp,SUCDi,ALAt2pp,ALAtpp	0	0	0	0	0	0	0	0	0	0	0	0	0	0	0	0	0	0	0	0	0	4	0	0	0	0	0	0	0	0	0	0	0	0	0	0	0	0	0	0	0	0	0	0	0	0	1	0	0
GHMT2r,LDH_D,GLYtpp,SERD_L,GLYCL,PPCSCT,ASPO5,NO3R1pp,LDH_D2,ALAt2pp,ALAtpp	0	0	0	0	0	0	0	0	0	0	0	0	0	0	0	0	0	0	0	0	0	0	0	0	1	0	0	0	0	0	0	0	0	1	0	0	0	0	0	0	0	0	0	0	0	0	1	0	0
MDH,LDH_D,ME1,ASPTA,GLUDy,NO3R1pp,LDH_D2,ALAt2pp,FLDR2,ALAtpp	0	0	0	0	0	0	0	0	0	0	0	0	0	0	0	0	0	0	0	0	1	1	0	0	0	0	0	0	0	0	0	0	0	0	0	0	0	0	0	0	0	0	0	0	0	3	0	0	0
LDH_D,PPCSCT,ASPO5,NO3R1pp,LDH_D2,ALAt2pp,ALAtpp	0	0	0	0	0	0	0	0	0	0	0	0	0	0	0	0	0	0	0	0	0	0	0	0	0	0	0	0	0	0	0	0	0	0	0	0	0	0	0	0	0	0	0	0	0	0	1	0	0
POX,SERD_L,NO3R1pp,ALAt2pp,ALAtpp	0	0	0	0	0	0	0	0	0	0	0	0	0	0	0	0	0	0	0	0	0	0	0	0	0	0	0	0	0	0	0	0	0	1	0	0	0	0	0	0	0	0	0	0	0	0	0	0	0
PYNP2r,METSOXR1,URIH	0	0	0	0	0	0	2	0	0	0	0	0	1	0	0	0	0	0	0	2	0	0	0	0	0	0	0	0	0	0	0	0	0	0	0	0	0	0	0	0	0	0	0	0	0	0	0	0	0
ILETA,G6PDA,ABTA,GF6PTA,PDX5PS,GLUDC,PDX5PO2	0	0	0	0	0	0	0	0	0	0	0	0	0	0	0	0	0	0	0	1	0	0	0	0	0	0	0	0	0	0	0	0	0	1	0	0	0	0	0	0	0	0	0	0	0	1	0	2	0
ACALD,ILETA,PTRCTA,PFL,ABTA,OAADC,ABUTD,DTARTD	0	0	0	0	0	0	0	0	0	0	0	0	0	0	0	0	0	0	0	0	0	0	0	0	0	0	0	0	0	0	0	0	0	1	0	0	0	0	0	0	0	1	0	0	0	1	0	0	0
MDH,PHETA1,SUCMALtpp,PTRCTA,ASPTA,ABTA,OAADC,ABUTD,DTARTD,SUCTARTtpp	0	0	0	0	0	0	0	0	0	0	0	0	0	0	0	0	0	1	0	0	1	2	0	0	0	0	0	0	0	0	0	0	0	1	0	0	0	0	0	0	0	0	0	0	0	1	0	0	0
ILETA,ASPTA,PFL,ENO,MCITL2,MCITS,SUCFUMtpp,MCITD,MICITDr	0	0	0	0	0	0	0	0	1	0	0	0	0	0	0	0	0	1	0	1	0	1	0	0	0	0	0	0	0	0	0	0	0	1	0	0	0	0	0	0	0	0	0	0	0	0	0	0	0
CBMKr,GLUt2rpp,ASNN,SUCOAS,ASNS1,ALAt2pp,ALAtpp	0	0	0	0	0	0	0	0	0	0	0	0	0	0	0	0	0	0	0	0	0	0	1	0	0	0	0	2	0	0	0	0	0	0	0	0	0	0	0	0	0	0	0	0	0	0	0	0	0
VALTA,GLUDy,VPAMTr,SERD_L,AACPS8,FA100ACPHi,ALAtpp	0	0	0	0	0	0	0	0	0	0	0	0	0	0	0	0	0	0	0	0	0	0	0	0	0	0	0	0	0	0	0	0	0	3	0	0	0	0	0	0	0	0	0	0	0	3	0	0	0
ILETA,ABTA,GF6PTA,GLUDC,AACPS8,FA100ACPHi	0	0	0	0	0	0	0	0	0	0	0	0	0	0	0	0	0	0	0	0	0	0	0	0	0	0	0	0	0	0	0	0	0	1	0	0	0	0	0	0	0	0	0	0	0	1	0	1	0
CBMKr,MCITL2,MCITS,MCITD,SUCOAS,MICITDr,DTARTD,SUCMALtpp,MALt3pp	0	0	0	0	0	0	0	0	0	0	0	0	0	0	0	0	0	1	0	1	0	0	0	0	0	0	0	2	0	0	0	0	0	0	0	0	0	0	0	0	0	0	0	0	0	0	0	0	0
MDH,GLUDy,PTRCTA,CYSDS,ASPTA,LEUTAi,ENO,ABTA,ME2,ASPO5,ABUTD,NO3R1pp,SUCDi,ALAt2pp,ALAtpp,PYK2	0	0	0	0	0	0	0	0	1	0	0	0	0	0	0	0	0	0	0	0	1	5	0	0	0	0	0	0	0	0	0	0	0	1	0	0	0	0	0	1	0	0	0	0	0	4	1	0	0
ENO,AACPS8,FA100ACPHi,PYK2	0	0	0	0	0	0	0	0	0	0	0	0	0	0	0	0	0	0	0	0	0	0	0	0	0	0	0	0	0	0	0	0	0	0	0	0	0	0	0	0	0	0	0	0	0	0	0	0	0
TRPAS2,INDOLEt2pp,MALt3pp	0	0	0	0	0	0	0	0	0	0	0	0	0	0	0	0	0	0	0	0	0	0	0	0	0	2	0	0	0	0	0	0	0	0	0	0	0	0	0	0	0	0	0	0	0	0	0	0	0
SUCOAS,GLYtpp,ASNN,GLUCYS,NO3R1pp,GTHS,SUCDi,ASNS1,SUCMALtpp,MALt3pp	0	0	0	0	0	0	0	0	0	0	0	0	0	0	0	0	0	1	0	0	0	4	1	0	1	0	0	2	0	0	0	0	0	0	0	0	0	0	0	0	0	0	0	0	0	0	0	0	0
MDH,ASPTA,PFL,LEUTAi,OHPBAT,MCITL2,PDX5PS,MCITS,NO3R1pp,MCITD,PDX5PO2,SUCDi,MICITDr,SUCMALtpp,MALt3pp	0	0	0	0	0	0	0	0	0	0	0	0	0	0	0	0	0	1	0	2	1	5	0	0	0	0	0	0	0	0	0	0	0	2	0	0	0	0	0	0	0	0	0	0	0	0	0	0	0
ENO,G6PP	0	0	0	0	0	0	0	0	0	0	0	0	0	0	0	0	0	0	0	0	0	0	0	0	0	0	0	0	0	0	0	0	0	0	0	0	0	0	0	0	0	0	0	0	0	0	0	0	0
CBMKr,GLYtpp,PTRCTA,LEUTAi,ENO,G6PDA,ABTA,GF6PTA,GLUCYS,ABUTD,GTHS	0	0	0	0	0	0	0	0	1	0	0	0	0	0	0	0	0	0	0	0	0	0	0	0	1	0	0	0	0	0	0	0	0	1	0	0	0	0	0	0	0	0	0	0	0	1	0	2	0
CBMKr,SUCOAS,PPCSCT,CBPS	0	0	0	0	0	0	0	0	0	0	0	0	0	0	0	0	0	0	0	0	0	0	0	0	0	0	0	2	0	0	0	0	0	0	0	0	0	0	0	0	0	0	0	0	0	0	0	0	0
ALATA_L,NO2t2rpp,GLUDy,ICDHyr,ALATA_L2,GLYK,GTHOr,GLYCTO3,PGI,G3PD7,PYAM5PO,GLCP,ALCD19,F6PA,PGMT,NO3R2pp,TMAOR2pp,GCALDD,ACONTb,ACONTa,GTHPi,GAPP	0	0	0	0	0	0	0	0	1	0	0	0	0	0	0	0	0	0	0	2	0	0	0	0	4	0	1	0	0	0	0	0	0	0	0	0	1	0	0	0	0	0	0	0	0	3	0	0	0
CBMKr,GLYK	0	0	0	0	0	0	0	0	0	0	0	0	0	0	0	0	0	0	0	0	0	0	0	0	0	0	0	0	0	0	0	0	0	0	0	0	0	0	0	0	0	0	0	0	0	0	0	0	0
NO2t2rpp,NO3R2pp,ALAt2pp,ALAtpp	0	0	0	0	0	0	0	0	0	0	0	0	0	0	0	0	0	0	0	0	0	0	0	0	0	0	0	0	0	0	0	0	0	0	0	0	0	0	0	0	0	0	0	0	0	0	0	0	0
MDH,CS,PPCK,PYK,CITL,MDH2,CITt7pp,NO3t7pp,PDH,NO3R1pp,CITt3pp,SUCCt1pp	0	0	0	0	0	0	0	0	1	0	0	0	0	0	1	0	0	0	0	0	1	0	0	0	0	0	0	1	0	0	0	0	0	0	0	0	0	0	0	0	0	0	0	0	0	0	0	0	0
PPCK,PPC,G1PTT,TDPGDH	0	0	0	0	0	0	0	0	1	0	0	0	0	0	1	0	0	0	0	0	0	0	0	0	0	0	0	0	0	0	0	0	0	0	0	0	0	0	0	0	0	0	0	0	0	0	0	0	0
DHORTS,AGDC,ASPCT,ACM6PH	0	0	0	0	0	0	0	0	0	0	0	0	0	0	0	0	0	0	0	0	0	0	0	0	0	0	0	0	0	0	0	0	0	0	0	0	0	0	0	0	0	0	0	0	1	0	0	0	0
NO2t2rpp,LDH_D,CS,ACALD,MDH,ICL,AOBUTDs,MALS,CITt7pp,L_LACD2,NO3R1pp,ACONTb,SUCDi,ACONTa,CITt3pp,SUCCt1pp	0	0	0	0	0	0	0	0	0	0	0	0	0	0	0	0	0	0	0	2	1	4	0	0	0	0	0	1	2	0	0	0	1	0	0	0	0	0	0	0	0	1	0	0	0	0	0	0	0
NO2t2rpp,ACACT1r,CS,PPCK,PYK,CITL,ACACCT,MDH2,SUCCt2_2pp,NO3R1pp,SUCMALtpp,MALt3pp	0	0	0	0	0	0	0	0	1	0	0	0	0	0	2	0	0	1	1	1	0	0	0	0	0	0	0	4	0	0	0	0	0	0	0	0	0	0	0	0	0	0	0	0	0	0	0	0	0
ASPTA,GLUDy,ICDHyr,G6PDA,CITL,GF6PTA,CITt7pp,ACONTb,ACONTa,FLDR2,SUCCt1pp	0	0	0	0	0	0	0	0	1	0	0	0	0	0	0	0	0	0	0	2	0	1	0	0	0	0	0	0	0	0	0	0	0	0	0	0	0	0	0	0	0	0	0	0	0	3	0	2	0
MDH,MDH3,NO3R2pp,NO3t7pp,GCALDD,CITt3pp	0	0	0	0	0	0	0	0	0	0	0	0	0	0	0	0	0	0	0	0	1	0	0	0	0	0	0	0	0	0	0	0	0	0	0	0	0	0	0	0	0	0	0	0	0	0	0	0	0
SUCOAS,LDH_D,SUCCt1pp,ENO,PPS,AKGDH,GLYCK2,GLUDC,ASCBptspp,GLUABUTt7pp	0	0	0	0	0	0	0	0	1	0	0	0	0	0	0	0	0	0	0	0	0	0	0	0	0	1	0	4	0	0	0	0	0	0	0	0	0	0	0	0	0	0	0	0	0	0	0	2	0
TALA,TKT2,LDH_D,ENO,SBTPD,SBTptspp,URIH	0	0	0	0	0	0	0	0	1	1	0	0	0	0	0	0	0	0	0	0	0	0	0	0	0	0	0	0	0	0	0	0	0	0	0	0	0	0	0	0	0	0	0	0	0	0	0	2	0
PPCK,GLYK,MDH,ALCD19,DCTPD,ASCBptspp,DTARTD	0	0	0	0	0	0	0	0	0	0	0	0	0	0	1	0	0	0	0	0	1	0	0	0	1	0	0	0	0	0	0	0	0	0	0	0	0	0	0	0	0	0	0	0	0	0	0	2	0
PYK,PPS,G1PTT,TDPGDH,ZN2abcpp,ZN2tpp	0	0	0	0	0	0	0	0	1	0	0	0	0	0	0	0	0	0	0	0	0	0	0	0	0	0	0	0	0	0	0	0	0	0	0	0	0	0	0	0	0	0	0	0	0	0	0	0	0
SDPTA,ADCS,ADCL,SHCHCS3,SEPHCHCS	0	0	0	0	0	0	0	0	0	0	0	0	0	0	0	0	0	0	0	0	0	0	0	0	0	0	0	0	0	0	0	0	0	1	0	0	0	0	0	0	0	0	0	0	0	1	0	0	0
MDH,NO2t2rpp,GLYCTO3,CTPS2,P5CR,MDH2,NO3R2pp,NO3R1pp,GCALDD,INSt3pp	0	0	0	0	0	0	0	0	0	0	0	0	0	0	0	0	0	0	0	0	1	0	0	0	0	0	0	0	0	0	0	0	0	0	0	0	0	0	0	0	0	0	0	0	0	0	0	0	0
SUCCt1pp,GLYCTO3,CTPS2,P5CR,NO3R2pp,SUCCt2_3pp,NO3t7pp	0	0	0	0	0	0	0	0	0	0	0	0	0	0	0	0	0	0	0	0	0	0	0	0	0	0	0	0	0	0	0	0	0	0	0	0	0	0	0	0	0	0	0	0	0	0	0	0	0
MTHFC,MTHFD,PPS,FTHFLi,FRUpts2pp	0	0	0	0	0	0	0	0	0	0	0	0	0	0	0	0	0	0	0	0	0	0	0	0	0	0	0	0	0	0	0	0	0	0	0	0	0	0	0	0	0	0	0	0	0	0	0	0	0
PPCK,CITL,POR5,PYK6	0	0	0	0	0	0	0	0	0	0	0	0	0	0	1	0	0	0	0	0	0	0	0	0	0	0	0	0	0	0	0	0	0	0	0	0	0	0	0	0	0	0	0	0	0	0	0	0	0
MDH,NO2t2rpp,SUCOAS,SUCCt1pp,AKGDH,MDH2,PMPK,NO3R1pp,2MAHMP	0	0	0	0	0	0	0	0	0	0	0	0	0	0	0	0	0	0	0	0	1	0	0	0	0	0	0	4	0	0	0	0	0	0	0	0	0	0	0	0	0	0	0	0	0	0	0	0	0
MDH,LDH_D,ALATA_D2,PYAM5PO,GLYCL,GHMT2r,MOHMT,S2FE2SR,SCYSDS,FESD1s,MOX	0	0	0	0	0	0	0	0	0	0	0	0	0	0	0	0	0	0	0	0	1	0	0	0	0	0	0	0	0	0	0	0	0	0	0	0	0	0	0	0	0	0	0	0	0	0	0	0	0
HEX1,G6PP,FESD1s	0	0	0	0	0	0	0	0	0	0	0	0	0	0	0	0	0	0	0	0	0	0	0	0	0	0	0	0	0	0	0	0	0	0	0	0	0	0	0	0	0	0	0	0	0	0	0	0	0
ASPTA,MDH,ACALD,PTRCTA,ABTA,MALS,ASPO6,ABUTD,FESD1s,MOX	0	0	0	0	0	0	0	0	0	0	0	0	0	0	0	0	0	0	0	0	1	1	0	0	0	0	0	0	1	0	0	0	0	0	0	0	0	0	0	0	0	1	0	0	0	1	1	0	0
ZN2t3pp,ZN2tpp,FESD1s	0	0	0	0	0	0	0	0	0	0	0	0	0	0	0	0	0	0	0	0	0	0	0	0	0	0	0	0	0	0	0	0	0	0	0	0	0	0	0	0	0	0	0	0	0	0	0	0	0
GLUt2rpp,ENO,GMPS2,AACPS3,DASYN160,PHEt2rpp,G3PAT160,AGPAT160,PYK4,PHEtipp	0	0	0	0	0	0	0	0	1	0	0	0	0	0	0	0	0	0	0	0	0	0	0	0	0	0	0	0	0	0	0	0	0	0	0	0	0	0	0	0	0	0	0	0	0	0	0	0	0
ASNN,ASNS2,FESD1s	0	0	0	1	0	0	0	0	0	0	0	0	0	0	0	0	0	0	0	0	0	0	1	0	0	0	0	0	0	0	0	0	0	0	0	0	0	0	0	0	0	0	0	0	0	0	0	0	0
LDH_D,POR5,ENO,GLYCL,GLUPRT,GARFT,PRAGSr,PRFGS,PMPK,MTHFC,MTHFD,PDH,PRAIS,AMPMS2,FLDR2,PYK4	0	0	0	0	0	0	0	0	1	0	0	0	0	0	0	0	0	0	0	0	0	0	0	0	0	0	0	0	0	0	0	0	0	0	0	0	0	0	0	0	0	0	0	0	0	0	0	0	0
MDH,GLCP,AGDC,GLUPRT,GARFT,MDH2,PRAGSr,PRFGS,AMANAPEr,FTHFLi,PMPK,PRAIS,AMPMS2,FESD1s	0	0	0	0	0	0	0	0	0	0	0	0	0	0	0	0	0	0	0	0	1	0	0	0	0	0	0	0	0	0	0	0	0	0	0	0	1	0	0	0	0	0	0	0	0	0	0	0	1
DHORTS,ASPCT,GAPP	0	0	0	0	0	0	0	0	0	0	0	0	0	0	0	0	0	0	0	0	0	0	0	0	0	0	0	0	0	0	0	0	0	0	0	0	0	0	0	0	0	0	0	0	0	0	0	0	0
LDH_D,FRD2,ENO,MGSA,GLYCL,ADSS,IGPDH,LCADi,MTHFC,MTHFD,L_LACD3,HSTPT,IG3PS,LALDO3,ADSL1r,AICART,THRA,SUCASPtpp,PYK3	0	0	0	0	0	0	0	0	1	0	0	0	0	0	0	0	0	1	0	0	0	0	0	0	0	0	0	0	0	0	0	0	1	0	0	0	0	0	0	0	0	0	0	0	0	0	0	0	0
MGSA,GLYOX3	0	0	0	0	0	0	0	0	0	0	0	0	0	0	0	0	0	0	0	0	0	0	0	0	0	0	0	0	0	0	0	0	0	0	0	0	0	0	0	0	0	0	0	0	0	0	0	0	0
PYNP2r,ENO,BUTCT,GSPMDA,GSPMDS,DATPHs,FACOAE160,POR5,RNTR1c2,2DGLCptspp	0	0	0	0	0	0	0	0	1	0	0	0	1	0	0	0	0	0	0	0	0	0	0	0	0	0	0	2	0	0	0	0	0	0	0	0	0	0	0	0	0	0	0	0	0	0	0	5	0
PGMT,PPS,GLCS1,GLCP,GALUi,METSOXR2,CELBpts,BGLA1	0	0	0	0	0	0	4	0	0	0	0	0	0	0	0	0	0	0	0	0	0	0	0	0	0	0	1	0	0	0	0	0	0	0	0	0	1	0	0	0	0	0	0	0	0	0	0	8	0
PPCK,TARTD,AGDC,SULR,AMANAPEr,SSALy,TARTRt7pp,ACMANAptspp	0	0	0	0	0	0	0	0	0	0	0	0	0	3	1	0	0	0	0	0	0	0	0	0	0	0	0	2	0	0	0	0	0	0	0	0	0	0	0	0	0	0	0	0	0	1	0	5	1
NO2t2rpp,GLYCTO4,FRD3,NO3R1pp,NAt3pp,SUCDi,ALAt4pp,ALAtpp	0	0	0	0	0	0	0	0	0	0	0	0	0	0	0	0	0	0	0	0	0	4	0	0	0	0	0	0	0	0	0	0	0	0	0	0	0	0	0	0	0	0	0	0	0	0	0	0	0
PGI,PGMT,LDH_D,SUCCt1pp,ENO,FTHFD,GLYCL,GHMT2r,GALUi,SULR,TAUDO,MTHFC,MTHFD,FRUpts2pp,GAMptspp	0	0	0	0	0	0	0	0	1	0	0	1	0	0	0	0	0	0	0	0	0	0	0	0	0	0	1	2	0	0	0	0	0	0	0	0	0	0	0	0	0	0	0	0	0	0	0	10	0
LDH_D,PPCK,PYK,TARTD,TARTRt7pp,FACOAE160,PDH,SUCCt1pp	0	0	0	0	0	0	0	0	1	0	0	0	0	3	1	0	0	0	0	0	0	0	0	0	0	0	0	0	0	0	0	0	0	0	0	0	0	0	0	0	0	0	0	0	0	0	0	0	0
SUCOAS,SUCCt1pp,FACOAL160t2pp,METSOXR1,METOX1s,DASYN160,PGPP160pp,2AGPG160tipp,AACTOOR,PGSA160,PGP160abcpp,PLIPA1G160pp,LPLIPAL2G160	0	0	0	0	0	0	2	0	0	0	0	0	0	0	0	0	0	0	1	2	0	0	0	0	0	0	0	2	0	0	0	0	0	0	0	0	0	0	0	0	0	0	0	0	0	0	0	0	0
METSOXR2,METOX2s,AACTOOR	0	0	0	0	0	0	2	0	0	0	0	0	0	0	0	0	0	0	0	0	0	0	0	0	0	0	0	0	0	0	0	0	0	0	0	0	0	0	0	0	0	0	0	0	0	0	0	0	0
TYRTA,PSCVT,ANS,CHORS,ENO	0	0	0	0	0	0	0	0	1	0	0	0	0	0	0	0	0	0	0	0	0	1	0	0	0	0	0	0	0	0	0	0	0	2	0	0	0	0	0	0	0	0	0	0	0	0	0	0	0
SUCCt1pp,GLUTRS,GLUTRR,G1SAT,PPBNGS,SSALy,HMBS	0	0	0	0	0	0	0	0	0	0	0	0	0	0	0	0	0	0	0	1	0	0	0	0	0	0	0	1	0	0	0	0	0	0	0	0	0	0	0	0	0	0	0	0	0	1	0	0	0
ENO,AGDC,ACM6PH,METSOXR1,METOX1s,ACMUMptspp,PDX5POi	0	0	0	0	0	0	2	0	1	0	0	0	0	0	0	0	0	0	0	2	0	0	0	0	0	0	0	0	0	0	0	0	0	0	0	0	0	0	0	0	0	0	0	0	2	0	0	3	0
LDH_D,ENO,PPS,BUTCT,PDH,PYK3	0	0	0	0	0	0	0	0	1	0	0	0	0	0	0	0	0	0	0	0	0	0	0	0	0	0	0	2	0	0	0	0	0	0	0	0	0	0	0	0	0	0	0	0	0	0	0	0	0
GLUDy,ALATA_L,G1PTT,TDPGDH,TDPADGAT,DCTPD,TDPAGTA,FE3Ri,DAAD,POR5,ICYSDS,I4FE4SR,RNTR3c2,I2FE2SS,I2FE2SS2,I4FE4ST,FESD1s	0	0	0	0	0	0	0	0	0	0	0	0	0	0	0	0	0	0	0	0	0	0	0	0	0	0	0	0	0	0	8	0	0	1	0	0	0	0	0	0	0	0	0	0	0	3	0	0	0
XYLI2,ENO,GLCS1,GLCP,FRUptspp,POR5,RNTR4c2,NOVBCNtex	0	0	0	0	0	0	0	0	3	0	0	0	0	0	0	0	0	0	0	0	0	0	0	0	0	0	0	0	0	0	0	0	0	0	0	0	1	0	0	0	0	0	0	0	0	0	0	2	0
TKT2,TYRTA,TALA,GMPS2,TRPS1	0	0	0	0	0	0	0	0	0	1	0	0	0	0	0	0	0	0	0	0	0	1	0	0	0	0	0	0	0	0	0	0	0	1	0	0	0	0	0	0	0	0	0	0	0	0	0	0	0
ACOTA,ENO,CU2abcpp,GLUSy,MANptspp,CU2tpp	0	0	0	0	0	0	0	0	1	0	0	0	0	0	0	0	0	0	0	0	0	0	0	0	0	0	0	0	0	0	0	0	0	0	0	0	0	0	0	0	0	0	0	0	0	3	0	5	0
ENO,CHTBSptspp,DC6PDA	0	0	0	0	0	0	0	0	1	0	0	0	0	0	0	0	0	0	0	0	0	0	0	0	0	0	0	0	0	0	0	0	0	0	0	0	0	0	0	0	0	0	0	0	0	0	0	6	0
PHETA1,PHEt2rpp,CS,ENO,PPC,TREptspp,DATPHs,POR5,RNTR1c2,CITt3pp	0	0	0	0	0	0	0	0	2	0	0	0	0	0	0	0	0	0	0	0	0	1	0	0	0	0	0	1	0	0	0	0	0	1	0	0	0	0	0	0	0	0	0	0	0	0	0	3	0
GLUt2rpp,EDA,EDD,DXPS,FACOAL160t2pp,AMPTASECG,FACOAE160,GLUabcpp,PA160abcpp,AGPAT160,CGLYabcpp,2AGPA160tipp,PLIPA1A160pp,LPLIPAL2A160,APG3PAT160	0	0	0	0	0	0	0	0	0	0	1	0	0	0	0	0	0	0	1	0	4	0	0	0	0	0	0	5	0	0	0	1	0	0	0	0	0	0	0	0	0	0	0	0	0	0	0	0	0
EDA,EDD,DXPS	0	0	0	0	0	0	0	0	0	0	0	0	0	0	0	0	0	0	0	0	0	0	0	0	0	0	0	0	0	0	0	1	0	0	0	0	0	0	0	0	0	0	0	0	0	0	0	0	0
LDH_D,ENO,M1PD,GGPTRCS,MNLptspp,GGPTRCO	0	0	0	0	0	0	0	0	1	0	0	0	0	0	0	0	0	0	0	2	0	0	0	0	0	0	0	0	0	0	0	0	0	0	0	0	0	0	0	0	0	0	0	0	0	0	0	6	0
DHORTS,GTHOr,SSALx,ASPT,ASPCT,DHORDfum,SUCASPtpp	0	0	0	0	0	0	0	0	0	0	0	0	0	0	0	0	0	1	0	0	0	0	0	0	0	0	0	0	0	0	0	0	0	0	0	0	0	0	0	0	0	0	0	0	0	0	0	0	0
GTHOr,ADSL2r,GHMT2r,PRASCSi,MTHFC,MTHFD,AICART	0	0	0	0	0	0	0	0	0	0	0	0	0	0	0	0	0	0	0	0	0	0	0	0	0	0	0	0	0	0	0	0	0	0	0	0	0	0	0	0	0	0	0	0	0	0	0	0	0
ACALD,CS,ICDHyr,ENO,FTHFD,HSST,AKGDH,FTHFLi,CYSTL,SHSL1,ACONTb,ACONTa,DTARTD,POR5,RNTR2c2,FLDR2,PYK4,SUCTARTtpp	0	0	0	0	0	0	0	0	2	0	0	0	0	0	0	0	0	0	0	2	0	0	0	0	0	0	0	3	0	0	0	0	0	0	0	1	0	0	0	2	0	1	0	0	0	0	0	0	0
TPI,ENO,FBA,MGSA,AGDC,FRUK,P5CR,AMANAPEr,FRUptspp	0	0	0	0	0	0	0	0	7	0	0	0	0	0	0	0	0	0	0	0	0	0	0	0	0	0	0	0	0	0	0	0	0	0	0	0	0	0	0	0	0	0	0	0	0	0	0	2	1
MDH,FUM,SUCCt1pp,FRD2,ENO,PPC,GLYAT,LCADi,L_LACD3,AMPTASECG,CGLYabcpp,POR5,RNTR2c2,FLDR2	0	0	0	0	0	0	0	0	2	0	1	0	0	0	0	0	0	1	0	0	1	0	0	0	0	0	0	5	0	0	0	0	1	1	0	0	0	0	0	0	0	0	0	0	0	0	0	0	0
GHMT2r,PSERT,PSP_L	0	0	0	0	0	0	0	0	0	0	0	0	0	0	0	0	0	0	0	0	0	0	0	0	0	0	0	0	0	0	0	0	0	1	0	0	0	0	0	0	0	0	0	0	0	0	0	0	0
MGSA,FACOAL160t2pp,FACOAE160,LALDO3,PA160abcpp,PLIPA2A160pp,LPLIPAL1A160pp	0	0	0	0	0	0	0	0	0	0	0	0	0	0	0	0	0	0	0	0	0	0	0	0	0	0	0	0	0	0	0	0	0	0	0	0	0	0	0	0	0	0	0	0	0	0	0	0	0
ASPO6,ALKP,METSOXR2,METOX2s,RNTR4c2,FLDR2	0	0	0	0	0	0	2	0	0	0	0	0	0	0	0	0	0	0	0	0	0	0	0	0	0	0	0	0	0	0	0	0	0	0	0	0	0	0	0	0	0	0	0	0	0	0	1	0	0
GLUt2rpp,FRD2,GSPMDA,GSPMDS,NAt3_2pp,NO2t2rpp,NO3t7pp,GLUt4pp,NO3R1pp,SUCDi	0	0	0	0	0	0	0	0	0	0	0	0	0	0	0	0	0	0	0	0	0	4	0	0	0	0	0	0	0	0	0	0	0	0	0	0	0	0	0	0	0	0	0	0	0	0	0	0	0
CBMKr,ENO,HEX7,FRUptspp,NOVBCNtex	0	0	0	0	0	0	0	0	3	0	0	0	0	0	0	0	0	0	0	0	0	0	0	0	0	0	0	0	0	0	0	0	0	0	0	0	0	0	0	0	0	0	0	0	0	0	0	2	0
CS,ENO,AGDC,ACM6PH,GLCptspp,ACONTa,DTARTD,POR5,RNTR3c2	0	0	0	0	0	0	0	0	1	0	0	0	0	0	0	0	0	0	0	1	0	0	0	0	0	0	0	1	0	0	0	0	0	0	0	1	0	0	0	0	0	0	0	0	1	0	0	11	0
LDH_D,ENO,AST,SGDS,PPCSCT,SOTA,SGSAD,GLYCK2,SULR,MANPGH,MANGLYCptspp,GLUDy,SADH,MMCD	0	0	0	0	0	0	0	0	1	0	0	0	0	0	0	0	0	0	0	0	0	0	0	0	0	1	0	2	0	0	0	0	0	0	0	0	0	0	0	0	0	0	2	0	0	3	0	2	0
NO2t2rpp,TYRTA,SUCCt1pp,ALCD19,AST,SGDS,AKGDH,SOTA,SGSAD,LCTSt3ipp,SADH,NO3R1pp,PPPGO3,SUCDi,LCTStpp,TYRL,DHGLYH	0	1	0	0	0	0	0	0	0	0	0	0	0	0	0	0	0	0	0	0	0	5	0	0	0	0	0	2	0	0	0	0	0	1	0	0	0	1	0	0	0	0	0	0	0	0	0	0	0
MDH,NO2t2rpp,DCTPD,MDH2,LCADi,NO3R2pp,L_LACD3,SERt4pp,NO3R1pp,NAt3pp,SERtpp	0	0	0	0	0	0	0	0	0	0	0	0	0	0	0	0	0	0	0	0	1	0	0	0	0	0	0	0	0	0	0	0	1	0	0	0	0	0	0	0	0	0	0	0	0	0	0	0	0
ASPTA,NO2t2rpp,FUM,ASPT,GLUN,MDH2,SULR,TAUDO,ME2,FACOAL160t2pp,FACOAE160,LCTSt3ipp,NO3R1pp,DASYN160,PGPP160pp,CLPNH160pp,CLPNS160pp,SUCDi,PGSA160,PGP160abcpp,PLIPA2A160pp,LPLIPAL1A160pp,LCTStpp	0	1	0	0	0	0	0	0	0	0	0	1	0	0	0	0	0	1	1	0	0	5	0	0	0	0	0	2	0	0	0	0	0	0	0	0	0	1	0	0	0	0	0	0	0	0	0	0	0
SUCOAS,PPCSCT,SULR,FACOAL160t2pp,NO3t7pp,NO3R1pp,MMCD,DASYN160,CLPNH160pp,CLPNS160pp,PG160abcpp,PGSA160,PGPP160,2AGPA160tipp,PLIPA1A160pp,LPLIPAL2A160,OPHHXy	0	0	0	0	0	0	0	0	0	0	0	0	0	0	0	0	0	0	1	0	0	0	0	0	0	0	0	4	0	0	0	0	0	0	0	0	0	0	0	0	0	0	0	0	0	0	0	0	0
TALA,F6PA,TPI,ALATA_L,DXPS,TKT2,ALKP,GLUDy,ICYSDS,TYRL,THZPSN3	0	0	0	0	0	0	0	0	1	1	0	0	0	0	0	0	0	0	0	0	0	0	0	0	0	0	0	0	0	0	2	0	0	0	0	0	0	0	0	0	0	0	0	0	0	3	0	0	0
MDH,GLYCL,GHMT2r,MDH2,SULR,UDPGD,MTHFC,MTHFD,UDPGDC,UDPKAAT,ULA4NFT	0	0	0	0	0	0	0	0	0	0	0	0	0	0	0	0	0	0	0	0	1	0	0	0	0	0	0	2	0	0	0	0	0	0	0	0	0	0	0	0	0	0	0	0	0	0	0	0	0
CS,GTHOr,FUM,ASPT,CITL,ME2,ASPO6,POR5,RNTR2c2,FLDR2,GTHPi	0	0	0	0	0	0	0	0	0	0	0	0	0	0	0	0	0	1	0	0	0	0	0	0	0	0	0	1	0	0	0	0	0	0	0	0	0	0	0	0	0	0	0	0	0	0	1	0	0
ALAR,ENO,DCTPD,DAAD,MANptspp,S2FE2SR,SCYSDS,S4FE4SR,S4FE4ST,S2FE2SS2	0	0	0	0	0	0	0	0	1	0	0	0	0	0	0	0	0	0	0	0	0	0	0	0	0	0	0	0	0	0	0	0	0	2	0	0	0	0	0	0	0	0	0	0	0	0	0	5	0
PYK,ENO,HEX4,MN6PP	0	0	0	0	0	0	0	0	0	0	0	0	0	0	0	0	0	0	0	0	0	0	0	0	0	0	0	0	0	0	0	0	0	0	0	0	0	0	0	0	0	0	0	0	0	0	0	0	0
ENO,CELBpts,BGLA1	0	0	0	0	0	0	2	0	1	0	0	0	0	0	0	0	0	0	0	0	0	0	0	0	0	0	0	0	0	0	0	0	0	0	0	0	0	0	0	0	0	0	0	0	0	0	0	8	0
TYRTA,SUCCt1pp,ENO,ABTA,GLUDC,SSALy,TREptspp,GLUSy	0	0	0	0	0	0	0	0	1	0	0	0	0	0	0	0	0	0	0	0	0	1	0	0	0	0	0	0	0	0	0	0	0	1	0	0	0	0	0	0	0	0	0	0	0	4	0	3	0
NDPK8,PA160abcpp,RNTR1c2,FLDR2	0	0	0	0	0	0	0	0	0	0	0	0	0	0	0	0	0	0	0	0	0	0	0	0	0	0	0	0	0	0	0	0	0	0	0	0	0	0	0	0	0	0	0	0	0	0	0	0	0
ENO,GAMptspp	0	0	0	0	0	0	0	0	1	0	0	0	0	0	0	0	0	0	0	0	0	0	0	0	0	0	0	0	0	0	0	0	0	0	0	0	0	0	0	0	0	0	0	0	0	0	0	5	0
SUCCt1pp,CS,ACS,CITL,SUCCt2_3pp,NO3R1pp,PPPGO3,SUCDi	0	0	0	0	0	0	0	0	0	0	0	0	0	0	0	0	0	0	0	0	0	4	0	0	0	0	0	2	0	0	0	0	0	0	0	0	0	0	0	0	0	0	0	0	0	0	0	0	0
ACALD,ENO,GLUN,SULR,GLUDy,PDH,ICYSDS,I2FE2SS,I2FE2ST,PYK4	0	0	0	0	0	0	0	0	1	0	0	0	0	0	0	0	0	0	0	0	0	0	0	0	0	0	0	2	0	0	5	0	0	0	0	0	0	0	0	0	0	1	0	0	0	3	0	0	0
PYK,ENO,S2FE2SR,SCYSDS,S4FE4SR,S4FE4ST,S2FE2SS2	0	0	0	0	0	0	0	0	2	0	0	0	0	0	0	0	0	0	0	0	0	0	0	0	0	0	0	0	0	0	0	0	0	0	0	0	0	0	0	0	0	0	0	0	0	0	0	0	0
GTHOr,PYAM5PO,GLCS1,GTHPi	0	0	0	0	0	0	0	0	0	0	0	0	0	0	0	0	0	0	0	0	0	0	0	0	0	0	0	0	0	0	0	0	0	0	0	0	0	0	0	0	0	0	0	0	0	0	0	0	0
GLUt2rpp,PYK,ENO,GLUabcpp,PHEt2rpp	0	0	0	0	0	0	0	0	2	0	0	0	0	0	0	0	0	0	0	0	4	0	0	0	0	0	0	0	0	0	0	0	0	0	0	0	0	0	0	0	0	0	0	0	0	0	0	0	0
MDH,NO2t2rpp,SUCOAS,FUM,OAADC,AKGDH,MDH3,NO3R2pp,ZNabcpp,ZN2abcpp,NO3R1pp,PHEt2rpp,SUCDi,PHEtipp	0	0	0	0	0	0	0	0	0	0	0	0	0	0	0	0	0	1	0	0	1	4	0	0	0	0	0	4	0	0	0	0	0	0	0	0	0	0	0	0	0	0	0	0	0	0	0	0	0
EDA,EDD,ALCD19,GLYCDx,GAPP	0	0	0	0	0	0	0	0	0	0	0	0	0	0	0	0	0	0	0	0	0	0	0	0	0	0	0	0	0	0	0	1	0	0	0	0	0	0	0	0	0	0	0	0	0	0	0	0	0
ENO,DHAPT,ALKP	0	0	0	0	0	0	0	0	1	0	0	0	0	0	0	0	3	0	0	0	0	0	0	0	0	0	0	0	0	0	0	0	0	0	0	0	0	0	0	0	0	0	0	0	0	0	0	2	0
ACALD,ECOAH1,HACD1,ACACT1r,ENO,BUTCT,FRUpts2pp,ACOAD1f	0	0	0	0	0	0	0	0	1	0	0	0	0	0	0	0	0	0	4	3	0	0	0	0	0	0	0	3	0	0	0	0	0	0	0	0	0	0	0	0	0	1	0	0	0	0	0	5	0
ACS,ALAR,PFL,SERAT,CYSS,SULR,GLUDy,DAAD,SCYSDS,S2FE2SS	0	0	0	0	0	0	0	0	0	0	0	1	0	0	0	0	0	0	0	0	0	0	0	0	0	1	0	3	0	0	0	0	0	2	0	0	0	0	0	0	0	0	0	0	0	3	0	0	0
ENO,AGDC,ACGAptspp	0	0	0	0	0	0	0	0	1	0	0	0	0	0	0	0	0	0	0	0	0	0	0	0	0	0	0	0	0	0	0	0	0	0	0	0	0	0	0	0	0	0	0	0	0	0	0	6	0
SUCOAS,SUCCt1pp,FACOAL160t2pp,2AGPGAT160,2AGPG160tipp,PG160abcpp,PLIPA1G160pp	0	0	0	0	0	0	0	0	0	0	0	0	0	0	0	0	0	0	1	0	0	0	0	0	0	0	0	2	0	0	0	0	0	0	0	0	0	0	0	0	0	0	0	0	0	0	0	0	0
GLUt2rpp,PYNP2r,PSCVT,CHORS,ENO,GLUabcpp,LCTSt3ipp,DASYN160,LCTStpp	0	1	0	0	0	0	0	0	1	0	0	0	1	0	0	0	0	0	0	0	4	0	0	0	0	0	0	0	0	0	0	0	0	1	0	0	0	1	0	0	0	0	0	0	0	0	0	0	0
NDPK8,SCYSDS,S2FE2SS,RNTR1c2,FLDR2	0	0	0	0	0	0	0	0	0	0	0	0	0	0	0	0	0	0	0	0	0	0	0	0	0	0	0	0	0	0	0	0	0	0	0	0	0	0	0	0	0	0	0	0	0	0	0	0	0
FUM,FACOAL160t2pp,FACOAE160,PA160abcpp,PLIPA2A160pp,LPLIPAL1A160pp	0	0	0	0	0	0	0	0	0	0	0	0	0	0	0	0	0	1	1	0	0	0	0	0	0	0	0	0	0	0	0	0	0	0	0	0	0	0	0	0	0	0	0	0	0	0	0	0	0
FUM,ARGSS,OCBT,SULR,ME2,ARGSL	0	0	3	0	0	0	1	0	0	0	0	0	0	0	0	0	0	1	0	0	0	0	0	0	0	0	0	2	0	0	0	0	0	0	0	0	0	0	0	0	0	0	0	0	0	0	0	0	0
NDPK8,GLUDy,GLUSy,GLNS,RNTR1c2,FLDR2	0	0	0	0	0	0	0	0	0	0	0	0	0	0	0	0	0	0	0	0	0	0	0	0	0	0	0	0	0	0	0	0	0	0	0	0	0	0	0	0	0	0	0	0	0	5	0	0	0
TRPAS2,SUCCt1pp,ENO,SSALy,PYK4,TYRL,DHGLYH	0	0	0	0	0	0	0	0	1	0	0	0	0	0	0	0	0	0	0	0	0	0	0	0	0	0	0	0	0	0	0	0	0	0	0	0	0	0	0	0	0	0	0	0	0	1	0	0	0
DHORTS,ASPTA,FUM,SUCCt1pp,PYNP2r,ASPCT,GLUN,MDH3,NO3R2pp,PHEt2rpp,DHORDfum	0	0	0	0	0	0	0	0	0	0	0	0	1	0	0	0	0	1	0	0	0	1	0	0	0	0	0	0	0	0	0	0	0	0	0	0	0	0	0	0	0	0	0	0	0	0	0	0	0
TMDS,FTHFD,GHMT2r,MTHFC,MTHFD,AMPTASECG,DHFR,CGLYabcpp	0	0	0	0	0	0	0	0	0	0	1	0	0	0	0	0	0	0	0	0	0	0	0	0	0	0	0	5	0	0	0	0	0	0	0	0	0	0	0	0	0	0	0	0	0	0	0	0	0
TRPAS2,PPCK,PYK,ENO,TARTD,HSST,CYSTL,SHSL1,TARTRt7pp,AMPTASECG,CGLYabcpp	0	0	0	0	0	0	0	0	2	0	1	0	0	3	1	0	0	0	0	0	0	0	0	0	0	0	0	5	0	0	0	0	0	0	0	1	0	0	0	2	0	0	0	0	0	0	0	0	0
NDPK8,ACALD,PPCK,TREptspp,GCALDD,DTARTD,POR5,RNTR1c2	0	0	0	0	0	0	0	0	0	0	0	0	0	0	1	0	0	0	0	0	0	0	0	0	0	0	0	0	0	0	0	0	0	0	0	0	0	0	0	0	0	1	0	0	0	0	0	3	0
FTHFD,FTHFLi,METSOXR2,METOX2s	0	0	0	0	0	0	2	0	0	0	0	0	0	0	0	0	0	0	0	0	0	0	0	0	0	0	0	0	0	0	0	0	0	0	0	0	0	0	0	0	0	0	0	0	0	0	0	0	0
CBMKr,PYK,ENO,GART,GLUPRT,PRAGSr,PRFGS,GLNS,PRAIS	0	0	0	0	0	0	0	0	2	0	0	0	0	0	0	0	0	0	0	0	0	0	0	0	0	0	0	0	0	0	0	0	0	0	0	0	0	0	0	0	0	0	0	0	0	0	0	0	0
ICYSDS,I4FE4SR,I2FE2SS2,I4FE4ST,I2FE2SR	0	0	0	0	0	0	0	0	0	0	0	0	0	0	0	0	0	0	0	0	0	0	0	0	0	0	0	0	0	0	0	0	0	0	0	0	0	0	0	0	0	0	0	0	0	0	0	0	0
ICDHyr,ASPTA,MDH,FUM,FRD2,TARTD,ICL,AGDC,MALS,MDH3,AMANAPEr,ME2,TARTRt7pp,PDH	0	0	0	0	0	0	0	0	1	0	0	0	0	3	0	0	0	1	0	0	1	1	0	0	0	0	0	0	2	0	0	0	0	0	0	0	0	0	0	0	0	0	0	0	0	0	0	0	1
CBMKr,GLUN,GLNS	0	0	0	0	0	0	0	0	0	0	0	0	0	0	0	0	0	0	0	0	0	0	0	0	0	0	0	0	0	0	0	0	0	0	0	0	0	0	0	0	0	0	0	0	0	0	0	0	0
ENO,AGDC,AMANAPEr,GLCptspp	0	0	0	0	0	0	0	0	1	0	0	0	0	0	0	0	0	0	0	0	0	0	0	0	0	0	0	0	0	0	0	0	0	0	0	1	0	0	0	0	0	0	0	0	0	0	0	11	1
PPS,RNTR3c2,FLDR2,PYK4	0	0	0	0	0	0	0	0	0	0	0	0	0	0	0	0	0	0	0	0	0	0	0	0	0	0	0	0	0	0	0	0	0	0	0	0	0	0	0	0	0	0	0	0	0	0	0	0	0
PPS,DCTPD,GLCptspp,RNTR4c2,FLDR2	0	0	0	0	0	0	0	0	0	0	0	0	0	0	0	0	0	0	0	0	0	0	0	0	0	0	0	0	0	0	0	0	0	0	0	1	0	0	0	0	0	0	0	0	0	0	0	11	0
CS,FBP,OAADC,MDH2,NO3t7pp,NO3R1pp,PFK,ACONTa,POR5,RNTR4c2	0	0	0	0	0	0	0	0	1	0	0	0	0	0	0	0	0	0	0	1	0	0	0	0	1	0	0	1	0	0	0	0	0	0	0	0	0	0	0	0	0	0	0	0	0	0	0	0	0
DHORTS,ICL,ASPCT,DHORDfum,ACONTb,SUCDi,SUCASPtpp	0	0	0	0	0	0	0	0	0	0	0	0	0	0	0	0	0	1	0	1	0	4	0	0	0	0	0	0	1	0	0	0	0	0	0	0	0	0	0	0	0	0	0	0	0	0	0	0	0
ICDHyr,ACONTb,PYK,ENO,FBA,PPS,GLCS1,GLCP,DXPS,GHMT2r,GSPMDA,GSPMDS,IGPDH,TKT2,MTHFC,MTHFD,HSTPT,IG3PS,AICART,PFK,TPI	0	0	0	0	0	0	0	0	7	0	0	0	0	0	0	0	0	0	0	1	0	0	0	0	0	0	0	0	0	0	0	0	0	0	0	0	1	0	0	0	0	0	0	0	0	0	0	0	0
NO2t2rpp,SUCCt1pp,SUCCt2_2pp,NO3R1pp,LDH_D2	0	0	0	0	0	0	0	0	0	0	0	0	0	0	1	0	0	0	0	0	0	0	0	0	0	0	0	0	0	0	0	0	0	0	0	0	0	0	0	0	0	0	0	0	0	0	0	0	0
GTHOr,ASPO6,GTHPi	0	0	0	0	0	0	0	0	0	0	0	0	0	0	0	0	0	0	0	0	0	0	0	0	0	0	0	0	0	0	0	0	0	0	0	0	0	0	0	0	0	0	0	0	0	0	1	0	0
ACALD,PYK,ENO,FACOAL160t2pp,PDH,DASYN160,PG160abcpp,PLIPA2G160pp,LPLIPAL1G160pp,PGSA160,PGPP160	0	0	0	0	0	0	0	0	2	0	0	0	0	0	0	0	0	0	1	0	0	0	0	0	0	0	0	0	0	0	0	0	0	0	0	0	0	0	0	0	0	1	0	0	0	0	0	0	0
MGSA,LGTHL,NO3R2pp,L_LACD3,NO3t7pp,GLYOX,PHEt2rpp	0	0	0	0	0	0	0	0	0	0	0	0	0	0	0	0	0	0	0	0	0	0	0	0	0	0	0	0	0	0	0	0	1	0	0	0	0	0	0	0	0	0	0	0	0	0	0	0	0
AGPAT160,APG3PAT160	0	0	0	0	0	0	0	0	0	0	0	0	0	0	0	0	0	0	0	0	0	0	0	0	0	0	0	0	0	0	0	0	0	0	0	0	0	0	0	0	0	0	0	0	0	0	0	0	0
ENO,AGDC,GLYCK2,AMANAPEr,ACMANAptspp,RNTR4c2,FLDR2	0	0	0	0	0	0	0	0	1	0	0	0	0	0	0	0	0	0	0	0	0	0	0	0	0	1	0	0	0	0	0	0	0	0	0	0	0	0	0	0	0	0	0	0	0	0	0	5	1
PSCVT,CHORS,ENO,DAAD	0	0	0	0	0	0	0	0	1	0	0	0	0	0	0	0	0	0	0	0	0	0	0	0	0	0	0	0	0	0	0	0	0	2	0	0	0	0	0	0	0	0	0	0	0	0	0	0	0
ADSS,P5CR,ADSL1r	0	0	0	0	0	0	0	0	0	0	0	0	0	0	0	0	0	0	0	0	0	0	0	0	0	0	0	0	0	0	0	0	0	0	0	0	0	0	0	0	0	0	0	0	0	0	0	0	0
MDH,LDH_D,ENO,PPC,SULR,ME2,LCADi	0	0	0	0	0	0	0	0	2	0	0	0	0	0	0	0	0	0	0	0	1	0	0	0	0	0	0	2	0	0	0	0	0	0	0	0	0	0	0	0	0	0	0	0	0	0	0	0	0
MDH,SUCCt1pp,PPCK,PYK,FRD2,SSALx,MDH3,METSOXR1,METOX1s	0	0	0	0	0	0	2	0	1	0	0	0	0	0	1	0	0	0	0	2	1	0	0	0	0	0	0	0	0	0	0	0	0	0	0	0	0	0	0	0	0	0	0	0	0	0	0	0	0
ENO,GALTptspp	0	0	0	0	0	0	0	0	1	0	0	0	0	0	0	0	0	0	0	0	0	0	0	3	0	0	0	0	0	0	0	0	0	0	0	0	0	0	0	0	0	0	0	0	0	0	0	2	0
METSOXR1,METOX1s	0	0	0	0	0	0	2	0	0	0	0	0	0	0	0	0	0	0	0	2	0	0	0	0	0	0	0	0	0	0	0	0	0	0	0	0	0	0	0	0	0	0	0	0	0	0	0	0	0
SUCCt1pp,SUCCt2_3pp,DASYN160,CLPNH160pp,CLPNS160pp,PG160abcpp,PGSA160,PGPP160	0	0	0	0	0	0	0	0	0	0	0	0	0	0	0	0	0	0	0	0	0	0	0	0	0	0	0	0	0	0	0	0	0	0	0	0	0	0	0	0	0	0	0	0	0	0	0	0	0
SUCCt1pp,SULR,SSALy	0	0	0	0	0	0	0	0	0	0	0	0	0	0	0	0	0	0	0	0	0	0	0	0	0	0	0	2	0	0	0	0	0	0	0	0	0	0	0	0	0	0	0	0	0	1	0	0	0
FUM,FACOAL160t2pp,FACOAE160,DASYN160,2AGPGAT160,PGPP160pp,2AGPG160tipp,PGSA160,PGP160abcpp,PLIPA1G160pp	0	0	0	0	0	0	0	0	0	0	0	0	0	0	0	0	0	1	1	0	0	0	0	0	0	0	0	0	0	0	0	0	0	0	0	0	0	0	0	0	0	0	0	0	0	0	0	0	0
MDH,SUCCt1pp,AST,SGDS,AKGDH,SOTA,SGSAD,SULR,TAUDO,METSOXR2,METOX2s,GLUDy,SADH,MOX	0	0	0	0	0	0	2	0	0	0	0	1	0	0	0	0	0	0	0	0	1	0	0	0	0	0	0	4	0	0	0	0	0	0	0	0	0	0	0	0	0	0	0	0	0	3	0	0	0
PYNP2r,PYK,ENO,ZN2abcpp,ZN2tpp	0	0	0	0	0	0	0	0	2	0	0	0	1	0	0	0	0	0	0	0	0	0	0	0	0	0	0	0	0	0	0	0	0	0	0	0	0	0	0	0	0	0	0	0	0	0	0	0	0
ACACT1r,SUCCt1pp,ICL,ACACCT,G1PTT,TDPGDH,TDPADGAT,TDPAGTA,GLUSy,ACONTb,GTHRDabc2pp	0	0	0	0	0	0	0	0	0	0	0	0	0	0	0	0	0	0	1	2	0	0	0	0	0	0	0	3	1	0	0	0	0	0	0	0	0	0	0	0	0	0	0	0	0	2	0	0	0
ALATA_L,ANS	0	0	0	0	0	0	0	0	0	0	0	0	0	0	0	0	0	0	0	0	0	0	0	0	0	0	0	0	0	0	0	0	0	0	0	0	0	0	0	0	0	0	0	0	0	0	0	0	0
TRPAS2,MDH,CBMKr,POR5,PFL,ENO,TARTD,AST,SGDS,SOTA,SGSAD,GLYCK2,ME2,TARTRt7pp,GLUDy,SADH,FLDR2,PYK6	0	0	0	0	0	0	0	0	1	0	0	0	0	3	0	0	0	0	0	0	1	0	0	0	0	1	0	0	0	0	0	0	0	0	0	0	0	0	0	0	0	0	0	0	0	3	0	0	0
LDH_D,ACS,CYSDS,GLYCL,GHMT2r,SERAT,CYSS	0	0	0	0	0	0	0	0	0	0	0	1	0	0	0	0	0	0	0	0	0	0	0	0	0	1	0	1	0	0	0	0	0	0	0	0	0	0	0	1	0	0	0	0	0	0	0	0	0
LDH_D,SUCCt1pp,ENO,ICL,M1PD,MNLptspp,ACONTb	0	0	0	0	0	0	0	0	1	0	0	0	0	0	0	0	0	0	0	3	0	0	0	0	0	0	0	0	1	0	0	0	0	0	0	0	0	0	0	0	0	0	0	0	0	0	0	6	0
ASPTA,FUM,ASPT,MDH2,NAt3_2pp,NO3t7pp,GLUt4pp,NO3R1pp	0	0	0	0	0	0	0	0	0	0	0	0	0	0	0	0	0	1	0	0	0	1	0	0	0	0	0	0	0	0	0	0	0	0	0	0	0	0	0	0	0	0	0	0	0	0	0	0	0
TRPAS2,CBMKr,PYK,ENO,ZNabcpp	0	0	0	0	0	0	0	0	2	0	0	0	0	0	0	0	0	0	0	0	0	0	0	0	0	0	0	0	0	0	0	0	0	0	0	0	0	0	0	0	0	0	0	0	0	0	0	0	0
LDH_D,PPCK,FUM,TARTD,M1PD,MDH3,SUCCt2_2pp,TARTRt7pp,NO3R2pp,MNLptspp	0	0	0	0	0	0	0	0	0	0	0	0	0	3	2	0	0	1	0	2	0	0	0	0	0	0	0	0	0	0	0	0	0	0	0	0	0	0	0	0	0	0	0	0	0	0	0	6	0
PYK,ENO,DXPS,DCTPD,GLYCK2	0	0	0	0	0	0	0	0	2	0	0	0	0	0	0	0	0	0	0	0	0	0	0	0	0	1	0	0	0	0	0	0	0	0	0	0	0	0	0	0	0	0	0	0	0	0	0	0	0
CBMKr,HEX7	0	0	0	0	0	0	0	0	0	0	0	0	0	0	0	0	0	0	0	0	0	0	0	0	0	0	0	0	0	0	0	0	0	0	0	0	0	0	0	0	0	0	0	0	0	0	0	0	0
NO2t2rpp,SUCCt1pp,FRD2,SUCCt2_3pp,NO3R1pp,SUCDi	0	0	0	0	0	0	0	0	0	0	0	0	0	0	0	0	0	0	0	0	0	4	0	0	0	0	0	0	0	0	0	0	0	0	0	0	0	0	0	0	0	0	0	0	0	0	0	0	0
MDH,LDH_D,SUCCt1pp,GTHOr,SSALx,ME2,SUCMALtpp,GTHPi,MOX	0	0	0	0	0	0	0	0	0	0	0	0	0	0	0	0	0	1	0	0	1	0	0	0	0	0	0	0	0	0	0	0	0	0	0	0	0	0	0	0	0	0	0	0	0	0	0	0	0
ENO,PPS,PYK6	0	0	0	0	0	0	0	0	0	0	0	0	0	0	0	0	0	0	0	0	0	0	0	0	0	0	0	0	0	0	0	0	0	0	0	0	0	0	0	0	0	0	0	0	0	0	0	0	0
FUM,PYK,PPS,GLCS1,AOBUTDs	0	0	0	0	0	0	0	0	1	0	0	0	0	0	0	0	0	1	0	0	0	0	0	0	0	0	0	0	0	0	0	0	0	0	0	0	0	0	0	0	0	0	0	0	0	0	0	0	0
FACOAL160t2pp,NO3R2pp,FACOAE160	0	0	0	0	0	0	0	0	0	0	0	0	0	0	0	0	0	0	1	0	0	0	0	0	0	0	0	0	0	0	0	0	0	0	0	0	0	0	0	0	0	0	0	0	0	0	0	0	0
MDH,GLYCL,GHMT2r,MDH2,GCALDD	0	0	0	0	0	0	0	0	0	0	0	0	0	0	0	0	0	0	0	0	1	0	0	0	0	0	0	0	0	0	0	0	0	0	0	0	0	0	0	0	0	0	0	0	0	0	0	0	0
RNDR2,CDAPPA181	0	0	0	0	0	0	1	0	0	0	0	0	0	0	0	0	0	0	0	0	0	0	0	0	0	0	0	0	0	0	0	0	0	0	0	0	0	0	0	0	0	0	0	0	0	0	0	0	0
ACPPAT161,APH161	0	0	0	0	0	0	0	0	0	0	0	0	0	0	0	0	0	0	0	0	0	0	0	0	0	0	0	0	0	0	0	0	0	0	0	0	0	0	0	0	0	0	0	0	0	0	0	0	0
FDMO3,HXCT,FACOAE60	0	0	0	0	0	0	0	0	0	0	0	0	0	0	0	0	0	0	0	0	0	0	0	0	0	0	0	0	0	0	0	0	0	0	0	0	0	0	0	0	0	0	0	0	0	0	0	0	0
RNDR1,NTD5,DAGK120	0	0	0	0	1	0	1	0	0	0	0	0	0	0	0	0	0	0	0	0	0	0	0	0	0	0	0	0	0	0	0	0	0	0	0	0	0	0	0	0	0	0	0	0	0	0	0	0	0
RNDR4,CDAPPA161	0	0	0	0	0	0	1	0	0	0	0	0	0	0	0	0	0	0	0	0	0	0	0	0	0	0	0	0	0	0	0	0	0	0	0	0	0	0	0	0	0	0	0	0	0	0	0	0	0
FDMO2,F6PP,ACPPAT160	0	0	0	0	0	0	0	0	0	0	0	0	0	0	0	0	0	0	0	0	0	0	0	0	0	0	0	0	0	0	0	0	0	0	0	0	0	0	0	0	0	0	0	0	0	0	0	0	0
PAPPT3,UAGPT3,UGMDDS,MPTG,MPTG2	0	0	0	0	0	0	0	0	0	0	0	0	0	0	0	0	0	0	0	0	0	0	0	0	0	0	0	0	0	0	0	0	0	0	0	0	0	0	0	0	0	0	0	0	0	0	0	0	0
RBFK,FEOXAMabcpp,FEOXAMUtex,FEOXAMUtpp,FEOXAMexs,FEOXAMR3,GRXR,RNDR1b,FEOXAMtonex	0	0	0	0	0	0	0	0	0	0	0	0	0	0	0	0	0	0	0	0	0	7	0	0	0	0	0	0	0	0	0	0	0	0	0	0	0	0	0	0	0	0	0	0	0	0	0	0	0
APH140,ACPPAT160	0	0	0	0	0	0	0	0	0	0	0	0	0	0	0	0	0	0	0	0	0	0	0	0	0	0	0	0	0	0	0	0	0	0	0	0	0	0	0	0	0	0	0	0	0	0	0	0	0
GRXR,RNDR1b,CD2abcpp	0	0	0	0	0	0	0	0	0	0	0	0	0	0	0	0	0	0	0	0	0	0	0	0	0	0	0	0	0	0	0	0	0	0	0	0	0	0	0	0	0	0	0	0	0	0	0	0	0
FDMO6,COBALT2abcpp	0	0	0	0	0	0	0	0	0	0	0	0	0	0	0	0	0	0	0	0	0	0	0	0	0	0	0	1	0	0	0	0	0	0	0	0	0	0	0	0	0	0	0	0	0	0	0	0	0
RNDR1,FEOXAMabcpp,FEOXAMUtex,FEOXAMUtpp,FEOXAMexs,FEOXAMtonex	0	0	0	0	0	0	1	0	0	0	0	0	0	0	0	0	0	0	0	0	0	7	0	0	0	0	0	0	0	0	0	0	0	0	0	0	0	0	0	0	0	0	0	0	0	0	0	0	0
DAGK120,PAPA120	0	0	0	0	0	0	0	0	0	0	0	0	0	0	0	0	0	0	0	0	0	0	0	0	0	0	0	0	0	0	0	0	0	0	0	0	0	0	0	0	0	0	0	0	0	0	0	0	0
RNDR1,CD2abcpp	0	0	0	0	0	0	1	0	0	0	0	0	0	0	0	0	0	0	0	0	0	0	0	0	0	0	0	0	0	0	0	0	0	0	0	0	0	0	0	0	0	0	0	0	0	0	0	0	0
APH160,ACPPAT160	0	0	0	0	0	0	0	0	0	0	0	0	0	0	0	0	0	0	0	0	0	0	0	0	0	0	0	0	0	0	0	0	0	0	0	0	0	0	0	0	0	0	0	0	0	0	0	0	0
RNDR1,CDAPPA140,ACPPAT160	0	0	0	0	0	0	1	0	0	0	0	0	0	0	0	0	0	0	0	0	0	0	0	0	0	0	0	0	0	0	0	0	0	0	0	0	0	0	0	0	0	0	0	0	0	0	0	0	0
PAPPT3,UAGPT3,UGMDDS,MPTG	0	0	0	0	0	0	0	0	0	0	0	0	0	0	0	0	0	0	0	0	0	0	0	0	0	0	0	0	0	0	0	0	0	0	0	0	0	0	0	0	0	0	0	0	0	0	0	0	0
AMMQLT8,S2FE2ST	0	0	0	0	0	0	0	0	0	0	0	0	0	0	0	0	0	0	0	0	0	0	0	0	0	0	0	0	0	0	0	0	0	0	0	0	0	0	0	0	0	0	0	0	0	0	0	0	0
ARGDC,PSSA181	0	0	0	0	0	0	0	0	0	0	0	0	0	0	0	0	0	0	0	0	0	0	0	0	0	0	0	0	0	0	0	0	0	0	0	0	0	0	0	0	0	0	0	0	0	0	0	0	0
S2FE2ST,AI2K	0	0	0	0	0	0	0	0	0	0	0	0	0	0	0	0	0	0	0	0	0	0	0	0	0	0	0	0	0	0	0	0	0	0	1	0	0	0	0	0	0	0	0	0	0	0	0	0	0
ARBTNR3,S2FE2ST	0	0	0	0	0	0	0	0	0	0	0	0	0	0	0	0	0	0	0	0	0	0	0	0	0	0	0	0	0	0	0	0	0	0	0	0	0	0	0	0	0	0	0	0	0	0	0	0	0
2AGPG181tipp,PLIPA1G181pp	0	0	0	0	0	0	0	0	0	0	0	0	0	0	0	0	0	0	0	0	0	0	0	0	0	0	0	0	0	0	0	0	0	0	0	0	0	0	0	0	0	0	0	0	0	0	0	0	0
MOAT3C,S2FE2ST	0	0	0	0	0	0	0	0	0	0	0	0	0	0	0	0	0	0	0	0	0	0	0	0	0	0	0	0	0	0	0	0	0	0	0	0	0	0	0	0	0	0	0	0	0	0	0	0	0
GNK,S2FE2ST	0	0	0	0	0	0	0	0	0	0	0	0	0	0	0	0	0	0	0	0	0	0	0	0	0	0	0	0	0	2	0	0	0	0	0	0	0	0	0	0	0	0	0	0	0	0	0	0	0
NDPK7,DBTS,AMAOTr,AOXSr2,S2FE2ST,BTS5	0	0	0	0	0	4	0	0	0	0	0	0	0	0	0	0	0	0	0	0	0	0	0	0	0	0	0	0	0	0	0	0	0	0	0	0	0	0	0	0	0	0	0	0	0	0	0	0	0
LPLIPAL1G141pp,PLIPA2G141pp	0	0	0	0	0	0	0	0	0	0	0	0	0	0	0	0	0	0	0	0	0	0	0	0	0	0	0	0	0	0	0	0	0	0	0	0	0	0	0	0	0	0	0	0	0	0	0	0	0
2AGPG141tipp,PLIPA1G141pp,ARGt3pp,S2FE2ST	0	0	0	0	0	0	0	0	0	0	0	0	0	0	0	0	0	0	0	0	0	0	0	0	0	0	0	0	0	0	0	0	0	1	0	0	0	0	0	0	0	0	0	0	0	0	0	0	0
LPLIPAL2E141,S2FE2ST	0	0	0	0	0	0	0	0	0	0	0	0	0	0	0	0	0	0	0	0	0	0	0	0	0	0	0	0	0	0	0	0	0	0	0	0	0	0	0	0	0	0	0	0	0	0	0	0	0
LPLIPAL2G141,2AGPG141tipp,PLIPA1G141pp,S2FE2ST	0	0	0	0	0	0	0	0	0	0	0	0	0	0	0	0	0	0	0	0	0	0	0	0	0	0	0	0	0	0	0	0	0	0	0	0	0	0	0	0	0	0	0	0	0	0	0	0	0
CPGNR3,S2FE2ST	0	0	0	0	0	0	0	0	0	0	0	0	0	0	0	0	0	0	0	0	0	0	0	0	0	0	0	0	0	0	0	0	0	0	0	0	0	0	0	0	0	0	0	0	0	0	0	0	0
2AGPE120tipp,2AGPEAT120,PE120abcpp,S2FE2ST	0	0	0	0	0	0	0	0	0	0	0	0	0	0	0	0	0	0	0	0	0	0	0	0	0	0	0	0	0	0	0	0	0	0	0	0	0	0	0	0	0	0	0	0	0	0	0	0	0
NTPP3,S2FE2ST	0	0	0	0	0	0	0	0	0	0	0	0	0	0	0	0	0	0	0	0	0	0	0	0	0	0	0	0	0	0	0	0	0	0	0	0	0	0	1	0	0	0	0	0	0	0	0	0	0
DADA,LPLIPAL2G181,2AGPG181tipp,PLIPA1G181pp	0	0	0	0	0	0	0	0	0	0	0	0	0	0	0	0	0	0	0	0	0	0	0	0	0	0	0	0	0	0	0	0	0	0	0	0	0	0	0	0	0	0	0	0	0	0	0	0	0
LPLIPAL2A141,2AGPA141tipp,PLIPA1A141pp,S2FE2ST	0	0	0	0	0	0	0	0	0	0	0	0	0	0	0	0	0	0	0	0	0	0	0	0	0	0	0	0	0	0	0	0	0	0	0	0	0	0	0	0	0	0	0	0	0	0	0	0	0
TRDR,ARBTNR1	0	0	0	0	0	0	1	0	0	0	0	0	0	0	0	0	0	0	0	0	0	0	0	0	0	0	0	0	0	0	0	0	0	0	0	0	0	0	0	0	0	0	0	0	0	0	0	0	0
ARBTNR1,S2FE2ST	0	0	0	0	0	0	0	0	0	0	0	0	0	0	0	0	0	0	0	0	0	0	0	0	0	0	0	0	0	0	0	0	0	0	0	0	0	0	0	0	0	0	0	0	0	0	0	0	0
PE120abcpp,S2FE2ST	0	0	0	0	0	0	0	0	0	0	0	0	0	0	0	0	0	0	0	0	0	0	0	0	0	0	0	0	0	0	0	0	0	0	0	0	0	0	0	0	0	0	0	0	0	0	0	0	0
DASYN141,PGSA141,PG141abcpp,PGPP141,CLPNS141pp,S2FE2ST	0	0	0	0	0	0	0	0	0	0	0	0	0	0	0	0	0	0	0	0	0	0	0	0	0	0	0	0	0	0	0	0	0	0	0	0	0	0	0	0	0	0	0	0	0	0	0	0	0
MCTP1App,MLDCP1App	0	0	0	0	0	0	0	0	0	0	0	0	0	0	0	0	0	0	0	0	0	0	0	0	0	0	0	0	0	0	0	0	0	0	0	0	0	0	0	0	0	0	0	0	0	0	0	0	0
PGPP141pp,DASYN141,PGSA141,PGP141abcpp,CLPNS141pp,S2FE2ST	0	0	0	0	0	0	0	0	0	0	0	0	0	0	0	0	0	0	0	0	0	0	0	0	0	0	0	0	0	0	0	0	0	0	0	0	0	0	0	0	0	0	0	0	0	0	0	0	0
S2FE2ST,FEENTERR4	0	0	0	0	0	0	0	0	0	0	0	0	0	0	0	0	0	0	0	0	0	0	0	0	0	0	0	0	0	0	0	0	0	0	0	0	0	0	0	0	0	0	0	0	0	0	0	0	0
CPGNR2,S2FE2ST	0	0	0	0	0	0	0	0	0	0	0	0	0	0	0	0	0	0	0	0	0	0	0	0	0	0	0	0	0	0	0	0	0	0	0	0	0	0	0	0	0	0	0	0	0	0	0	0	0
PGP181abcpp,PGPP181pp,S2FE2ST	0	0	0	0	0	0	0	0	0	0	0	0	0	0	0	0	0	0	0	0	0	0	0	0	0	0	0	0	0	0	0	0	0	0	0	0	0	0	0	0	0	0	0	0	0	0	0	0	0
IGPS,METS,PAPA140,ACPPAT181	0	0	0	0	0	0	0	0	0	0	0	0	0	0	0	0	0	0	0	0	0	0	0	0	0	0	0	0	0	0	0	0	0	0	0	0	0	0	0	0	1	0	0	0	0	0	0	0	0
PTA2,CLPNS181pp,CLPNH181pp,PA180abcpp,WCOS,GLYBt3pp	0	0	0	0	0	0	0	0	0	0	0	0	0	0	0	0	0	0	0	0	0	0	0	0	0	0	0	0	0	0	0	0	0	0	0	0	0	0	0	0	0	0	0	0	0	0	0	0	0
KDOCT2,KDOPS,KDOPP,G5SADs,ACPPAT180	0	0	0	0	0	0	0	0	0	0	0	0	0	0	0	0	0	0	0	0	0	0	0	0	0	0	0	0	0	0	0	0	0	0	0	0	0	0	0	0	0	0	0	0	0	0	0	0	0
FECRMR2,PGCD,FMNRx,PGM	0	0	0	0	0	0	0	0	1	0	0	0	0	0	0	0	0	0	0	0	0	1	0	0	0	0	0	1	0	0	0	0	0	0	0	0	0	0	0	0	0	0	0	0	0	1	0	0	0
DMQMT,RHCCE,AHCYSNS,HCYSMT2,DASYN180	0	0	0	0	0	0	1	0	0	0	0	0	0	0	0	0	0	0	0	0	0	0	0	0	0	0	0	0	0	0	0	0	0	0	0	0	0	0	0	0	0	0	0	0	0	0	0	0	0
DGK1,LPLIPAL2E161,DAGK141,MPTS	0	0	0	0	1	0	0	0	0	0	0	0	0	0	0	0	0	0	0	0	0	0	0	0	0	0	0	0	0	0	0	0	0	0	0	0	0	0	0	0	0	0	0	2	0	0	0	0	0
FACOAL180t2pp,2AGPG180tipp,2AGPGAT180,FACOAE180,PLIPA1G180pp,PG180abcpp	0	0	0	0	0	0	0	0	0	0	0	0	0	0	0	0	0	0	0	0	0	0	0	0	0	0	0	0	0	0	0	0	0	0	0	0	0	0	0	0	0	0	0	0	0	0	0	0	0
DASYN161,PSSA161,PSD161,PE161abcpp,PETNT161pp,DAGK161,12DGR161tipp	0	0	0	0	1	0	0	1	0	0	0	0	0	0	0	0	0	0	0	0	0	0	0	0	0	0	0	0	0	0	0	0	0	0	0	0	0	0	0	0	0	0	0	0	0	0	0	0	0
DAGK161,12DGR161tipp	0	0	0	0	0	0	0	0	0	0	0	0	0	0	0	0	0	0	0	0	0	0	0	0	0	0	0	0	0	0	0	0	0	0	0	0	0	0	0	0	0	0	0	0	0	0	0	0	0
FMNRx2,G3PD2,FE3HOXR2	0	0	0	0	0	0	1	0	0	0	0	0	0	0	0	0	0	0	0	0	0	0	0	0	0	0	0	3	0	0	0	0	0	0	0	0	0	0	0	0	0	0	0	0	0	0	0	0	0
HPYRRx,PGCD,GLYCK,HPYRP	1	0	0	0	0	0	0	0	0	0	0	0	0	0	0	0	0	0	0	0	0	0	0	0	0	0	0	0	0	0	0	0	0	0	0	0	0	0	0	0	0	0	0	0	0	1	0	0	0
RHCCE,AHCYSNS,HCYSMT2,MALCOAMT,WCOS	0	0	0	0	0	1	0	0	0	0	0	0	0	0	0	0	0	0	0	0	0	0	0	0	0	0	0	0	0	0	0	0	0	0	0	0	0	0	0	0	0	0	0	0	0	0	0	0	0
FACOAL180t2pp,LPLIPAL1E180pp	0	0	0	0	0	0	0	0	0	0	0	0	0	0	0	0	0	0	0	0	0	0	0	0	0	0	0	0	0	0	0	0	0	0	0	0	0	0	0	0	0	0	0	0	0	0	0	0	0
HCYSMT,RHCCE,METAT,AHCYSNS	0	0	0	0	0	0	0	0	0	0	0	0	0	0	0	0	0	0	0	0	0	0	0	0	0	0	0	0	0	0	0	0	0	0	0	0	0	0	0	1	0	0	0	0	0	0	0	0	0
RHCCE,AHCYSNS,HCYSMT2,OMBZLM	0	0	0	0	0	0	0	0	0	0	0	0	0	0	0	0	0	0	0	0	0	0	0	0	0	0	0	0	0	0	0	0	0	0	0	0	0	0	0	0	0	0	0	0	0	0	0	0	0
FACOAE181,LYSabcpp,AACPS5,ACPPAT181	0	0	0	0	0	0	0	0	0	0	0	0	0	0	0	0	0	0	0	0	0	0	0	0	0	0	0	0	0	0	0	0	0	0	0	0	0	0	0	0	0	0	0	0	0	0	0	0	0
PTA2,FACOAL180t2pp,AACPS6,LPLIPAL2G180,2AGPG180tipp,PGSA180,PLIPA1G180pp,PGPP180pp,DASYN180,PGP180abcpp,AGPAT180,ACPPAT180,APG3PAT180	0	0	0	0	0	0	0	0	0	0	0	0	0	0	0	0	0	0	0	0	0	0	0	0	0	0	0	0	0	0	0	0	0	0	0	0	0	0	0	0	0	0	0	0	0	0	0	0	0
DGK1,PA181abcpp,G3PAT181,AGPAT181	0	0	0	0	0	0	0	0	0	0	0	0	0	0	0	0	0	0	0	0	0	0	0	0	0	0	0	0	0	0	0	0	0	0	0	0	0	0	0	0	0	0	0	0	0	0	0	0	0
DASYN181,PGPP181,PG181abcpp,PGSA181	0	0	0	0	0	0	0	0	0	0	0	0	0	0	0	0	0	0	0	0	0	0	0	0	0	0	0	0	0	0	0	0	0	0	0	0	0	0	0	0	0	0	0	0	0	0	0	0	0
PGSA180,CLPNS180pp,DASYN180,PGPP180,PG180abcpp,CLPNH180pp,ACPPAT120	0	0	0	0	0	0	0	0	0	0	0	0	0	0	0	0	0	0	0	0	0	0	0	0	0	0	0	0	0	0	0	0	0	0	0	0	0	0	0	0	0	0	0	0	0	0	0	0	0
RHCCE,METAT,AHCYSNS,HCYSMT2,UPP3MT	0	0	0	0	0	0	0	0	0	0	0	0	0	0	0	0	0	0	0	0	0	0	0	0	0	0	0	0	0	0	0	0	0	0	0	0	0	0	0	1	0	0	0	0	0	0	0	0	0
FACOAL180t2pp,PGSA180,PGPP180pp,DASYN180,LPLIPAL1G180pp,PGP180abcpp,PLIPA2G180pp	0	0	0	0	0	0	0	0	0	0	0	0	0	0	0	0	0	0	0	0	0	0	0	0	0	0	0	0	0	0	0	0	0	0	0	0	0	0	0	0	0	0	0	0	0	0	0	0	0
FACOAL180t2pp,AACPS6,FACOAE180,G3PAT180,PA180abcpp,2AGPA180tipp,AGPAT180,PLIPA1A180pp,LPLIPAL2A180	0	0	0	0	0	0	0	0	0	0	0	0	0	0	0	0	0	0	0	0	0	0	0	0	0	0	0	0	0	0	0	0	0	0	0	0	0	0	0	0	0	0	0	0	0	0	0	0	0
FACOAL181t2pp,PLIPA2E181pp,LPLIPAL1E181pp,PE181abcpp	0	0	0	0	0	0	0	0	0	0	0	0	0	0	0	0	0	0	0	0	0	0	0	0	0	0	0	0	0	0	0	0	0	0	0	0	0	0	0	0	0	0	0	0	0	0	0	0	0
RHCCE,AHCYSNS,HCYSMT2,WCOS	0	0	0	0	0	0	0	0	0	0	0	0	0	0	0	0	0	0	0	0	0	0	0	0	0	0	0	0	0	0	0	0	0	0	0	0	0	0	0	0	0	0	0	0	0	0	0	0	0
FACOAL181t2pp,CLPNS181pp,CLPNH181pp,PLIPA2A181pp,LPLIPAL1A181pp	0	0	0	0	0	0	0	0	0	0	0	0	0	0	0	0	0	0	0	0	0	0	0	0	0	0	0	0	0	0	0	0	0	0	0	0	0	0	0	0	0	0	0	0	0	0	0	0	0
CLPNS181pp,CLPNH181pp	0	0	0	0	0	0	0	0	0	0	0	0	0	0	0	0	0	0	0	0	0	0	0	0	0	0	0	0	0	0	0	0	0	0	0	0	0	0	0	0	0	0	0	0	0	0	0	0	0
RHCCE,AHCYSNS,HCYSMT2,UPP3MT	0	0	0	0	0	0	0	0	0	0	0	0	0	0	0	0	0	0	0	0	0	0	0	0	0	0	0	0	0	0	0	0	0	0	0	0	0	0	0	0	0	0	0	0	0	0	0	0	0
FACOAL181t2pp,LPLIPAL1G181pp,PLIPA2G181pp	0	0	0	0	0	0	0	0	0	0	0	0	0	0	0	0	0	0	0	0	0	0	0	0	0	0	0	0	0	0	0	0	0	0	0	0	0	0	0	0	0	0	0	0	0	0	0	0	0
LPLIPAL1E160pp,THRt2pp	0	0	0	0	0	0	0	0	0	0	0	0	0	0	0	0	0	0	0	0	0	0	0	0	0	0	0	0	0	0	0	0	0	0	0	0	0	0	0	0	0	0	0	0	0	0	0	0	0
FACOAL180t2pp,PLIPA2A180pp,LPLIPAL1A180pp,PA180abcpp	0	0	0	0	0	0	0	0	0	0	0	0	0	0	0	0	0	0	0	0	0	0	0	0	0	0	0	0	0	0	0	0	0	0	0	0	0	0	0	0	0	0	0	0	0	0	0	0	0
2AGPEAT160,PE160abcpp,2AGPE160tipp	0	0	0	0	0	0	0	0	0	0	0	0	0	0	0	0	0	0	0	0	0	0	0	0	0	0	0	0	0	0	0	0	0	0	0	0	0	0	0	0	0	0	0	0	0	0	0	0	0
PGSA180,CLPNS180pp,PGPP180pp,DASYN180,PGP180abcpp,CLPNH180pp	0	0	0	0	0	0	0	0	0	0	0	0	0	0	0	0	0	0	0	0	0	0	0	0	0	0	0	0	0	0	0	0	0	0	0	0	0	0	0	0	0	0	0	0	0	0	0	0	0
FACOAL181t2pp,PLIPA1E181pp,PE181abcpp	0	0	0	0	0	0	0	0	0	0	0	0	0	0	0	0	0	0	0	0	0	0	0	0	0	0	0	0	0	0	0	0	0	0	0	0	0	0	0	0	0	0	0	0	0	0	0	0	0
FACOAL180t2pp,PLIPA1E180pp,PE180abcpp	0	0	0	0	0	0	0	0	0	0	0	0	0	0	0	0	0	0	0	0	0	0	0	0	0	0	0	0	0	0	0	0	0	0	0	0	0	0	0	0	0	0	0	0	0	0	0	0	0
LYSDC,PYDAMK	0	0	0	0	0	0	0	0	0	0	0	0	0	0	0	0	0	0	0	0	0	0	0	0	0	0	0	0	0	0	0	0	0	0	0	0	0	0	0	0	0	0	0	0	0	0	0	0	0
RBFSb,RBFSa,MLTG3	0	0	0	0	0	0	0	0	0	0	0	0	0	0	0	0	0	0	0	0	0	0	0	0	0	0	0	0	0	0	0	0	0	0	0	0	0	0	0	0	0	0	0	0	0	0	0	0	0
NI2uabcpp,NI2abcpp	0	0	0	0	0	0	0	0	0	0	0	0	0	0	0	0	0	0	0	0	0	0	0	0	0	0	0	0	0	0	0	0	0	0	0	0	0	0	0	0	0	0	0	0	0	0	0	0	0
MAN1PT2,GDPMNP	0	0	0	0	0	0	0	0	0	0	0	0	0	0	0	0	0	0	0	0	0	0	0	0	0	0	0	0	0	0	0	0	0	0	0	0	0	0	0	0	0	0	0	0	0	0	0	0	0
MLTP2,CRNt8pp,CRNDabcpp,MLTP1	0	0	0	0	0	0	0	0	0	0	0	0	0	0	0	0	0	0	0	0	0	0	0	0	0	1	0	3	0	0	0	0	0	0	0	0	2	0	0	0	0	0	0	0	0	0	0	0	0
HYPOE,PYDAMK	0	0	0	0	0	0	0	0	0	0	0	0	0	0	0	0	0	0	0	0	0	0	0	0	0	0	0	0	0	0	0	0	0	0	0	0	0	0	0	0	0	0	0	0	0	0	0	0	0
CYSabcpp,CYStpp	0	0	0	0	0	0	0	0	0	0	0	0	0	0	0	0	0	0	0	0	0	0	0	0	0	0	0	0	0	0	0	0	0	0	0	0	0	0	0	0	0	0	0	0	0	0	0	0	0
FECRMabcpp,FECRMUtpp,FECRMexs,FECRMR3,FECRMtonex,FECRMUtex	0	0	0	0	0	0	0	0	0	0	0	0	0	0	0	0	0	0	0	0	0	0	0	0	0	0	0	0	0	0	0	0	0	0	0	0	0	0	0	0	0	0	0	0	0	0	0	0	0
PYDXPP,PYDXK	0	0	0	0	0	0	0	0	0	0	0	0	0	0	0	0	0	0	0	0	0	0	0	0	0	0	0	0	0	0	0	0	0	0	0	0	0	0	0	0	0	0	0	0	0	0	0	0	0
FEENTERabcpp,FEENTERtonex,FEENTERtpp,FEENTERtex,FEENTERR1,FEENTERexs	0	0	0	0	0	0	0	0	0	0	0	0	0	0	0	0	0	0	0	0	0	8	0	0	0	0	0	0	0	0	0	0	0	0	0	0	0	0	0	0	0	0	0	0	0	0	0	0	0
TMPK,TDP	0	0	0	0	0	0	0	0	0	0	0	0	0	0	0	0	0	0	0	0	0	0	0	0	0	0	0	0	0	0	0	0	0	0	0	0	0	0	0	0	0	0	0	0	0	0	0	0	0
PYDXNK,PDXPP	0	0	0	0	0	0	0	0	0	0	0	0	0	0	0	0	0	0	0	0	0	0	0	0	0	0	0	0	0	0	0	0	0	0	0	0	0	0	0	0	0	0	0	0	0	0	0	0	0
FE3HOXUtpp,FE3HOXR3,FE3HOXexs,FE3HOXtonex,FE3HOXUtex,FE3HOXabcpp	0	0	0	0	0	0	0	0	0	0	0	0	0	0	0	0	0	0	0	0	0	0	0	0	0	0	0	0	0	0	0	0	0	0	0	0	0	0	0	0	0	0	0	0	0	0	0	0	0
PACCOAL,PACOAT	0	0	0	0	0	0	0	0	0	0	0	0	0	0	0	0	0	0	0	0	0	0	0	0	0	0	0	0	0	0	0	0	0	0	0	0	0	0	0	0	0	0	0	0	0	0	0	0	0
FEENTERabcpp,FEENTERtonex,FEENTERtpp,FEENTERtex,FEENTERR3,FEENTERexs	0	0	0	0	0	0	0	0	0	0	0	0	0	0	0	0	0	0	0	0	0	8	0	0	0	0	0	0	0	0	0	0	0	0	0	0	0	0	0	0	0	0	0	0	0	0	0	0	0
INSK,PPAKr	0	0	0	0	0	0	0	0	0	0	0	0	0	0	0	0	0	0	0	0	0	0	0	0	0	0	0	0	0	0	0	0	0	0	0	0	0	0	0	0	0	0	0	0	0	0	0	0	0
PAPSR,MTHFR2,HXAND,BMOGDS2	0	0	0	0	0	0	1	0	0	0	0	0	0	0	0	0	0	3	0	0	0	0	0	0	0	0	0	2	0	0	0	0	0	0	0	0	0	0	0	1	0	0	0	0	0	0	0	0	0
FECRMR1,DASYN140	0	0	0	0	0	0	0	0	0	0	0	0	0	0	0	0	0	0	0	0	0	0	0	0	0	0	0	0	0	0	0	0	0	0	0	0	0	0	0	0	0	0	0	0	0	0	0	0	0
DHBSH,PAPSR2,SELGTHR,SELGTHR2	0	0	0	0	0	0	0	0	0	0	0	0	0	0	0	0	0	0	0	0	0	0	0	0	0	0	0	4	0	0	0	0	0	0	0	0	0	0	0	0	0	0	0	0	0	0	0	0	0
PRPPS,R15BPK,MOADSUx,5DKGR	0	0	0	0	0	0	0	0	0	0	0	0	0	0	0	0	0	0	0	0	0	0	0	0	0	0	0	0	0	1	1	0	0	0	0	0	0	0	0	0	0	0	0	1	0	0	0	0	0
FA161ACPHi,SELGTHR,SELGTHR2	0	0	0	0	0	0	0	0	0	0	0	0	0	0	0	0	0	0	0	0	0	0	0	0	0	0	0	0	0	0	0	0	0	0	0	0	0	0	0	0	0	0	0	0	0	0	0	0	0
FACOAL140t2pp,PLIPA2A140pp,PA140abcpp,LPLIPAL1A140pp	0	0	0	0	0	0	0	0	0	0	0	0	0	0	0	0	0	0	0	0	0	0	0	0	0	0	0	0	0	0	0	0	0	0	0	0	0	0	0	0	0	0	0	0	0	0	0	0	0
PLIPA2A141pp,LPLIPAL1A141pp,SERt2rpp	0	0	0	0	0	0	0	0	0	0	0	0	0	0	0	0	0	0	0	0	0	0	0	0	0	0	0	0	0	0	0	0	0	0	0	0	0	0	0	0	0	0	0	0	0	0	0	0	0
GGGABAH,GGGABADr	0	0	0	0	0	0	0	0	0	0	0	0	0	0	0	0	0	0	0	0	0	0	0	0	0	0	0	0	0	0	0	0	0	0	0	0	0	0	0	0	0	0	0	0	0	0	0	0	0
ALAabcpp,NADH18pp	0	0	0	0	0	0	0	0	0	0	0	0	0	0	0	0	0	0	0	0	0	0	0	0	0	0	0	0	0	0	0	0	0	5	0	0	0	0	0	0	0	0	0	0	0	0	0	0	0
FACOAL140t2pp,PLIPA1E140pp,PE140abcpp,2AGPE140tipp	0	0	0	0	0	0	0	0	0	0	0	0	0	0	0	0	0	0	0	0	0	0	0	0	0	0	0	0	0	0	0	0	0	0	0	0	0	0	0	0	0	0	0	0	0	0	0	0	0
PLIPA2A141pp,LPLIPAL1A141pp	0	0	0	0	0	0	0	0	0	0	0	0	0	0	0	0	0	0	0	0	0	0	0	0	0	0	0	0	0	0	0	0	0	0	0	0	0	0	0	0	0	0	0	0	0	0	0	0	0
ENTCS,PAPA160,BMOGDS2	0	0	0	0	0	0	0	0	0	0	0	0	0	0	0	0	0	0	0	0	0	0	0	0	0	0	0	0	0	0	0	0	0	0	0	0	0	0	0	0	0	0	0	0	0	0	0	0	0
PPM,PRPPS,ENTCS,R1PK,R15BPK	0	0	0	0	0	0	0	0	0	0	0	0	0	0	0	0	0	0	0	0	0	1	0	0	0	0	0	0	0	0	0	0	0	0	0	0	0	0	0	0	0	0	0	1	0	0	0	0	0
ARBt2rpp,LPLIPAL1G161pp,PLIPA2G161pp	0	0	0	0	0	0	0	0	0	0	0	0	0	0	0	0	0	0	0	0	0	0	0	0	0	0	0	0	0	0	0	0	0	0	0	0	0	0	0	0	0	0	0	0	0	0	0	0	0
GPDDA4,AACPS7,AGPAT120,APG3PAT120,APH120	0	0	0	0	0	0	0	0	0	0	0	0	0	0	0	0	0	0	0	0	0	0	0	0	0	0	0	0	0	0	0	0	0	0	0	0	0	0	0	0	0	0	0	0	0	0	0	0	0
SELGTHR,SELGTHR2,APH181	0	0	0	0	0	0	0	0	0	0	0	0	0	0	0	0	0	0	0	0	0	0	0	0	0	0	0	0	0	0	0	0	0	0	0	0	0	0	0	0	0	0	0	0	0	0	0	0	0
DADK,INSK,NTD6	0	0	0	0	0	0	0	0	0	0	0	0	0	0	0	0	0	0	0	0	0	0	0	0	0	0	0	0	0	0	0	0	0	0	0	0	0	0	0	0	0	0	0	0	0	0	0	0	0
ARBt2rpp,FEOXAMR1	0	0	0	0	0	0	1	0	0	0	0	0	0	0	0	0	0	0	0	0	0	0	0	0	0	0	0	0	0	0	0	0	0	0	0	0	0	0	0	0	0	0	0	0	0	0	0	0	0
FACOAL120t2pp,PLIPA1G120pp,2AGPGAT120,FACOAE120,PG120abcpp,2AGPG120tipp	0	0	0	0	0	0	0	0	0	0	0	0	0	0	0	0	0	0	0	0	0	0	0	0	0	0	0	0	0	0	0	0	0	0	0	0	0	0	0	0	0	0	0	0	0	0	0	0	0
FACOAL120t2pp,GPDDA4,PLIPA1G120pp,FACOAE120,PGPP120,PG120abcpp,2AGPG120tipp,LPLIPAL2G120,DASYN120,PGSA120	0	0	0	0	0	0	0	0	0	0	0	0	0	0	0	0	0	0	1	0	0	0	0	0	0	0	0	0	0	0	0	0	0	0	0	0	0	0	0	0	0	0	0	0	0	0	0	0	0
GPDDA2,LPLIPAL2E181,SELGTHR,SELGTHR2	0	0	0	0	0	0	0	0	0	0	0	0	0	0	0	0	0	0	0	0	0	0	0	0	0	0	0	0	0	0	0	0	0	0	0	0	0	0	0	0	0	0	0	0	0	0	0	0	0
LPLIPAL1G161pp,PLIPA2G161pp	0	0	0	0	0	0	0	0	0	0	0	0	0	0	0	0	0	0	0	0	0	0	0	0	0	0	0	0	0	0	0	0	0	0	0	0	0	0	0	0	0	0	0	0	0	0	0	0	0
PRPPS,AACPS7,SELGTHR,SELGTHR2,APH120	0	0	0	0	0	0	0	0	0	0	0	0	0	0	0	0	0	0	0	0	0	0	0	0	0	0	0	0	0	0	0	0	0	0	0	0	0	0	0	0	0	0	0	0	0	0	0	0	0
AGPAT120,APG3PAT120	0	0	0	0	0	0	0	0	0	0	0	0	0	0	0	0	0	0	0	0	0	0	0	0	0	0	0	0	0	0	0	0	0	0	0	0	0	0	0	0	0	0	0	0	0	0	0	0	0
ENTCS,MTHFR2	0	0	0	0	0	0	0	0	0	0	0	0	0	0	0	0	0	0	0	0	0	1	0	0	0	0	0	0	0	0	0	0	0	0	0	0	0	0	0	1	0	0	0	0	0	0	0	0	0
GPDDA2,PGPP140pp,PGP140abcpp,DASYN140,PGSA140,CLPNH140pp,CLPNS140pp,LPLIPAL2E120	0	0	0	0	0	0	0	0	0	0	0	0	0	0	0	0	0	0	0	0	0	0	0	0	0	0	0	0	0	0	0	0	0	0	0	0	0	0	0	0	0	0	0	0	0	0	0	0	0
DASYN140,PGSA140,PG140abcpp,CLPNH140pp,PGPP140,CLPNS140pp	0	0	0	0	0	0	0	0	0	0	0	0	0	0	0	0	0	0	0	0	0	0	0	0	0	0	0	0	0	0	0	0	0	0	0	0	0	0	0	0	0	0	0	0	0	0	0	0	0
GPDDA2,LPLIPAL2E120	0	0	0	0	0	0	0	0	0	0	0	0	0	0	0	0	0	0	0	0	0	0	0	0	0	0	0	0	0	0	0	0	0	0	0	0	0	0	0	0	0	0	0	0	0	0	0	0	0
FACOAL120t2pp,PGP120abcpp,LPLIPAL1G120pp,PGPP120pp,DASYN120,PGSA120,PLIPA2G120pp	0	0	0	0	0	0	0	0	0	0	0	0	0	0	0	0	0	0	0	0	0	0	0	0	0	0	0	0	0	0	0	0	0	0	0	0	0	0	0	0	0	0	0	0	0	0	0	0	0
RBK,R5PP	0	0	0	0	0	0	0	0	0	0	0	0	0	0	0	0	0	0	0	0	0	0	0	0	0	0	0	0	0	0	0	0	0	0	0	0	0	0	0	0	0	0	0	0	0	0	0	0	0
GPDDA4,G3PGabcpp	0	0	0	0	0	0	0	0	0	0	0	0	0	0	0	0	0	0	0	0	0	0	0	0	0	0	0	0	0	0	0	0	0	0	0	0	0	0	0	0	0	0	0	0	0	0	0	0	0
PGP120abcpp,CLPNS120pp,PGPP120pp,CLPNH120pp,DASYN120,PGSA120	0	0	0	0	0	0	0	0	0	0	0	0	0	0	0	0	0	0	0	0	0	0	0	0	0	0	0	0	0	0	0	0	0	0	0	0	0	0	0	0	0	0	0	0	0	0	0	0	0
FACOAL120t2pp,GPDDA4,PGP120abcpp,PLIPA1G120pp,PGPP120pp,2AGPG120tipp,LPLIPAL2G120,DASYN120,PGSA120	0	0	0	0	0	0	0	0	0	0	0	0	0	0	0	0	0	0	1	0	0	0	0	0	0	0	0	0	0	0	0	0	0	0	0	0	0	0	0	0	0	0	0	0	0	0	0	0	0
FACOAL140t2pp,PLIPA1E140pp,2AGPEAT140,PGP161abcpp,PGSA161,PA140abcpp,PE140abcpp,2AGPE140tipp,PGPP161pp,2AGPA140tipp,PLIPA1A140pp,NADH18pp,LPLIPAL2A140	0	0	0	0	0	0	0	0	0	0	0	0	0	0	0	0	0	0	1	0	0	0	0	0	0	0	0	0	0	0	0	0	0	0	0	0	0	0	0	0	0	0	0	0	0	0	0	0	0
DASYN120,CDAPPA120	0	0	0	0	0	0	0	0	0	0	0	0	0	0	0	0	0	0	0	0	0	0	0	0	0	0	0	0	0	0	0	0	0	0	0	0	0	0	0	0	0	0	0	0	0	0	0	0	0
PPM,PUNP7,RBK,XTSNH	0	0	0	0	0	0	0	0	0	0	0	0	0	0	0	0	0	0	0	0	0	0	0	0	0	0	0	0	0	0	0	0	0	0	0	0	0	0	0	0	0	0	0	1	0	0	0	0	0
PGP161abcpp,PGSA161,PGPP161pp	0	0	0	0	0	0	0	0	0	0	0	0	0	0	0	0	0	0	0	0	0	0	0	0	0	0	0	0	0	0	0	0	0	0	0	0	0	0	0	0	0	0	0	0	0	0	0	0	0
FACOAL120t2pp,2AGPA120tipp,PA120abcpp,PLIPA1A120pp,LPLIPAL2A120,NADH18pp	0	0	0	0	0	0	0	0	0	0	0	0	0	0	0	0	0	0	1	0	0	0	0	0	0	0	0	0	0	0	0	0	0	0	0	0	0	0	0	0	0	0	0	0	0	0	0	0	0
FACOAL140t2pp,PLIPA1E140pp,2AGPEAT140,PE140abcpp,2AGPE140tipp	0	0	0	0	0	0	0	0	0	0	0	0	0	0	0	0	0	0	0	0	0	0	0	0	0	0	0	0	0	0	0	0	0	0	0	0	0	0	0	0	0	0	0	0	0	0	0	0	0
FACOAL140t2pp,DASYN140,PLIPA2G140pp,PGSA140,LPLIPAL1G140pp,PG140abcpp,PGPP140	0	0	0	0	0	0	0	0	0	0	0	0	0	0	0	0	0	0	0	0	0	0	0	0	0	0	0	0	0	0	0	0	0	0	0	0	0	0	0	0	0	0	0	0	0	0	0	0	0
AACPS1,FACOAL140t2pp,GPDDA4,2AGPG140tipp,PLIPA1G140pp,DASYN140,G3PAT140,AGPAT140,PGSA140,PG140abcpp,PGPP140,LPLIPAL2G140	0	0	0	0	0	0	0	0	0	0	0	0	0	0	0	0	0	0	1	0	0	0	0	0	0	0	0	0	0	0	0	0	0	0	0	0	0	0	0	0	0	0	0	0	0	0	0	0	0
FACOAL120t2pp,PA120abcpp,PLIPA2A120pp,LPLIPAL1A120pp	0	0	0	0	0	0	0	0	0	0	0	0	0	0	0	0	0	0	0	0	0	0	0	0	0	0	0	0	0	0	0	0	0	0	0	0	0	0	0	0	0	0	0	0	0	0	0	0	0
LPLIPAL2E180,MECDPDH5	0	0	0	0	0	0	0	0	0	0	0	0	0	0	0	0	0	0	0	0	0	0	0	0	0	0	0	0	0	0	0	0	0	0	0	0	0	0	0	0	0	0	0	0	0	0	0	0	0
AGMT,TDPDRE,TDPDRR,FDMO4	0	0	0	0	0	0	0	0	0	0	0	0	0	0	0	0	0	0	0	0	0	0	0	0	0	0	0	1	0	0	0	0	0	0	0	0	0	0	0	0	0	0	0	0	0	0	0	0	0
ACP1_FMN,RNDR3	0	0	0	0	0	0	1	0	0	0	0	0	0	0	0	0	0	0	0	0	0	0	0	0	0	0	0	0	0	0	0	0	0	0	0	0	0	0	0	0	0	0	0	0	0	0	0	0	0
TRPt2rpp,UDCPDPpp,UDCPPtppi	0	0	0	0	0	0	0	1	0	0	0	0	0	0	0	0	0	0	0	0	0	0	0	0	0	0	0	0	0	0	0	0	0	0	0	0	0	0	0	0	0	0	0	0	0	0	0	0	0
NDPK4,PFK_2	0	0	0	0	0	0	0	0	0	0	0	0	0	0	0	0	0	0	0	0	0	0	0	0	0	0	0	0	0	0	0	0	0	0	0	0	0	0	0	0	0	0	0	0	0	0	0	0	0
CLPNH141pp,GSNt2pp	0	0	0	0	0	0	0	0	0	0	0	0	0	0	0	0	0	0	0	0	0	0	0	0	0	0	0	0	0	0	0	0	0	0	0	0	0	0	0	0	0	0	0	0	0	0	0	0	0
RNDR3,ACCOAL,FACOAE141	0	0	0	0	0	0	1	0	0	0	0	0	0	0	0	0	0	0	0	0	0	0	0	0	0	0	0	1	0	0	0	0	0	0	0	0	0	0	0	0	0	0	0	0	0	0	0	0	0
ACCOAL,FACOAE161	0	0	0	0	0	0	0	0	0	0	0	0	0	0	0	0	0	0	0	0	0	0	0	0	0	0	0	1	0	0	0	0	0	0	0	0	0	0	0	0	0	0	0	0	0	0	0	0	0
UAGDP,G1PACT,ACMAMUT,ACGAMT,AADDGT,ECAtpp	0	0	0	0	0	0	0	0	0	0	0	0	0	0	0	0	0	0	0	0	0	0	0	0	0	0	0	0	0	0	0	0	0	0	0	0	0	0	0	0	0	0	0	0	0	0	0	2	0
FE3HOXR1,FESR	0	0	0	0	0	0	0	0	0	0	0	0	0	0	0	0	0	0	0	0	0	0	0	0	0	0	0	0	0	0	0	0	0	0	0	0	0	0	0	0	0	0	0	0	0	0	0	0	0
URAt2pp,PLIPA2E140pp	0	0	0	0	0	0	0	0	0	0	0	0	0	0	0	0	0	1	0	0	0	0	0	0	0	0	0	0	0	0	0	0	0	0	0	0	0	0	0	0	0	0	0	0	0	0	0	0	0
AACPS4,3OAS140,MPTAT,BMOCOS,BMOGDS1	0	0	0	0	0	0	0	0	0	0	0	0	0	0	0	0	0	0	1	0	0	0	0	0	0	0	0	0	0	0	0	0	0	0	0	0	0	0	0	0	0	0	0	0	0	0	0	0	0
MPTAT,BMOGDS1	0	0	0	0	0	0	0	0	0	0	0	0	0	0	0	0	0	0	0	0	0	0	0	0	0	0	0	0	0	0	0	0	0	0	0	0	0	0	0	0	0	0	0	0	0	0	0	0	0
NTD3,THIORDXi	0	0	0	0	0	0	1	0	0	0	0	0	0	0	0	0	0	0	0	0	0	0	0	0	0	0	0	0	0	0	0	0	0	0	0	0	0	0	0	0	0	0	0	0	0	0	0	0	0
ARBTNtpp,ARBTNtex,ARBTNexs,PLIPA1E160pp	0	0	0	0	0	0	0	0	0	0	0	0	0	0	0	0	0	0	0	0	0	0	0	0	0	0	0	0	0	0	0	0	0	0	0	0	0	0	0	0	0	0	0	0	0	0	0	0	0
DAGK181,12DGR181tipp,PETNT181pp	0	0	0	0	0	0	0	0	0	0	0	0	0	0	0	0	0	0	0	0	0	0	0	0	0	0	0	0	0	0	0	0	0	0	0	0	0	0	0	0	0	0	0	0	0	0	0	0	0
PLIPA1E161pp,FACOAL161t2pp	0	0	0	0	0	0	0	0	0	0	0	0	0	0	0	0	0	0	0	0	0	0	0	0	0	0	0	0	0	0	0	0	0	0	0	0	0	0	0	0	0	0	0	0	0	0	0	0	0
ENTERES,THIORDXi	0	0	0	0	0	0	1	0	0	0	0	0	0	0	0	0	0	0	0	0	0	0	0	0	0	1	0	0	0	0	0	0	0	0	0	0	0	0	0	0	0	0	0	0	0	0	0	0	0
ARBTNtpp,ARBTNtex,ARBTNexs,CLPNH161pp,CLPNS161pp,PAPA161pp	0	0	0	0	0	0	0	0	0	0	0	0	0	0	0	0	0	0	0	0	0	0	0	0	0	0	0	0	0	0	0	0	0	0	0	0	0	0	0	0	0	0	0	0	0	0	0	0	0
FDMO,FA80ACPHi	0	0	0	0	0	0	0	0	0	0	0	0	0	0	0	0	0	0	0	0	0	0	0	0	0	0	0	0	0	0	0	0	0	0	0	0	0	0	0	0	0	0	0	0	0	0	0	0	0
DAGK181,12DGR181tipp	0	0	0	0	0	0	0	0	0	0	0	0	0	0	0	0	0	0	0	0	0	0	0	0	0	0	0	0	0	0	0	0	0	0	0	0	0	0	0	0	0	0	0	0	0	0	0	0	0
FACOAL161t2pp,2AGPA161tipp,PA161abcpp,PLIPA1A161pp,LPLIPAL2A161	0	0	0	0	0	0	0	0	0	0	0	0	0	0	0	0	0	0	0	0	0	0	0	0	0	0	0	0	0	0	0	0	0	0	0	0	0	0	0	0	0	0	0	0	0	0	0	0	0
ARBTNtpp,ARBTNtex,ARBTNexs,PLIPA1E120pp	0	0	0	0	0	0	0	0	0	0	0	0	0	0	0	0	0	0	0	0	0	0	0	0	0	0	0	0	0	0	0	0	0	0	0	0	0	0	0	0	0	0	0	0	0	0	0	0	0
PAPA161pp,PA161abcpp	0	0	0	0	0	0	0	0	0	0	0	0	0	0	0	0	0	0	0	0	0	0	0	0	0	0	0	0	0	0	0	0	0	0	0	0	0	0	0	0	0	0	0	0	0	0	0	0	0
PG161abcpp,PGPP161	0	0	0	0	0	0	0	0	0	0	0	0	0	0	0	0	0	0	0	0	0	0	0	0	0	0	0	0	0	0	0	0	0	0	0	0	0	0	0	0	0	0	0	0	0	0	0	0	0
ARBTNtpp,ARBTNtex,FACOAL161t2pp,CLPNH161pp,CLPNS161pp,PLIPA2A161pp,LPLIPAL1A161pp	0	0	0	0	0	0	0	0	0	0	0	0	0	0	0	0	0	0	0	0	0	0	0	0	0	0	0	0	0	0	0	0	0	0	0	0	0	0	0	0	0	0	0	0	0	0	0	0	0
FACOAL161t2pp,LPLIPAL1E161pp	0	0	0	0	0	0	0	0	0	0	0	0	0	0	0	0	0	0	0	0	0	0	0	0	0	0	0	0	0	0	0	0	0	0	0	0	0	0	0	0	0	0	0	0	0	0	0	0	0
2AGPEAT141,FACOAE141,FACOAL141t2pp,PLIPA2E141pp,PE141abcpp	0	0	0	0	0	0	0	0	0	0	0	0	0	0	0	0	0	0	0	0	0	0	0	0	0	0	0	0	0	0	0	0	0	0	0	0	0	0	0	0	0	0	0	0	0	0	0	0	0
ACMAMUT,ACGAMT,AADDGT,ECAP2pp,ECAtpp,ECAP3pp,UDCPPtppi,COLIPAKpp	0	0	0	0	0	0	0	0	0	0	0	0	0	0	0	0	0	0	0	0	0	0	0	0	0	0	0	0	0	0	0	0	0	0	0	0	0	0	0	0	0	0	0	0	0	0	0	0	0
2AGPEAT141,PE141abcpp	0	0	0	0	0	0	0	0	0	0	0	0	0	0	0	0	0	0	0	0	0	0	0	0	0	0	0	0	0	0	0	0	0	0	0	0	0	0	0	0	0	0	0	0	0	0	0	0	0
2AGPG161tipp,FACOAL161t2pp,2AGPGAT161,PLIPA1G161pp	0	0	0	0	0	0	0	0	0	0	0	0	0	0	0	0	0	0	0	0	0	0	0	0	0	0	0	0	0	0	0	0	0	0	0	0	0	0	0	0	0	0	0	0	0	0	0	0	0
LPLIPAL2G161,2AGPG161tipp,FACOAL161t2pp,PLIPA1G161pp	0	0	0	0	0	0	0	0	0	0	0	0	0	0	0	0	0	0	0	0	0	0	0	0	0	0	0	0	0	0	0	0	0	0	0	0	0	0	0	0	0	0	0	0	0	0	0	0	0
AGPAT161,APG3PAT161	0	0	0	0	0	0	0	0	0	0	0	0	0	0	0	0	0	0	0	0	0	0	0	0	0	0	0	0	0	0	0	0	0	0	0	0	0	0	0	0	0	0	0	0	0	0	0	0	0
[truncated: 37 more columns]

## Sheet: Fig. 3a
	Aerobic_glucose	FBA	pFBA	RELATCH	Decrem		Aerobic_xylose	FBA	pFBA	RELATCH	Decrem		Anaerobic_glucose	FBA	pFBA	REL	Decrem		Anaerobic_xylose	FBA	pFBA	REL	Decrem		Bacillus subitlis	13C fluxes	FBA	pFBA	REL	Decrem		Yeast flux	13C fluxes	FBA	pFBA	REL	Decrem
R_ICL	-2.30259	0.270043	0.2696	0.250822	2.43093		-0.510826	0.100783	0.10045	0.100616	0.510699		-1.60944	0.150978	0.0505625	0.15077	0.600874								ENO	4.96981	0.801079	0.800621	0.80085	2.80096		HEX1	6.58542	0.801488	0.800646	0.801067	5.20128
R_MALS	-2.30259	0.27004	0.269787	0.250913	2.43098		-0.510826	0.10078	0.10059	0.100685	0.530733		-1.60944	0.150975	0.0507375	0.150856	0.600916								PYK	4.90527	0.801076	0.800814	0.800945	2.80101		ALCD2x	6.49574	0.800738	0.801831	0.801285	4.30101
R_PGK	5.14808	2.65127	2.65166	2.65147	5.47137		4.94378	2.60095	2.60125	2.6011	5.25103		5.21112	2.91119	2.10156	2.91138	3.30128		5.08698	2.86112	2.10064	2.89088	3.201		G6PDH2r	3.55535	0.0513138	0.0517207	0.0515172	0.801416		PFK26	6.4252	0.100446	0.101708	0.101077	4.30076
R_RPE	2.36085	0.78079	0.78042	0.780605	2.7217		3.34639	0.400593	0.400315	0.400454	4.20052		0.916291	0.0307406	0.0303937	0.0305672	0.200654		3.53515	1.90111	1.90084	1.90098	0.201046		MDH	2.63906	0.0208172	0.0204345	0.0206259	1.20072		CSm	6.24432	0.780642	0.781019	0.780831	2.00074
R_EDA	-1.20397	0.271663	0.27035	0.271007	1.32134		0.693147	0.166248	0.165263	0.165755	0.674148		-1.20397	0.0915594	0.0903281	0.0909437	0.561252								PGM	5.11199	1.40172	1.40036	1.40104	2.80138		ACS	6.22301	6.90189	0.100677	6.90128	4.60159
R_GND	3.17805	0.10075	1.00103	1.00089	4.02082		2.68102	1.74056	1.74077	1.74067	2.90062		2.02815	0.240703	1.80097	0.240836	0.10077								GAPD	5.11199	1.40078	1.40107	1.40092	2.70085		PGI	6.20028	0.780973	0.78105	0.781012	7.00099
R_EDD	-1.20397	0.27037	0.27134	0.270855	1.32061		0.693147	0.160278	0.161005	0.160641	0.673607		-1.20397	0.0903469	0.0912562	0.0908016	0.500574								PGK	5.11199	1.40038	1.40139	1.40088	2.80063		ACONTm	6.14549	6.9015	0.1018	6.90165	7.00157
R_GLCptspp	4.60517	1.90112	1.90051	1.90082	5.32097								4.60517	1.25105	1.25048	1.85077	3.05091								FBA	4.38203	0.931162	0.930528	0.930845	2.501		SUCD1m	6.06791	0.781185	0.780819	0.781002	7.00109
R_G6PDH2r	3.19048	0.816423	1.831	1.83121	6.92132		2.8094	1.74107	1.74075	1.74091	4.60099		2.06686	0.241334	0.300934	0.241134	0.901234								TPI	4.38203	0.931472	0.931031	0.931252	2.50136		SUCD2_u6m	6.06791	6.89124	6.89133	6.89128	7.00126
R_GAPD	5.14808	2.61103	2.6116	2.61131	5.38117		4.94378	2.60077	2.6012	2.60099	5.24088		5.21112	2.91097	2.1015	2.91123	3.3011		5.08698	2.8612	2.10055	2.89088	3.20104		PGL	3.55535	0.301066	0.301652	0.301359	0.801212		SUCFUMtm	5.37476	0.200488	0.200585	0.200537	2.40051
R_PPCK	0.470004	0.14129	0.14056	0.140925	0.481107																				HEX1	4.60517	0.951334	0.950579	0.950957	0.901146		PC	5.0814	0.200446	0.201819	0.201133	2.40079
R_ENO	5.07016	2.60064	2.60159	2.60111	5.33088		4.85748	2.50048	2.50119	2.50083	5.20066		5.17445	2.9006	2.10149	2.90104	3.30082		5.06953	2.8611	2.10171	2.89141	3.20126		GND	3.55535	0.100662	0.101641	0.101152	0.0609069		PYRt2m	4.84792	0.2009	0.200685	0.200792	2.23085
R_GLYCL	-0.510826	0.0803867	0.08148	0.0809333	0.53066		-0.916291	0.14529	0.14611	0.1457	0.905495														PFK	4.38203	0.9304	0.931531	0.930966	1.96068		CITtbm	3.94124	7.00175	0.0217269	7.00174	7.00175
R_XYLK2							4.60517	2.10042	2.10066	2.10054	4.10048								4.60517	1.83069	1.8317	1.83119	2.30094		TALA	2.3979	0.0205759	0.0209138	0.0207448	0.30066		CITtcm	3.94124	0.0211962	0.0208615	0.0210288	7.00111
R_PGM	5.07016	2.60164	2.60059	2.60111	5.32138		4.85748	2.50123	2.50044	2.50083	5.20103		5.17445	2.90154	2.10055	2.90104	3.30129		5.06953	2.86041	2.10159	2.891	3.20071		RPI	3.55535	0.971697	0.970607	0.971152	0.601424		CITtam	3.94124	0.0214423	0.0211269	0.0212846	7.00136
R_THRAi	-2.30259	0.269843	1.78491	0.250877	2.40086																				PGI	4.14313	1.01087	1.01094	1.01091	2.70089		ASAD	3.31348	6.9012	0.0207346	6.90097	7.00109
R_ACALD													4.10759	1.84122	1.84146	1.84134	2.90128		4.1957	2.10176	1.82063	2.10119	2.90148		PDH	4.23411	1.05134	1.05161	1.05148	2.50141		ASPTA	3.31104	0.0117269	0.0112962	0.0115115	0.301619
R_ALCD2x													4.10759	1.84096	1.84067	1.84081	1.50089		4.1957	1.8409	1.84098	1.84094	2.30092		CS	3.2581	0.971062	0.970734	0.970898	0.67098		PPCK	2.96991	0.0114462	0.0104615	0.0109538	7.0012
R_TKT1	2.36085	1.87107	1.74115	1.74111	2.72209		4.2711	0.800805	0.800865	0.800835	4.50082		0.916291	0.0310062	0.0310812	0.0310437	1.20103		4.1851	1.84139	1.84167	1.84153	2.30146		ACONT	3.2581	0.97111	0.971193	0.971152	0.451131		TRPS1	2.89179	0.0116346	0.0108846	0.0112596	0.201447
R_PFK	4.43319	1.80042	1.80051	1.80046	5.20044		3.95316	1.84032	1.84038	1.84035	4.50033		4.51525	2.1704	0.030475	2.17044	3.05042		4.16976	0.0211	0.0207607	0.0209304	2.30102		ICDHyr	3.2581	0.0404379	0.0405241	0.040481	0.600459		HSDxi	2.88156	0.0210846	0.0208308	0.0209577	0.301021
R_PYK	3.37074	1.01039	1.01158	1.01098	5.21068		4.47164	0.80029	0.801183	0.800736	4.10051		3.81771	0.0303625	1.83148	0.0309203	2.30064		4.82511	1.84115	1.84124	1.84119	2.20117		TKT2	1.79176	0.0104	0.011631	0.0110155	0.200708		ASPK	2.88156	0.0216923	0.0205423	0.0211173	0.301405
R_FBA	4.43319	1.80078	1.80059	1.80069	5.20073		3.95316	1.70059	1.70044	1.70051	4.50055		4.51525	2.17073	0.0605562	2.17064	3.05069		4.16976	1.84045	1.84054	1.8405	2.50048		SSALy	2.63906	0.0208069	0.0206138	0.0207103	1.20076		GLUt2r	2.85822	0.0215577	0.0212077	0.0213827	0.30147
R_TPI	4.43319	1.70152	1.7015	1.70151	5.20151		3.95316	1.70114	1.70112	1.70113	4.50114		4.51525	2.17142	0.0614031	2.17141	3.05142		4.16976	1.85041	1.85169	1.85105	0.050733		ABTA	2.63906	0.0215724	0.0215483	0.0215603	1.20157		THRS	2.80288	0.0210346	0.0207308	0.0208827	0.200959
R_ACKr	4.10429	1.64104	1.64075	1.64089	4.05096		3.37074	0.0007775	0.00056	0.00066875	4.20072		3.97968	1.80097	1.8007	1.80084	2.3009		4.10099	1.84084	1.84064	1.84074	2.90079		FUM	2.63906	0.0210724	0.0207724	0.0209224	0.200997		ACHBSm	2.48575	0.0211692	0.0215231	0.0213462	0.801258
R_RPI	2.59525	0.90125	1.05098	1.05111	2.21118		3.7612	0.930938	0.930733	3.20084	2.95089		1.62924	0.101172	0.100916	0.101044	0.501108		3.53515	0.0316286	0.0316036	0.0316161	0.0116223		SUCD1	2.63906	0.0212931	0.0210103	0.0211517	0.201222		ASPt2r	2.25864	6.90072	0.0517846	6.90125	7.00099
R_CS	3.28091	0.851043	0.850637	0.85084	3.42094		3.54096	1.70078	1.70048	1.70063	2.40071		1.6864	0.100978	0.100597	0.100788	1.67088		0.875469	0.0111107	0.0108	0.0109554	0.801033		ACLDC	0	1.01155	1.01116	1.01136	0.00145172		GHMT2r	2.1879	0.0207154	0.03155	0.0211327	1.00092
R_TKT2	1.36098	0.231497	0.231123	0.23131	3.3614		3.53806	1.20112	1.20084	1.20098	2.95105		-0.916291	0.0514031	0.0510531	0.0512281	0.201316		3.47816	1.85134	1.85105	1.85119	1.70127		RPE	1.79176	0.0112966	0.0104138	0.0108552	0.401076		ALAt2r	2.09557	0.02165	0.0217692	0.0217096	1.20168
R_PFL	#NUM!						#NUM!						4.85748	1.85118	1.85038	1.85078	2.50097		4.77068	1.83112	1.83068	1.8309	2.30101		PC	3.49651	0.971466	0.970793	0.971129	0.801297		GLYt2r	2.06054	0.0208115	0.0203962	0.0206038	1.20071
R_TKT1	1.90211	0.761417	0.840767	0.841092	2.80325		3.61631	0.901062	0.900575	0.900819	4.65094		0.741937	0.0213281	0.0207188	0.0210234	0.151176		3.50255	1.9016	1.9012	1.9014	0.301504									HCITSm	1.9947	0.0218231	0.0217846	0.0218038	0.901813
R_MDH	2.96527	0.50094	0.50072	0.50083	5.01089		2.74084	1.7407	1.74054	1.74062	2.76066		2.5416	1.76088	2.54068	1.76078	3.10083		3.26576	1.85134	1.85043	1.85089	1.70111									HICITDm	1.9947	0.0214269	0.0219231	0.021675	1.00155
R_FHL	#NUM!						#NUM!						1.28093	0.116375	0.115441	0.0309078	1.28114		2.89037	0.251518	0.250821	0.25117	1.60134									AASAD1	1.9947	0.0117077	0.01155	0.0116288	1.00167
R_GLU5K	0.336472	0.14135	0.141047	0.141198	0.387746		0.336472	0.301013	0.300785	0.300899	0.317428		-0.223144	0.00326563	0.00298125	0.00312344	0.201195		-0.916291	0.0310071	0.0307714	0.0308893	0.830948									OXAGm	1.9947	0.01125	0.0107115	0.0109808	1.00112
R_PDH	4.71761	2.2009	2.20063	2.20077	5.32083		4.44265	0.800673	0.800475	0.800574	4.10062		1.72277	1.90084	0.100594	1.90072	2.30078		2.83321	0.251571	0.250504	0.251038	2.4013									LYSt2r	1.9947	0.0111308	0.0113192	0.011225	1.00118
R_FRD2	2.8848	0.101013	0.12732	0.127167	4.35109		3.2581	0.20076	0.20099	0.200875	4.20082		2.68785	1.76095	1.76124	1.76109	2.60102		2.45101	0.101446	0.101121	0.101284	3.04137									THRA	1.94608	0.0112577	0.0107731	0.0110154	1.00114
R_CYSS	0.470004	0.140623	0.141547	0.141085	0.520858		0.470004	0.150468	0.15116	0.150814	0.450644		0	0.000584375	0.00145	0.00101719	0.000800781		-0.916291	0.0109607	0.0106786	0.0108196	0.83089									KARA2im	1.91252	0.0106885	0.0113462	0.0110173	1.00085
R_TALA	1.90211	0.76062	0.841343	0.840982	2.8028		3.61631	0.750465	0.751008	0.750736	4.6506		0.741937	0.0205812	0.0212594	0.0209203	0.130751		3.50255	0.0410857	0.0414143	0.04125	1.70117									DHAD2m	1.91252	0.0214	0.0204615	0.0209308	1.00117
R_ASNS2	0.693147	0.17743	0.177533	0.177482	0.723456		0.693147	0.151072	0.15115	0.151111	0.674239		0.182322	0.0113406	0.0114375	0.0113891	0.171365		-0.693147	0.0506679	0.0516571	0.0511625	3.01092									LEUt2r	1.91252	0.0316692	0.0312192	0.0314442	0.961557
R_G5SD	0.336472	0.110703	0.110343	0.110523	0.387086		0.336472	0.300528	0.300258	0.300393	0.316932		-0.223144	0.00265938	0.00232188	0.00249062	0.210575		-0.916291	0.0206643	0.0214393	0.0210518	0.830858									SERt2r	1.83579	0.021	0.0212846	0.0211423	0.961071
R_ASPK	1.38629	0.30158	0.301547	0.301563	1.45157		1.335	0.401185	0.40116	0.401173	1.33118		0.832909	0.0314813	0.03145	0.0314656	0.231473		0.0953102	1.20153	0.0116429	2.10159	0.0515598									CHORS	1.76303	0.0215846	0.0210808	0.0213327	1.40146
R_ASAD	1.38629	0.251237	0.251667	0.251452	1.44134		1.335	0.400928	0.40125	0.401089	1.32101		0.832909	0.0311594	0.0315625	0.0313609	0.22126		0.0953102	0.0107536	2.10037	0.0105607	3.01066									PSCVT	1.76303	0.0112192	0.0116615	0.0114404	1.40133
R_HSDy	1.38629	0.23148	0.231343	0.231412	1.43145		1.335	0.30111	0.301007	0.301059	1.32108		0.832909	0.0313875	0.0312594	0.0313234	0.211355		0.0953102	0.0116929	0.0116571	0.011675	0.0516839									SHKK	1.76303	0.0316538	0.0304231	0.0310385	7.00135
R_THRS	1.38629	0.231083	0.230617	0.23085	1.42097		1.335	0.300812	0.300462	0.300638	1.33173		0.832909	0.0310156	0.0305781	0.0307969	0.210906		0.0953102	0.011325	0.0117857	0.0115554	0.0514402									SHK3Dr	1.76303	0.0111808	0.01165	0.0114154	0.701298
R_MTHFD	-0.105361	0.10098	0.101143	0.101062	5.00102		-0.105361	2.20074	2.20086	0.0107963	5.05077		-0.693147	0.0509188	0.0510719	0.0509953	0.200957		-1.20397	0.201586	0.201439	0.201513	0.701549		ACLS	3.3673	0.971128	0.970693	0.97091	78.001		DHQTi	1.76303	0.0115923	0.01125	0.0114212	0.701507
R_PPC	3.24649	0.81609	0.81167	0.81188	3.16798		3.56105	0.700817	0.700502	0.70066	2.40074		3.31782	0.301022	1.84063	0.300825	1.40092		3.49043	0.0511607	0.0506607	0.0509107	1.70104									DDPA	1.76303	0.0115423	0.01065	0.0110962	0.701319
R_FUM	3.04452	0.800597	0.801167	0.800882	4.05074		3.3673	0.0004475	0.000875	0.00066125	4.20055		2.55723	1.76056	2.54109	1.76083	3.10069		2.37955	0.50105	0.501225	0.501138	3.04109									DHQS	1.76303	0.0212885	0.0213154	0.0213019	0.701295
R_ASPTA	2.66723	1.06121	1.0604	1.06081	2.21101		2.64617	0.70091	0.7003	0.700605	2.90076		2.14007	0.241138	0.300375	0.240756	0.900947		1.335	0.0411679	0.0407179	0.0409429	0.501055									CHORM	1.76303	0.0312269	0.0306154	0.0309212	0.701074
R_TYRTA	0.0953102	0.101447	0.101057	0.101252	0.901349		0.0953102	2.20108	2.20079	2.20094	1.00101		-0.356675	0.0313563	0.0309906	0.0311734	0.321265		-1.20397	0.500639	0.50125	0.500945	0.800792									ORNTA	1.75958	0.0214923	0.0216654	0.0215788	0.701536
R_ DHQTi	-0.693147	0.0708667	0.0711133	0.07099	0.720928		-0.693147	0.14565	0.145835	0.145742	0.680696		-1.20397	0.0908125	0.0910437	0.0909281	0.56087		-2.30259	1.9013	1.90043	1.90086	3.02108									OCBT	1.75958	0.0212115	0.0206654	0.0209385	0.711075
R_HSK	1.38629	0.231373	0.230937	0.231155	1.42126		1.335	0.30103	0.300702	0.300866	1.33295		0.832909	0.0312875	0.0308781	0.0310828	0.211185		0.0953102	0.01155	0.0111321	0.0113411	0.0514455									ARGSS	1.75958	0.0114269	0.0118115	0.0116192	0.691523
R_GHMT2r	1.43508	0.701057	0.70144	0.701248	1.86115		1.36098	0.500792	0.50108	0.500936	1.33086		0.741937	0.0209906	0.02135	0.0211703	0.14108		-0.105361	0.0109286	0.0111929	0.0110607	0.100995									ARGSL	1.75958	0.0308077	0.0310077	0.0309077	0.690858
R_PGI	4.30676	1.50143	1.50037	1.5009	3.41117		2.94444	1.74107	1.74028	1.74067	4.10087		4.492	2.16134	0.0603437	2.16084	3.05109		-0.223144	0.0114714	0.0110036	0.0112375	0.201354									ARGt2r	1.75958	0.0104654	0.0106	0.0105327	0.690499
R_SUCOAS	2.66723	1.05102	1.05143	1.05123	2.21113		3.09558	1.60077	1.60107	1.60092	6.80084		0.641854	0.0209594	0.0213406	0.02115	0.131055		-0.223144	0.0111321	0.0115429	0.0113375	0.151235									PDHm	1.73272	0.0105154	0.01085	0.0106827	0.690599
R_LEUTAi	1.09861	0.21138	0.211083	0.211232	1.08131		1.09861	0.201035	0.200813	0.200924	1.01098		0.587787	0.0212938	0.0210156	0.0211547	0.101224		-0.223144	0.0115357	0.0103929	0.0109643	0.10125									THRt2r	1.68825	0.0114654	0.0111962	0.0113308	0.691398
R_VALTA	0.955511	0.205337	0.204563	0.20495	1.05114		0.955511	0.201003	0.200423	0.200713	0.945857		0.405465	0.0112531	0.0105281	0.0108906	0.101072		-0.356675	0.0110964	0.0115321	0.0113143	0.201205									VALTA	1.65634	0.0215808	0.0214654	0.0215231	0.621552
R_SDPDS	0.916291	0.205117	0.20514	0.205128	0.921123		0.875469	0.200838	0.200855	0.200846	0.856311		0.405465	0.0110469	0.0110688	0.0110578	0.0710523		-0.510826	0.0114786	0.0111607	0.0113196	0.201399									VALt2r	1.65634	0.0308	0.0315654	0.0311827	0.620991
R_DAPE	0.916291	0.205063	0.204533	0.204798	0.910931		0.875469	0.230798	0.2304	0.230599	0.856167		0.405465	0.0109969	0.0105	0.0107484	0.0708727		-0.510826	0.0414321	0.0406036	0.0410179	0.401225									AGTi	1.46356	0.0208385	0.0216769	0.0212577	0.621048
R_PGCD	2.11626	0.801293	0.801443	0.801368	2.73133		2.06686	1.90097	1.90108	1.90103	2.901		1.50408	0.501212	0.501353	0.0312828	0.501248		0.693147	2.2012	0.0112214	0.0312089	0.301203									ALATA_L	1.46356	0.0211231	0.0210577	0.0210904	0.501107
R_GLUDy	2.11626	0.80105	0.800577	0.800813	2.73093		2.06686	0.850788	0.850432	0.85061	3.9507		1.50408	0.500984	0.500541	0.0307625	0.500873		0.693147	0.0111393	0.0105714	0.0108554	0.300997									P5CR	1.44456	0.0108346	0.0105731	0.0107038	0.500769
R_GLNS	1.74047	0.401237	0.40157	0.401403	2.32132		1.72277	0.780927	0.781178	0.781053	1.69099		1.19392	0.116159	0.116472	0.0313156	0.751238		0.405465	0.0113857	0.0115464	0.0114661	0.201426									G5SADs	1.44456	0.0304808	0.0310115	0.0307462	0.500613
R_ALATA_L	1.43508	0.8007	0.800873	0.800787	2.31074		1.43508	0.500525	0.500655	0.50059	1.42056		0.955511	0.0506562	0.0508188	0.0307375	1.2007		0.0953102	0.011125	1.20062	0.0108714	0.0509982									G5SD	1.44456	0.0117308	0.0117385	0.0117346	0.501733
R_ILETA	0.587787	0.160403	0.16052	0.160462	0.800432		0.587787	0.155303	0.15539	0.155346	0.568111		0.0953102	0.0103781	0.0104875	0.0104328	0.0104055		-0.693147	0.011325	0.0116821	0.0115036	6.91141		TKT1	2.3979	0.0204621	0.0207621	0.0206121	0.300537		GLU5K	1.44456	0.0104692	0.0114115	0.0109404	0.500705
R_XYLI1	#NUM!						4.60517	2.10034	2.10055	2.10044	4.10039		#NUM!	0.00041875	0.000690625	0.000554688	0.000486719		4.60517	1.83075	1.83094	1.83084	2.3008									PROt2r	1.44456	0.0114962	0.0110154	0.0112558	0.501376
R_AKGDH	2.8792	0.23227	1.17104	1.17115	2.21221		3.2308	0.200953	0.200777	0.200865	4.20091		-2.30259	0.201191	2.20097	0.201081	0.901136		-2.30259	1.90043	1.90056	1.90049	1.87046									ILETA	1.4061	0.0207731	0.0219077	0.0213404	0.501057
R_FRD3	2.8848	1.01137	1.01127	1.01132	3.22235		3.2581	0.201027	0.200953	0.20099	4.20101		2.68785	1.76128	0.0111906	1.76124	2.60126		2.45101	0.100479	0.100789	0.100634	3.04056									ILEt2r	1.4061	0.0318962	0.0304692	0.0311827	0.501539
R_NADTRHD	3.86912	1.02073	1.02145	1.02109	2.82091		3.56953	0.730545	0.73109	0.730818	3.50068		3.94739	1.80068	1.80136	1.80102	2.30085		2.58022	0.251468	0.251361	0.251414	3.04144									PPNDH	1.17869	0.0211423	0.0208154	0.0209788	0.501061
R_GLUSy	3.91801	1.01097	1.01092	1.01094	3.02096		3.89589	1.69073	1.69069	1.69071	4.50072		3.37759	1.87091	1.84086	1.87089	2.3009		2.57261	0.250743	0.251454	0.251098	3.04092									PHEt2r	1.17869	0.0206308	0.0204115	0.0205212	0.500576
R_ACONTa	3.28091	0.830723	0.834497	0.83461	5.00067		3.54096	0.700542	0.700372	0.700457	3.5005		1.6864	0.100678	0.100466	0.100572	1.67063		0.875469													CYSTS	1.0438	0.0116231	0.0113269	0.011475	0.501549
R_ACONTb	3.28091	1.72042	1.71188	1.71165	5.08053		3.54096	0.700313	0.700657	0.700485	2.2004		1.6864	0.100391	0.100822	0.500606	1.6705		0.875469	0.0110429	0.0109821	0.0110125	0.601028									CYSt2r	1.0438	0.0304885	0.0315846	0.0310365	0.500762
R_ICDHyr	3.27714	0.8115	0.802507	0.802503	3.1715		3.52342	1.70112	1.70113	1.70113	2.95113		1.64866	0.101406	0.501413	0.101409	1.67141		0.875469	0.010775	0.0105321	2.10065	0.600714									PPND	0.947789	0.0205769	0.0306462	0.0206115	0.400594
R_Ec_biomass_iAF1260_core_59p81M	2.12823	0.800407	1.83522	1.83482	2.73061		1.91692	0.780305	0.780918	0.780611	2.35046		1.58924	0.500381	0.501147	0.100764	0.500573		0.693147	0.0104464	0.0109393	0.0106929	0.30057									PPND2	0.947789	0.0218731	0.0113385	0.0216058	0.401739
R_DDPA	-0.693147	0.0712967	0.07088	0.0710883	0.721193		-0.693147	0.145972	0.14566	0.145816	0.680894		-1.20397	0.0912156	0.090825	0.0910203	0.461118		-2.30259	0.0316071	0.0316143	0.0316107	2.30161									TYRt2r	0.947789	0.0213154	0.0215808	0.0214481	0.401382
R_FADRx	#NUM!						#NUM!						2.68785	1.76063	1.76155	1.76109	2.60086		2.45101	0.100436	0.101311	0.100873	3.04065									HISt2r	0.625938	0.00175769	0.00120769	0.00148269	0.00162019
R_PHETA1	0.182322	0.111643	0.110407	0.111025	0.233656		0.182322	0.0512325	0.050305	0.0507688	0.163322		-0.356675	0.0315406	0.0303812	0.0309609	0.301251		-1.20397	0.101389	0.100943	0.101166	1.70128									METS_1	0.300105	0.00173077	0.000392308	0.00106154	0.00139615
R_ARGSL	0.875469	0.18099	0.180707	0.180848	0.867919		0.832909	0.200743	0.20053	0.200636	0.813598		0.336472	0.0109281	2.16066	0.0107953	0.280862		-0.510826	0.0107179	0.0117714	0.0112446	0.400981									METt2r	0.300105	0.000530769	0.000534615	0.000532692	0.000531731
R_MTHFR2	-0.356675	0.0955467	0.0953567	0.0954517	0.360499		-0.356675	0.20041	0.200268	0.200339	0.350374		-1.20397	0.0905125	0.0903344	0.0904234	0.560468		-1.60944	0.301761	0.300436	0.301098	0.901429
R_TALA	1.90211	0.761407	0.84115	0.841278	2.80334		3.61631	1.70105	1.70086	1.70096	4.65101		0.741937	0.0213188	0.0210781	0.0211984	0.141259		3.50255	1.90106	1.90076	1.90091	1.40098		PPCK	#NUM!
R_SERAT	0.470004	0.140423	0.141373	0.140898	0.520664		0.470004	0.145317	0.14603	0.145674	0.450499		0	0.000396875	0.0012875	0.000842188	0.000619531		-0.916291	0.0405857	0.0403821	0.0404839	0.830535
R_DAPDC	0.916291	0.2045	0.20456	0.20453	0.915515		0.875469	0.200375	0.20042	0.200398	0.855855		0.405465	0.0104688	0.010525	0.0104969	0.0704828		-0.510826	0.0115071	0.0112321	0.0113696	0.401438
R_ASNS1	0.875469	0.205623	0.20516	0.205392	0.868507		0.832909	0.201218	0.20087	0.201044	0.81404		0.336472	0.0115219	0.0110875	0.0113047	0.301413		-0.510826	0.0104536	0.0114714	0.0109625	0.400708
R_ P5CR	0.336472	0.111523	0.111047	0.111285	0.387876		0.336472	0.301142	0.300785	0.300964	0.317525		-0.223144	0.00342812	0.00298125	0.00320469	0.201316		-0.916291	0.0317393	0.0312429	0.0314911	0.831615
R_ME2	0.530628	0.1615	0.16034	0.16092	0.70121		2.65324	0.801125	0.800255	0.80069	2.90091		#NUM!						2.73437	25.0012	25.0015	25.0013	2.50128
R_HISTD	-0.356675	0.09546	0.0954633	0.0954617	0.360461		-0.356675	0.040345	0.0403475	0.0403463	0.350346		-0.916291	0.0504313	0.0504344	0.0504328	0.200432		-1.60944	0.301632	0.301121	0.301377	0.901504

## Sheet: Fig. 3b
pathway	reactions	pgi	FBA	pFBA	RELATCH	Decrem		pathway	reactions	zwf	FBA	pFBA	RELATCH	Decrem		pathway	reactions	gnd	FBA	pFBA	RELATCH	Decrem		pathway	reactions	rpe	FBA	pFBA	RELATCH	Decrem		pathway	reactions	tktA	FBA	pFBA	RELATCH	Decrem		pathway	reactions	tktB	FBA	pFBA	RELATCH	Decrem
TCA	ACONTa	4.20469	2.01649	2.08842	2.70554	2.69932		TCA	ACONTa	4.63473	0.255536	2.1323	2.52985	3.13966		TCA	ACONTa	4.68213	1.75953	1.75382	4.56309	2.91025		TCA	ACONTa	4.70953	1.82131	2.39798	6.66443	2.39221		TCA	ACONTa	4.85981	2.17642	2.17413	3.76752	3.48559		TCA	ACONTa	4.52179	1.77371	1.80965	2.75037	3.22308
TCA	ACONTb	4.20469	2.01649	2.08842	2.70554	2.69932		TCA	ACONTb	4.63473	2.15452	0.239381	2.60985	3.52837		TCA	ACONTb	4.68213	1.75953	1.75382	4.56309	2.91025		TCA	ACONTb	4.70953	1.82131	2.39798	6.66443	2.39221		TCA	ACONTb	4.85981	2.17642	2.22088	3.76752	3.48559		TCA	ACONTb	4.52179	1.83993	1.74886	3.19975	3.29891
TCA	AKGDH	3.49651	1.81846	1.87878	2.25937	2.11971		TCA	AKGDH	4.21951	0	0	0	0		TCA	AKGDH	4.44265	1.6386	1.55841	4.1743	2.014		TCA	AKGDH	4.46591	0	0	2.83179	0		TCA	AKGDH	4.81218	0	2.42306	3.42826	3.82848		TCA	AKGDH	4.43082	2.21541	2.17246	3.53657	3.54056
TCA	CS	4.20469	2.01649	2.08842	2.70554	2.69932		TCA	CS	4.63473	0	0	0	0		TCA	CS	4.68213	1.75953	1.75382	4.56309	2.91025		TCA	CS	4.70953	1.82131	1.96843	6.66443	2.21501		TCA	CS	4.85981	2.22807	2.22088	3.76752	3.48559		TCA	CS	4.52179	0	1.93123	0	0
TCA	FRD2	4.06044	0	2.08686	0	0		TCA	FRD2	4.55388	2.15684	1.94044	0	2.54423		TCA	FRD2	4.61512	0	0	3.085	0		TCA	FRD2	4.65396	1.9916	2.16488	2.16663	3.95854		TCA	FRD2	4.81218	0.269694	0	0	0		TCA	FRD2	4.43082	2.21541	2.17246	3.53657	3.54056
TCA	FRD3	4.06044	2.01746	1.22231	2.69789	2.69075		TCA	FRD3	4.55388	2.30696	2.13589	2.52215	2.84122		TCA	FRD3	4.61512	0.220852	1.7491	3.54057	2.08615		TCA	FRD3	4.65396	1.88093	2.24854	2.16663	2.23069		TCA	FRD3	4.81218	2.24745	2.23724	0.387067	2.70288		TCA	FRD3	4.43082	2.21541	2.17246	3.53657	3.54056
TCA	FUM	4.06044	3.58823	1.22231	4.01405	2.69075		TCA	FUM	4.55388	2.30696	2.27694	2.96753	2.96992		TCA	FUM	4.61512	1.75295	1.7491	4.58541	2.89306		TCA	FUM	4.65396	1.88093	2.24854	2.86339	0.267469		TCA	FUM	4.81218	2.41395	2.40087	4.27343	3.49784		TCA	FUM	4.43082	2.21541	2.17246	3.53657	3.54056
TCA	ICDHyr	3.71357	2.0125	2.07905	2.49419	2.48887		TCA	ICDHyr	4.33073						TCA	ICDHyr	4.5326	2.25829	2.2653	3.95576	3.92493		TCA	ICDHyr	4.54329	2.36251	2.15676	2.73575	2.15676		TCA	ICDHyr	4.85981	2.17642	2.17413	4.1359	3.40444		TCA	ICDHyr	4.52179	1.96291	0	3.61743	3.62122
TCA	ICL	3.21888	0	0	0	0		TCA	ICL	3.29584	0	0	2.6292	2.542		TCA	ICL	2.77259	0	0	0	2.02686		TCA	ICL	2.83321	1.34263	1.03453	0.891938	1.06246		TCA	ICL	0	0.695	0.68	1.68	1.68		TCA	ICL	0	0.255	0.25	0.95	0.95
TCA	MALS	3.21888	0	0	1.28275	1.28856		TCA	MALS	3.29584	0	0	0	0		TCA	MALS	2.77259	0	0	4.94726	2.02686		TCA	MALS	2.83321	1.34263	1.29174	0.210886	1.299		TCA	MALS	0	1.275	1.26	1.68	1.68		TCA	MALS	0	0.255	0.25	3.3	3.25
TCA	MDH	4.39445	2.01801	2.08881	4.33398	4.34571		TCA	MDH	4.74493	2.13646	2.11329	3.96903	3.97628		TCA	MDH	4.76217	1.75605	1.7486	4.53964	3.21582		TCA	MDH	4.80402	2.04461	2.50101	2.95009	2.52211		TCA	MDH	4.81218	2.51867	2.50526	4.60521	3.81613		TCA	MDH	4.43082	2.21541	1.88108	0	3.56503
TCA	PPC	0	2.16	2.18	2.03	2.02		TCA	PPC	0	0.705	0.67	1.53	1.55		TCA	PPC	1.09861	0.394572	0	0.3046	0		TCA	PPC	0	0.25	0.24	0.18	0.25		TCA	PPC	2.63906						TCA	PPC	3.04452	1.20888	1.17852	2.34041	2.30075
TCA	SUCOAS	3.49651	1.88183	1.948	7.02917	2.26102		TCA	SUCOAS	4.21951	0	0	0	0		TCA	SUCOAS	4.44265	1.6386	1.625	4.20412	2.19171		TCA	SUCOAS	4.46591	0	0	2.83179	0		TCA	SUCOAS	4.81218	2.41669	2.06782	4.39785	3.82848		TCA	SUCOAS	4.43082	2.21541	2.17246	3.53657	3.54056
PPP	G6PDH2r	4.58497	1.1856	1.22598	2.84284	2.83285		PPP	G6PDH2r	0	0.705	0.67	0.45	0.47		PPP	G6PDH2r	0	0.6	0.56	0.12	0		PPP	G6PDH2r	1.94591	0.888133	0	0.311723	0.903458		PPP	G6PDH2r	3.04452	0	0	2.86056	2.26033		PPP	G6PDH2r	2.56495	1.2348	1.19201	1.98222	1.95696
PPP	GND	4.11087	1.18507	0	2.83265	2.83225		PPP	GND	0	0.705	0.67	0.45	0.47		PPP	GND	0	0.6	0.56	0.12	0		PPP	GND	1.94591	0.888133	0.63937	0.358457	0.65327		PPP	GND	2.07944	0.795285	0.794182	0.899875	0.899917		PPP	GND	2.56495	1.2348	1.19201	1.98222	1.95696
PPP	RPE	3.55535	0.616026	0.629522	2.2634	2.26791		PPP	RPE	1.60944	0.155914	0.131545	1.01223	0.946728		PPP	RPE	-1.60944	0.602189	0.575355	0.850194	1.03189		PPP	RPE	0	0.25	0.24	0	0		PPP	RPE	0.693147	0.151321	0	0.279691	0.255931		PPP	RPE	1.09861	0.479394	0	1.4058	0
PPP	RPI	3.2581	0.857138	0.868054	2.05428	2.05039		PPP	RPI	1.60944	0.155914	0.131545	1.01223	0.946728		PPP	RPI	1.60944	0.840981	0.839707	2.81395	1.03189		PPP	RPI	1.94591	1.07712	0.86176	0.211219	0.65327		PPP	RPI	1.79176	0.179729	0.156779	0.709608	0.698674		PPP	RPI	2.30259	1.28038	1.25027	2.5393	2.44453
PPP	TALA	2.94444	0.454478	0	1.72968	1.71601		PPP	TALA	0	0.705	0.67	1.53	1.55		PPP	TALA	0	1.1	1.08	1.7	0		PPP	TALA	0	0.25	0.24	0.18	0.25		PPP	TALA	0.693147	2.221	0.144837	4.47506	0.255931		PPP	TALA	1.09861	0.639193	0.613639	2.87986	1.29836
PPP	TKT1	2.94444	0.454478	0.462752	1.72968	1.69607		PPP	TKT1	0	0.705	0.67	1.53	1.55		PPP	TKT1	0	1.1	1.08	1.7	0		PPP	TKT1	0	0.25	0.24	0	0		PPP	TKT1	0.693147	2.221	0.144837	4.47506	0.255931		PPP	TKT1	1.09861	0.639193	0.455281	1.82924	1.29836
PPP	TKT2	2.77259	0.227198	0.237705	1.5581	1.56176		PPP	TKT2	1.38629	1.29121	1.25845	1.30475	1.22182		PPP	TKT2	-1.38629	0.853254	0.455201	0.621889	0.765267		PPP	TKT2	0	0.25	0.24	0.18	0.25		PPP	TKT2	0	0.695	0.68	1.68	1.68		PPP	TKT2	0	0.255	0.25	0.95	0.95
glycolysis	ENO	4.69135	2.74891	2.8351	4.01899	4.00707		glycolysis	ENO	5.14166	2.84485	2.81544	3.61601	3.65849		glycolysis	ENO	5.15329	2.82632	2.85352	4.46984	4.57275		glycolysis	ENO	5.15329	2.83506	2.85507	3.39229	2.87814		glycolysis	ENO	5.09987	2.81064	2.83326	4.11912	4.21509		glycolysis	ENO	5.10595	2.84056	2.80229	4.25495	4.27686
glycolysis	FBA	3.52636	2.17345	1.89142	0	3.75546		glycolysis	FBA	4.5326	2.06304	2.02868	2.85574	2.84043		glycolysis	FBA	4.5326	2.18817	2.20029	3.0244	3.92493		glycolysis	FBA	4.52179	2.23457	1.94941	2.80952	2.06202		glycolysis	FBA	4.36945	2.0711	2.01428	3.51612	2.75691		glycolysis	FBA	4.47734	2.25333	2.31319	4.37096	4.38916
glycolysis	GAPD	4.78749	2.83321	2.92066	4.67639	4.68563		glycolysis	GAPD	5.1985	2.94848	2.90475	3.68476	3.71889		glycolysis	GAPD	5.20401	2.91172	2.92725	4.66859	4.61806		glycolysis	GAPD	5.1985	2.92617	2.92731	3.42401	2.95355		glycolysis	GAPD	5.14166	2.88785	2.88724	4.1465	4.23198		glycolysis	GAPD	5.16479	2.93615	2.89708	4.3123	4.33437
glycolysis	GLCptspp	4.60517	2.34687	2.4222	3.81917	3.83341		glycolysis	GLCptspp	4.60517	2.1431	2.11319	3.48499	2.53582		glycolysis	GLCptspp	4.60517	2.37201	2.3875	4.67325	4.60517		glycolysis	GLCptspp	4.60517	0		0			glycolysis	GLCptspp	4.60517	2.26536	2.26275	2.94014	2.98829		glycolysis	GLCptspp	4.60517	1.97923	1.93605	1.88543	1.9069
glycolysis	PDH	4.80402	2.31596	2.39902	3.33753	3.32852		glycolysis	PDH	5.04986	2.45928	2.45928	3.5046	3.545		glycolysis	PDH	5.00395	2.53182	2.54458	5.00395	4.38154		glycolysis	PDH	5.03044	2.39499	2.50463	3.01328	2.53369		glycolysis	PDH	4.99043	2.38135	2.39145	3.78197	3.72355		glycolysis	PDH	4.78749	2.30419	2.26736	3.64535	3.66074
glycolysis	PFK	3.52636	1.92143	1.89142	0	0		glycolysis	PFK	4.5326	7.11395	1.96838	2.85574	2.84043		glycolysis	PFK	4.5326	1.82756	1.80024	3.0244	3.92493		glycolysis	PFK	4.52179	2.23457	1.94941	2.80952	2.06202		glycolysis	PFK	4.36945	0	2.08659	2.75532	0		glycolysis	PFK	4.47734	2.25333	2.31319	4.37096	4.38916
glycolysis	PGI	0	1.289	1.3	2.03	2.02		glycolysis	PGI	4.59512	2.32248	2.29756	3.10993	2.54675		glycolysis	PGI	4.59512	1.79525	1.78755	4.25175	2.46077		glycolysis	PGI	4.52179	2.23457	2.02258	2.80952	7.32697		glycolysis	PGI	4.35671						glycolysis	PGI	4.45435	2.30909	2.25248	3.65965	3.66588
glycolysis	PGK	4.78749	2.83321	2.92066	4.67639	4.68563		glycolysis	PGK	5.1985	2.94848	2.90475	3.68476	3.71889		glycolysis	PGK	5.20401	2.91172	2.92725	4.66859	4.61806		glycolysis	PGK	5.1985	2.92617	2.92731	3.42401	2.95355		glycolysis	PGK	5.14166	2.88785	2.88724	4.1465	4.23198		glycolysis	PGK	5.16479	2.93615	2.89708	4.3123	4.33437
glycolysis	PGM	4.69135	2.74891	2.8351	4.01899	4.00707		glycolysis	PGM	5.14166	2.84485	2.81544	3.61601	3.65849		glycolysis	PGM	5.15329	2.82632	2.85352	4.46984	4.57275		glycolysis	PGM	5.15329	2.83506	2.85507	3.39229	2.87814		glycolysis	PGM	5.09987	2.81064	2.83326	4.11912	4.21509		glycolysis	PGM	5.10595	2.84056	2.80229	4.25495	4.27686
glycolysis	PYK	1.60944	0	0	0	0		glycolysis	PYK	4.21951	0	0	0	0		glycolysis	PYK	4.20469	0	0	1.856	0		glycolysis	PYK	4.2485	1.66984	1.77601	2.60444	1.7969		glycolysis	PYK	3.8712						glycolysis	PYK	3.68888	0	0	0	0
glycolysis	TPI	3.52636	2.17345	2.24297	3.76212	3.75546		glycolysis	TPI	4.5326	2.06304	2.02868	2.85574	2.84043		glycolysis	TPI	4.5326	2.25829	2.2653	3.69037	3.92493		glycolysis	TPI	4.52179	2.23457	1.94941	2.80952	2.06202		glycolysis	TPI	4.36945	7.11714	0	4.42085	2.80893		glycolysis	TPI	4.47734	2.25333	2.31319	4.37096	4.38916
glucose uptake	NA	1.61741	0	0	0	0		glucose uptake	NA	1.64094	0.627525	0.601677	0.410931	0.397142		glucose uptake	NA	1.41342	0.869952	0.843835	6.38462	0.780242		glucose uptake	NA	1.84372	1.05474	0	0	0		glucose uptake	NA	2.02419	0	0	0.852292	0.840555		glucose uptake	NA	1.78339	0.819844	0.791607	1.67016	1.61877

## Sheet: Fig. 3c
Growth condition	Method	MSE
E. Coli Glu-Aer	FBA	5
E. Coli Glu-Aer	pFBA	26.06
E. Coli Glu-Aer	Relatch	4.99
E. Coli Glu-Aer	Decrem	2.32
E. Coli Xyl-Aer	FBA	4.55
E. Coli Xyl-Aer	pFBA	25.98
E. Coli Xyl-Aer	Relatch	4.55
E. Coli Xyl-Aer	Decrem	3.8
E. Coli Glu-Ana	FBA	5.42
E. Coli Glu-Ana	pFBA	5.61
E. Coli Glu-Ana	Relatch	5.37
E. Coli Glu-Ana	LFBA	5.32
E. Coli Xyl-Ana	FBA	5.25
E. Coli Xyl-Ana	pFBA	5.41
E. Coli Xyl-Ana	Relatch	5.23
E. Coli Xyl-Ana	Decrem	4.72
B. Subtilis	FBA	12.66
B. Subtilis	pFBA	12.45
B. Subtilis	Relatch	45.37
B. Subtilis	Decrem	11.81
Yeast	FBA	64.17
Yeast	pFBA	66
Yeast	Relatch	64.17
Yeast	Decrem	49.42
pgi	FBA	10.3778
pgi	pFBA	10.5305
pgi	RELATCH	9.5782
pgi	Dcrem	7.4661
pgi	REPPS	8.766
zwf	FBA	34.0059
zwf	pFBA	15.9461
zwf	RELATCH	10.6878
zwf	Dcrem	12.3758
zwf	REPPS	11.0105
gnd	FBA	33.6372
gnd	pFBA	16.366
gnd	RELATCH	32.8326
gnd	Dcrem	14.4327
gnd	REPPS	18.5462
rpe	FBA	33.7193
rpe	pFBA	16.6395
rpe	RELATCH	11.7225
rpe	Dcrem	11.4106
rpe	REPPS	11.658
tktB	FBA	17.2347
tktB	pFBA	18.4502
tktB	RELATCH	13.0248
tktB	Dcrem	12.8469
tktB	REPPS	13.8561
tktA	FBA	18.3141
tktA	pFBA	13.478
tktA	RELATCH	13.2595
tktA	Dcrem	12.035
tktA	REPPS	15.3609

[truncated: 37 more sheets: Fig. 3d, Fig. 3e, Fig. 4a, Fig. 4b, Fig. 4c, Fig. 4d, Fig. 4e, Fig. 4f, Fig. 4g, Fig. 5a, Fig. 5b, Fig. 5c, Fig. 5d, Fig. 5e, Fig. 6b, Fig. 6c, Fig. 6d, Fig. 7a, Fig. 7b, Fig. 7c …]
